# Supplementary material for: GTDrift: a resource for exploring the interplay between genetic drift, genomic and transcriptomic characteristics in eukaryotes
Source: NAR Genom Bioinform. 2024 Jun 12;6(2):lqae064. doi: 10.1093/nargab/lqae064 (PMC11167491; doi:10.1093/nargab/lqae064)
Supplement: lqae064_Supplemental_Files [file lqae064_supplemental_files.zip]

Archive with 2 entries (2 files):
- supp_table1.tab
- supp_table2.tab
