# Supplementary material for: GTDrift: a resource for exploring the interplay between genetic drift, genomic and transcriptomic characteristics in eukaryotes
Source: NAR Genom Bioinform. 2024 Jun 12;6(2):lqae064. doi: 10.1093/nargab/lqae064 (PMC11167491; doi:10.1093/nargab/lqae064)
Supplement: lqae064_Supplemental_Files [file lqae064_supplemental_files.zip › supp_table1.tab]

#The list of species
#species: Scientific name of the species.
#NCBI.taxid: taxID from the NCBI.
#assembly_accession: Assembly accession used.
#clade: Clade corresponding to the species, it can be the class for vertebrates or the order for insects.
#nb_rnaseq: Number of RNA-seq studied.
species	NCBI.taxid	assembly_accession	clade	nb_rnaseq
Abrus_precatorius	3816	GCF_003935025.1	Embryophyta	6
Acanthaster_planci	133434	GCF_001949145.1	Echinodermata	0
Acanthisitta_chloris	57068	GCF_000695815.1	Aves	0
Acanthocheilonema_viteae	6277	GCA_900537255.1	Nematoda	7
Acanthochromis_polyacanthus	80966	GCF_002109545.1	Teleostei	50
Acanthopagrus_latus	8177	GCF_904848185.1	Teleostei	0
Acanthoscelides_obtectus	200917	GCA_933228535.1	Coleoptera	0
Accipiter_gentilis	8957	GCF_929443795.1	Aves	0
Acinonyx_jubatus	32536	GCF_003709585.1	Mammalia	2
Acipenser_ruthenus	7906	GCF_010645085.1	Vertebrates	50
Acomys_russatus	60746	GCF_903995435.1	Mammalia	36
Acromyrmex_charruanus	2715315	GCA_017607545.1	Hymenoptera	0
Acromyrmex_echinatior	103372	GCF_000204515.1	Hymenoptera	42
Acromyrmex_heyeri	230685	GCA_017607565.1	Hymenoptera	0
Acromyrmex_insinuator	230686	GCA_017607455.1	Hymenoptera	0
Acropora_digitifera	70779	GCF_000222465.1	Cnidaria	50
Acropora_millepora	45264	GCF_013753865.1	Cnidaria	50
Actinia_tenebrosa	6105	GCF_009602425.1	Cnidaria	18
Acyrthosiphon_pisum	7029	GCF_000142985.2	Hemiptera	35
Adelges_cooleyi	133065	GCF_023614345.1	Hemiptera	0
Adineta_ricciae	249248	GCA_905250025.1	Invertebrates	0
Adineta_steineri	433720	GCA_905250115.1	Invertebrates	0
Adineta_vaga	104782	GCA_021613535.1	Invertebrates	42
Aedes_aegypti	7159	GCF_002204515.2	Diptera	27
Aedes_albopictus	7160	GCF_006496715.1	Diptera	49
Aegilops_tauschii	37682	GCF_002575655.1	Embryophyta	22
Aegithalos_caudatus	73327	GCA_013389925.1	Aves	0
Aegotheles_bennettii	48278	GCA_013398125.1	Aves	0
Aethina_tumida	116153	GCF_024364675.1	Coleoptera	0
Agelaius_phoeniceus	39638	GCF_020745825.1	Aves	0
Agrilus_planipennis	224129	GCF_000699045.2	Coleoptera	0
Ailuropoda_melanoleuca	9646	GCF_002007445.2	Mammalia	50
Aix_galericulata	8832	GCA_024635365.1	Aves	0
Alaudala_cheleensis	670337	GCA_013398995.1	Aves	0
Albula_glossodonta	121402	GCA_019788955.1	Teleostei	0
Albula_goreensis	1534307	GCA_022829145.1	Teleostei	0
Aleadryas_rufinucha	461220	GCA_013397815.1	Aves	0
Alectura_lathami	81907	GCA_013399715.1	Aves	0
Alligator_mississippiensis	8496	GCF_000281125.3	Crocodylia	39
Alligator_sinensis	38654	GCF_000455745.1	Crocodylia	50
Alopecoenas_beccarii	262131	GCA_013399365.1	Aves	0
Alosa_alosa	278164	GCF_017589495.1	Teleostei	0
Alosa_sapidissima	34773	GCF_018492685.1	Teleostei	0
Amazona_guildingii	175529	GCA_013399615.1	Aves	0
Amblyraja_radiata	386614	GCF_010909765.2	Chondrichthyes	0
Ameiurus_melas	219545	GCA_012411365.1	Teleostei	0
Amphibalanus_amphitrite	1232801	GCF_019059575.1	Crustacea	0
Amphimedon_queenslandica	400682	GCF_000090795.2	Invertebrates	0
Amphiprion_ocellaris	80972	GCF_022539595.1	Teleostei	0
Ampulex_compressa	860918	GCA_019049445.1	Hymenoptera	0
Amyelois_transitella	680683	GCF_001186105.1	Lepidoptera	0
Anabarilius_grahami	495550	GCA_003731715.1	Teleostei	13
Anabas_testudineus	64144	GCF_900324465.2	Teleostei	0
Ananas_comosus	4615	GCF_001540865.1	Embryophyta	50
Anarrhichthys_ocellatus	433405	GCF_004355925.1	Teleostei	11
Anas_platyrhynchos	8839	GCF_015476345.1	Aves	50
Anastrepha_ludens	28586	GCF_028408465.1	Diptera	0
Anastrepha_obliqua	95512	GCF_027943255.1	Diptera	0
Ancylostoma_caninum	29170	GCA_003336725.1	Nematoda	0
Ancylostoma_ceylanicum	53326	GCA_000402015.1	Nematoda	37
Ancylostoma_duodenale	51022	GCA_000816745.1	Nematoda	0
Angiostrongylus_cantonensis	6313	GCA_009735665.1	Nematoda	21
Angiostrongylus_costaricensis	334426	GCA_900624975.1	Nematoda	0
Anguilla_anguilla	7936	GCF_013347855.1	Teleostei	0
Anhinga_anhinga	56067	GCA_013396435.1	Aves	0
Anhinga_rufa	317792	GCA_013400875.1	Aves	0
Anisakis_simplex	6269	GCA_900617985.1	Nematoda	0
Anneissia_japonica	1529436	GCF_011630105.1	Echinodermata	32
Anolis_carolinensis	28377	GCF_000090745.1	Lepidosauria	50
Anopheles_albimanus	7167	GCF_013758885.1	Diptera	50
Anopheles_aquasalis	42839	GCF_943734665.1	Diptera	14
Anopheles_arabiensis	7173	GCF_016920715.1	Diptera	0
Anopheles_coluzzii	1518534	GCF_943734685.1	Diptera	50
Anopheles_cruzii	68878	GCF_943734635.1	Diptera	0
Anopheles_darlingi	43151	GCF_943734745.1	Diptera	0
Anopheles_funestus	62324	GCF_943734845.2	Diptera	41
Anopheles_gambiae	7165	GCF_000005575.2	Diptera	6
Anopheles_maculipalpis	1496333	GCF_943734695.1	Diptera	0
Anopheles_marshallii	1521116	GCF_943734725.1	Diptera	0
Anopheles_merus	30066	GCF_017562075.2	Diptera	0
Anopheles_moucheti	186751	GCF_943734755.1	Diptera	0
Anopheles_nili	185578	GCF_943737925.1	Diptera	0
Anopheles_sinensis	74873	GCA_000441895.2	Diptera	0
Anopheles_stephensi	30069	GCF_013141755.1	Diptera	50
Anoplophora_glabripennis	217634	GCF_000390285.2	Coleoptera	20
Anoplopoma_fimbria	229290	GCF_027596085.1	Teleostei	0
Anser_cygnoides	8845	GCF_000971095.1	Aves	50
Anseranas_semipalmata	8851	GCA_013399115.1	Aves	0
Antechinus_flavipes	38775	GCF_016432865.1	Mammalia	0
Anthonomus_grandis	7044	GCF_022605725.1	Coleoptera	0
Anthoscopus_minutus	156561	GCA_013399455.1	Aves	0
Antrostomus_carolinensis	279965	GCF_000700745.2	Aves	0
Aotus_nancymaae	37293	GCF_000952055.2	Mammalia	0
Apaloderma_vittatum	57397	GCF_000703405.1	Aves	0
Aphelenchoides_besseyi	269767	GCA_024699855.1	Nematoda	7
Aphelenchoides_bicaudatus	293665	GCA_024699845.1	Nematoda	0
Aphelenchoides_fujianensis	1052528	GCA_024699865.1	Nematoda	0
Aphelenchus_avenae	70226	GCA_020875895.1	Nematoda	15
Aphelocoma_coerulescens	39617	GCA_013398375.1	Aves	0
Aphidius_gifuensis	684658	GCF_014905175.1	Hymenoptera	0
Aphis_craccivora	307492	GCA_009835225.1	Hemiptera	0
Aphis_glycines	307491	GCA_009761285.1	Hemiptera	0
Aphis_gossypii	80765	GCF_020184175.1	Hemiptera	0
Apis_cerana	7461	GCF_001442555.1	Hymenoptera	12
Apis_dorsata	7462	GCF_000469605.1	Hymenoptera	0
Apis_florea	7463	GCF_000184785.1	Hymenoptera	4
Apis_laboriosa	183418	GCF_014066325.1	Hymenoptera	0
Apis_mellifera	7460	GCF_003254395.2	Hymenoptera	40
Apium_graveolens	4045	GCA_009905375.1	Embryophyta	15
Aplysia_californica	6500	GCF_000002075.1	Mollusca	0
Apodemus_sylvaticus	10129	GCF_947179515.1	Mammalia	0
Apolygus_lucorum	248454	GCA_009739505.2	Hemiptera	0
Apostasia_shenzhenica	1088818	GCA_002786265.1	Embryophyta	7
Apostichopus_japonicus	307972	GCA_002754855.1	Echinodermata	0
Aptenodytes_forsteri	9233	GCF_000699145.1	Aves	0
Aptenodytes_patagonicus	9234	GCA_010087175.1	Aves	0
Apteryx_mantelli	2696672	GCF_001039765.1	Aves	0
Apteryx_rowi	308060	GCF_003343035.1	Aves	16
Apus_apus	8895	GCF_020740795.1	Aves	0
Aquila_chrysaetos	8962	GCF_900496995.4	Aves	3
Arabidopsis_lyrata	59689	GCF_000004255.1	Embryophyta	50
Arabidopsis_thaliana	3702	GCF_000001735.4	Embryophyta	50
Arachis_ipaensis	130454	GCF_000816755.2	Embryophyta	35
Aramus_guarauna	54356	GCA_013400195.1	Aves	0
Araneus_ventricosus	182803	GCA_013235015.1	Arachnida	0
Archocentrus_centrarchus	63155	GCF_007364275.1	Teleostei	36
Arctia_plantaginis	874455	GCA_902825455.1	Lepidoptera	50
Ardeotis_kori	89386	GCA_013396375.1	Aves	0
Arenaria_interpres	54971	GCA_013399435.1	Aves	0
Argiope_bruennichi	94029	GCF_947563725.1	Arachnida	0
Aricia_agestis	91739	GCF_905147365.1	Lepidoptera	0
Armadillidium_nasatum	96803	GCA_009176605.1	Crustacea	0
Armadillidium_vulgare	13347	GCA_004104545.1	Crustacea	15
Artibeus_jamaicensis	9417	GCF_014825515.1	Mammalia	0
Arvicanthis_niloticus	61156	GCF_011762505.1	Mammalia	8
Arvicola_amphibius	1047088	GCF_903992535.1	Mammalia	6
Asarcornis_scutulata	75869	GCA_013398475.1	Aves	0
Asbolus_verrucosus	1661398	GCA_004193795.1	Coleoptera	0
Astatotilapia_calliptera	8154	GCF_900246225.1	Teleostei	0
Asterias_rubens	7604	GCF_902459465.1	Echinodermata	4
Astyanax_mexicanus	7994	GCF_023375975.1	Teleostei	0
Athalia_rosae	37344	GCF_000344095.2	Hymenoptera	6
Athene_cunicularia	194338	GCF_003259725.1	Aves	0
Atlantisia_rogersi	2478892	GCA_013401215.1	Aves	0
Atractosteus_spatula	7917	GCA_016984175.1	Vertebrates	0
Atrichornis_clamosus	449594	GCA_013400975.1	Aves	0
Atta_cephalotes	12957	GCF_000143395.1	Hymenoptera	2
Atta_colombica	520822	GCF_001594045.1	Hymenoptera	0
Austrofundulus_limnaeus	52670	GCF_001266775.1	Teleostei	0
Aythya_fuligula	219594	GCF_009819795.1	Aves	0
Bactrocera_dorsalis	27457	GCF_023373825.1	Diptera	50
Bactrocera_latifrons	174628	GCF_001853355.1	Diptera	9
Bactrocera_neohumeralis	98809	GCF_024586455.1	Diptera	0
Bactrocera_oleae	104688	GCF_001188975.1	Diptera	48
Bactrocera_tryoni	59916	GCF_016617805.1	Diptera	0
Bagarius_yarrelli	175774	GCA_005784505.1	Teleostei	11
Balaeniceps_rex	33584	GCA_013401315.1	Aves	0
Balaenoptera_acutorostrata	9767	GCF_000493695.1	Mammalia	8
Balaenoptera_musculus	9771	GCF_009873245.2	Mammalia	0
Balearica_regulorum	925459	GCF_000709895.1	Aves	0
Bambusicola_thoracicus	9083	GCA_002909625.1	Aves	0
Baryphthengus_martii	176943	GCA_013396935.1	Aves	0
Batillaria_attramentaria	370345	GCA_018292915.1	Mollusca	36
Belonocnema_kinseyi	2817044	GCF_010883055.1	Hymenoptera	0
Belonocnema_treatae	1159321	GCF_010883055.1	Hymenoptera	14
Bemisia_tabaci	7038	GCF_001854935.1	Hemiptera	50
Benincasa_hispida	102211	GCF_009727055.1	Embryophyta	50
Beta_vulgaris	161934	GCF_000511025.2	Embryophyta	50
Betta_splendens	158456	GCF_900634795.3	Teleostei	50
Bicyclus_anynana	110368	GCF_947172395.1	Lepidoptera	0
Biomphalaria_glabrata	6526	GCF_947242115.1	Mollusca	0
Bison_bison	9901	GCF_000754665.1	Mammalia	0
Blattella_germanica	6973	GCA_003018175.1	Blattodea	30
Blomia_tropicalis	40697	GCA_029204025.1	Arachnida	0
Boleophthalmus_pectinirostris	150288	GCF_026225935.1	Teleostei	0
Bombina_bombina	8345	GCF_027579735.1	Amphibia	0
Bombus_affinis	309941	GCF_024516045.1	Hymenoptera	0
Bombus_bifarius	103933	GCF_011952205.1	Hymenoptera	6
Bombus_huntii	85661	GCF_024542735.1	Hymenoptera	0
Bombus_impatiens	132113	GCF_000188095.3	Hymenoptera	0
Bombus_pyrosoma	396416	GCF_014825855.1	Hymenoptera	0
Bombus_terrestris	30195	GCF_000214255.1	Hymenoptera	33
Bombus_vancouverensis	2705177	GCF_011952275.1	Hymenoptera	7
Bombus_vosnesenskii	207650	GCF_011952255.1	Hymenoptera	50
Bombycilla_garrulus	125297	GCA_013400315.1	Aves	0
Bombyx_mandarina	7092	GCF_003987935.1	Lepidoptera	0
Bombyx_mori	7091	GCF_000151625.1	Lepidoptera	14
Bos_indicus	9915	GCF_000247795.1	Mammalia	22
Bos_mutus	72004	GCF_000298355.1	Mammalia	0
Bos_taurus	9913	GCF_002263795.1	Mammalia	26
Bothrops_jararaca	8724	GCA_018340635.1	Lepidosauria	39
Brachypodius_atriceps	182895	GCA_013398615.1	Aves	0
Brachypteracias_leptosomus	135165	GCA_013401335.1	Aves	0
Bradysia_coprophila	38358	GCF_014529535.1	Diptera	24
Bradysia_hygida	35572	GCA_029228625.1	Diptera	0
Branchiostoma_belcheri	7741	GCF_001625305.1	Cephalochordata	0
Branchiostoma_floridae	7739	GCF_000003815.2	Cephalochordata	50
Branchiostoma_lanceolatum	7740	GCA_927797965.1	Cephalochordata	0
Brassica_carinata	52824	GCA_016771965.1	Embryophyta	11
Brassica_cretica	69181	GCA_003260655.2	Embryophyta	16
Brassica_oleracea	3712	GCF_000695525.1	Embryophyta	50
Brassica_rapa	3711	GCF_000309985.2	Embryophyta	50
Brassicogethes_aeneus	1431903	GCA_921294245.1	Coleoptera	0
Brenthis_ino	405034	GCA_921882275.1	Lepidoptera	0
Brienomyrus_brachyistius	42636	GCF_023856365.1	Teleostei	0
Brugia_malayi	6279	GCF_000002995.4	Nematoda	50
Brugia_timori	42155	GCA_900618025.1	Nematoda	0
Bubalus_bubalis	89462	GCF_019923935.1	Mammalia	0
Bucco_capensis	135168	GCA_013396975.1	Aves	0
Buceros_rhinoceros	175835	GCF_000710305.1	Aves	0
Budorcas_taxicolor	37181	GCF_023091745.1	Mammalia	0
Bufo_bufo	8384	GCF_905171765.1	Amphibia	0
Bufo_gargarizans	30331	GCF_014858855.1	Amphibia	0
Bugula_neritina	10212	GCA_010799875.2	Invertebrates	0
Bulinus_truncatus	55810	GCA_021962125.1	Mollusca	0
Buphagus_erythrorhynchus	245048	GCA_013400855.1	Aves	0
Burhinus_bistriatus	240201	GCA_013397275.1	Aves	0
Bursaphelenchus_okinawaensis	465554	GCA_904066225.2	Nematoda	0
Bursaphelenchus_xylophilus	6326	GCA_904066235.2	Nematoda	0
Caenorhabditis_angaria	860376	GCA_947459285.1	Nematoda	0
Caenorhabditis_auriculariae	2777116	GCA_904845305.1	Nematoda	0
Caenorhabditis_bovis	2654633	GCA_902829315.1	Nematoda	0
Caenorhabditis_brenneri	135651	GCA_000143925.2	Nematoda	0
Caenorhabditis_briggsae	6238	GCF_000004555.2	Nematoda	50
Caenorhabditis_elegans	6239	GCF_000002985.6	Nematoda	50
Caenorhabditis_nigoni	1611254	GCA_002742825.1	Nematoda	40
Caenorhabditis_remanei	31234	GCF_010183535.1	Nematoda	0
Caerostris_darwini	1538125	GCA_021605075.1	Arachnida	0
Caerostris_extrusa	172846	GCA_021605095.1	Arachnida	0
Calcarius_ornatus	198940	GCA_013397715.1	Aves	0
Calidris_pugnax	198806	GCF_001431845.1	Aves	30
Caligus_rogercresseyi	217165	GCA_013387185.1	Crustacea	7
Callaeas_wilsoni	1347786	GCA_013398955.1	Aves	0
Callipepla_squamata	9009	GCA_002218305.1	Aves	0
Callithrix_jacchus	9483	GCF_009663435.1	Mammalia	14
Callorhinchus_milii	7868	GCF_000165045.1	Chondrichthyes	11
Callorhinus_ursinus	34884	GCF_003265705.1	Mammalia	0
Callosobruchus_maculatus	64391	GCA_900659725.1	Coleoptera	50
Caloenas_nicobarica	187106	GCA_013398195.1	Aves	0
Calonectris_borealis	1323832	GCA_013401115.1	Aves	0
Calypte_anna	9244	GCF_003957555.1	Aves	0
Calyptomena_viridis	135972	GCA_013390005.1	Aves	0
Camarhynchus_parvulus	87175	GCF_901933205.1	Aves	5
Camelina_sativa	90675	GCF_000633955.1	Embryophyta	50
Camelus_bactrianus	9837	GCF_000767855.1	Mammalia	0
Camelus_dromedarius	9838	GCF_000803125.2	Mammalia	0
Camelus_ferus	419612	GCF_009834535.1	Mammalia	0
Camponotus_floridanus	104421	GCF_003227725.1	Hymenoptera	37
Campylorhamphus_procurvoides	190295	GCA_013396655.1	Aves	0
Candidula_unifasciata	100452	GCA_905116865.2	Mollusca	0
Canis_lupus	9612	GCF_003254725.1	Mammalia	5
Cannabis_sativa	3483	GCF_900626175.2	Embryophyta	50
Capitella_teleta	283909	GCA_000328365.1	Annelida	0
Capra_hircus	9925	GCF_001704415.2	Mammalia	0
Capsicum_annuum	4072	GCF_000710875.1	Embryophyta	43
Capsicum_baccatum	33114	GCA_002271885.2	Embryophyta	25
Capsicum_chinense	80379	GCA_002271895.2	Embryophyta	50
Caranx_melampygus	181461	GCA_019059645.1	Teleostei	0
Carassius_auratus	7957	GCF_003368295.1	Teleostei	49
Carassius_gibelio	101364	GCF_023724105.1	Teleostei	0
Carcharodon_carcharias	13397	GCF_017639515.1	Chondrichthyes	0
Caretta_caretta	8467	GCF_023653815.1	Testudines	0
Cariama_cristata	54380	GCF_000690535.1	Aves	0
Carlito_syrichta	1868482	GCF_000164805.1	Mammalia	0
Carpinus_fangiana	176857	GCA_006937295.1	Embryophyta	6
Castor_canadensis	51338	GCF_001984765.1	Mammalia	0
Cataglyphis_hispanica	1086592	GCF_021464435.1	Hymenoptera	0
Cathartes_aura	43455	GCA_000699945.1	Aves	0
Catharus_fuscescens	159581	GCA_013398975.1	Aves	0
Catharus_ustulatus	91951	GCF_009819885.2	Aves	21
Cavia_porcellus	10141	GCF_000151735.1	Mammalia	0
Cebus_imitator	2715852	GCF_001604975.1	Mammalia	0
Centrocercus_urophasianus	9002	GCF_019232065.1	Aves	0
Centropus_bengalensis	1463675	GCA_013400815.1	Aves	0
Centropus_unirufus	1118519	GCA_013397695.1	Aves	0
Centruroides_sculpturatus	218467	GCF_000671375.1	Arachnida	8
Cephalopterus_ornatus	114276	GCA_013396775.1	Aves	0
Cephus_cinctus	211228	GCF_000341935.1	Hymenoptera	17
Cepphus_grylle	28697	GCA_013401065.1	Aves	0
Ceratina_calcarata	156304	GCF_001652005.1	Hymenoptera	0
Ceratitis_capitata	7213	GCF_000347755.3	Diptera	29
Ceratosolen_solmsi	142686	GCF_000503995.1	Hymenoptera	20
Ceratotherium_simum	9807	GCF_000283155.1	Mammalia	1
Cercocebus_atys	9531	GCF_000955945.1	Mammalia	0
Cercopithifilaria_johnstoni	2874296	GCA_916381525.1	Nematoda	0
Cercotrichas_coryphoeus	614051	GCA_013398595.1	Aves	0
Certhia_brachydactyla	73330	GCA_013400355.1	Aves	0
Certhia_familiaris	73333	GCA_013398575.1	Aves	0
Cervus_canadensis	1574408	GCF_019320065.1	Mammalia	0
Cervus_elaphus	9860	GCA_002197005.1	Mammalia	1
Cervus_hanglu	2100816	GCA_010411085.1	Mammalia	0
Cettia_cetti	68486	GCA_013401135.1	Aves	0
Ceuthmochares_aereus	1961834	GCA_013398935.1	Aves	0
Ceutorhynchus_assimilis	467358	GCA_917834065.1	Coleoptera	0
Ceyx_cyanopectus	390723	GCA_013401355.1	Aves	0
Chaenocephalus_aceratus	36190	GCA_023974075.1	Teleostei	0
Chaetops_frenatus	221966	GCA_013400775.1	Aves	0
Chaetorhynchus_papuensis	254446	GCA_013396525.1	Aves	0
Chaetura_pelagica	8897	GCF_000747805.2	Aves	0
Chanos_chanos	29144	GCF_902362185.1	Teleostei	0
Charadrius_vociferus	50402	GCF_000708025.1	Aves	0
Chauna_torquata	30388	GCA_013399475.1	Aves	0
Cheilinus_undulatus	241271	GCF_018320785.1	Teleostei	0
Chelmon_rostratus	109905	GCF_017976325.1	Teleostei	0
Chelonia_mydas	8469	GCF_015237465.2	Testudines	0
Chelonoidis_abingdonii	106734	GCF_003597395.1	Testudines	0
Chelonus_insularis	460826	GCF_013357705.1	Hymenoptera	5
Chelydra_serpentina	8475	GCA_018859375.1	Testudines	0
Cherax_quadricarinatus	27406	GCF_026875155.1	Crustacea	0
Chilo_suppressalis	168631	GCA_902850365.2	Lepidoptera	0
Chiloscyllium_plagiosum	36176	GCF_004010195.1	Chondrichthyes	0
Chiloscyllium_punctatum	137246	GCA_003427335.1	Chondrichthyes	0
Chinchilla_lanigera	34839	GCF_000276665.1	Mammalia	0
Chionis_minor	227182	GCA_013398295.1	Aves	0
Chionoecetes_opilio	41210	GCA_016584305.1	Crustacea	0
Chironomus_riparius	315576	GCA_917627325.4	Diptera	0
Chiroxiphia_lanceolata	296741	GCF_009829145.1	Aves	3
Chlamydotis_macqueenii	187382	GCF_000695195.1	Aves	0
Chloebia_gouldiae	44316	GCA_003676055.1	Aves	9
Chlorocebus_sabaeus	60711	GCF_015252025.1	Mammalia	0
Chloroceryle_aenea	176938	GCA_013399075.1	Aves	0
Chloropsis_cyanopogon	1218682	GCA_013400585.1	Aves	0
Chloropsis_hardwickii	667144	GCA_013390065.1	Aves	0
Choloepus_didactylus	27675	GCF_015220235.1	Mammalia	0
Chordeiles_acutipennis	118183	GCA_013399635.1	Aves	0
Choristoneura_fumiferana	7141	GCA_025370935.1	Lepidoptera	0
Chroicocephalus_maculipennis	287016	GCA_013397655.1	Aves	0
Chrysemys_picta	8479	GCF_000241765.5	Testudines	0
Chrysochloris_asiatica	185453	GCF_000296735.1	Mammalia	0
Chrysoperla_carnea	189513	GCF_905475395.1	Invertebrates	0
Chunga_burmeisteri	1352770	GCA_013396505.1	Aves	0
Ciccaba_nigrolineata	1118524	GCA_013396715.1	Aves	0
Cimex_lectularius	79782	GCF_000648675.2	Hemiptera	10
Cinara_cedri	506608	GCA_902439185.1	Hemiptera	0
Cinclus_mexicanus	161649	GCA_013399935.1	Aves	0
Cinnamomum_micranthum	337465	GCA_003546025.1	Embryophyta	8
Ciona_intestinalis	7719	GCF_000224145.3	Invertebrates	48
Circaetus_pectoralis	321084	GCA_013399555.1	Aves	0
Cisticola_juncidis	52622	GCA_013400215.1	Aves	0
Citrus_unshiu	55188	GCA_002897195.1	Embryophyta	23
Clarias_gariepinus	13013	GCF_024256425.1	Teleostei	0
Clarias_magur	1594786	GCA_013621035.1	Teleostei	21
Climacteris_rufus	47695	GCA_013398175.1	Aves	0
Cloeon_dipterum	197152	GCA_902829235.1	Ephemeroptera	50
Clonorchis_sinensis	79923	GCA_003604175.2	Platyhelminthes	10
Clunio_marinus	568069	GCA_900005825.1	Diptera	15
Clupea_harengus	7950	GCF_900700415.2	Teleostei	0
Cnemophilus_loriae	254448	GCA_013397755.1	Aves	0
Coccinella_septempunctata	41139	GCF_907165205.1	Coleoptera	50
Cochlearius_cochlearius	110676	GCA_013396365.1	Aves	0
Coffea_arabica	13443	GCF_003713225.1	Embryophyta	50
Coffea_eugenioides	49369	GCF_003713205.1	Embryophyta	41
Colias_croceus	72248	GCF_905220415.1	Lepidoptera	31
Colius_striatus	57412	GCF_000690715.1	Aves	0
Colletes_gigas	935657	GCF_013123115.1	Hymenoptera	0
Collichthys_lucidus	240159	GCA_004119915.2	Teleostei	0
Colobus_angolensis	54131	GCF_000951035.1	Mammalia	0
Colossoma_macropomum	42526	GCF_904425465.1	Teleostei	47
Columba_livia	8932	GCF_000337935.1	Aves	0
Columbina_picui	115618	GCA_013397635.1	Aves	0
Condylura_cristata	143302	GCF_000260355.1	Mammalia	0
Contarinia_nasturtii	265458	GCF_009176525.2	Diptera	8
Copidosoma_floridanum	29053	GCF_000648655.2	Hymenoptera	0
Copsychus_sechellarum	797021	GCA_013398635.1	Aves	0
Coptis_chinensis	261450	GCA_015680905.1	Embryophyta	23
Coptotermes_formosanus	36987	GCA_013340265.1	Blattodea	18
Corapipo_altera	415028	GCF_003945725.1	Aves	0
Corchorus_capsularis	210143	GCA_001974805.1	Embryophyta	50
Corchorus_olitorius	93759	GCA_001974825.1	Embryophyta	50
Coregonus_clupeaformis	59861	GCF_020615455.1	Teleostei	0
Corvus_brachyrhynchos	85066	GCF_000691975.1	Aves	0
Corvus_cornix	181096	GCF_000738735.5	Aves	50
Corvus_hawaiiensis	134902	GCF_020740725.1	Aves	0
Corvus_kubaryi	68294	GCF_017639235.1	Aves	0
Corvus_moneduloides	1196302	GCF_009650955.1	Aves	0
Corymbia_citriodora	34329	GCA_014858505.1	Embryophyta	5
Coryphaenoides_rupestris	163118	GCA_002895965.2	Teleostei	0
Corythaeola_cristata	103954	GCA_013396815.1	Aves	0
Corythaixoides_concolor	103956	GCA_013399495.1	Aves	0
Cotesia_congregata	51543	GCA_905319865.3	Hymenoptera	0
Cotesia_glomerata	32391	GCF_020080835.1	Hymenoptera	0
Cotesia_typhae	2053667	GCA_013202065.2	Hymenoptera	0
Cottoperca_gobio	56716	GCF_900634415.1	Teleostei	7
Coturnix_japonica	93934	GCF_001577835.2	Aves	0
Crassostrea_angulata	558553	GCF_025612915.1	Mollusca	0
Crassostrea_gigas	29159	GCF_902806645.1	Mollusca	50
Crassostrea_virginica	6565	GCF_002022765.2	Mollusca	50
Cricetulus_griseus	10029	GCF_000223135.1	Mammalia	0
Crocodylus_porosus	8502	GCF_001723895.1	Crocodylia	12
Crocuta_crocuta	9678	GCA_008692635.1	Mammalia	0
Crotalus_adamanteus	8729	GCA_018446365.1	Lepidosauria	29
Crotalus_tigris	88082	GCF_016545835.1	Lepidosauria	40
Crotophaga_sulcirostris	33598	GCA_013397455.1	Aves	0
Cryptotermes_secundus	105785	GCF_002891405.2	Blattodea	11
Crypturellus_soui	458187	GCA_013389845.1	Aves	0
Crypturellus_undulatus	48396	GCA_013389825.1	Aves	0
Ctenocephalides_felis	7515	GCF_003426905.1	Invertebrates	6
Ctenopharyngodon_idella	7959	GCF_019924925.1	Teleostei	0
Cuculus_canorus	55661	GCF_000709325.1	Aves	0
Cucumis_melo	3656	GCF_000313045.1	Embryophyta	50
Cucurbita_moschata	3662	GCF_002738365.1	Embryophyta	50
Cucurbita_pepo	3663	GCF_002806865.1	Embryophyta	50
Culex_pipiens	7175	GCF_016801865.2	Diptera	0
Culex_quinquefasciatus	7176	GCF_000209185.1	Diptera	8
Cuscuta_australis	267555	GCA_003260385.1	Embryophyta	50
Cuscuta_campestris	132261	GCA_900332095.2	Embryophyta	50
Cyanistes_caeruleus	156563	GCF_002901205.1	Aves	40
Cyclopterus_lumpus	8103	GCF_009769545.1	Teleostei	44
Cygnus_atratus	8868	GCF_013377495.2	Aves	0
Cygnus_olor	8869	GCF_009769625.2	Aves	0
Cylicostephanus_goldi	71465	GCA_900617965.1	Nematoda	0
Cynoglossus_semilaevis	244447	GCF_000523025.1	Teleostei	0
Cyphomyrmex_costatus	456900	GCF_001594065.1	Hymenoptera	0
Cyprinodon_tularosa	77115	GCF_016077235.1	Teleostei	0
Cyprinodon_variegatus	28743	GCF_000732505.1	Teleostei	0
Cyprinus_carpio	7962	GCF_018340385.1	Teleostei	31
Daktulosphaira_vitifoliae	58002	GCF_025091365.1	Hemiptera	0
Dallia_pectoralis	75939	GCA_029465975.1	Teleostei	0
Danaus_chrysippus	151541	GCA_916720795.1	Lepidoptera	0
Danaus_plexippus	13037	GCA_000235995.2	Lepidoptera	1
Danio_aesculapii	1142201	GCF_903798145.1	Teleostei	0
Danio_rerio	7955	GCF_000002035.6	Teleostei	6
Danionella_translucida	623744	GCA_007224835.1	Teleostei	3
Daphnia_galeata	27404	GCA_918697745.1	Crustacea	50
Daphnia_magna	35525	GCF_020631705.1	Crustacea	0
Daphnia_pulex	6669	GCF_021134715.1	Crustacea	0
Daphnia_pulicaria	35523	GCF_021234035.1	Crustacea	0
Daphnia_sinensis	1820382	GCA_013167095.2	Crustacea	0
Daphoenositta_chrysoptera	254528	GCA_013397915.1	Aves	0
Darwinula_stevensoni	69355	GCA_905338385.1	Crustacea	0
Dasyornis_broadbenti	243059	GCA_013397935.1	Aves	0
Dasypus_novemcinctus	9361	GCF_000208655.3	Mammalia	0
Daucus_carota	4039	GCF_001625215.1	Embryophyta	50
Delphinapterus_leucas	9749	GCF_002288925.2	Mammalia	0
Dendrobium_catenatum	906689	GCF_001605985.2	Embryophyta	50
Dendroctonus_ponderosae	77166	GCF_000355655.1	Coleoptera	30
Dendrolimus_kikuchii	765133	GCA_019925095.2	Lepidoptera	0
Dendronephthya_gigantea	151771	GCF_004324835.1	Cnidaria	0
Denticeps_clupeoides	299321	GCF_900700375.1	Teleostei	0
Dermacentor_andersoni	34620	GCF_023375885.1	Arachnida	0
Dermacentor_silvarum	543639	GCF_013339745.2	Arachnida	0
Dermatophagoides_farinae	6954	GCF_020809275.1	Arachnida	0
Dermatophagoides_pteronyssinus	6956	GCF_001901225.1	Arachnida	0
Dermochelys_coriacea	27794	GCF_009764565.2	Testudines	13
Desmodus_rotundus	9430	GCF_002940915.2	Mammalia	0
Desmophyllum_pertusum	174260	GCA_029204205.1	Cnidaria	0
Diabrotica_balteata	107213	GCA_918026665.1	Coleoptera	0
Diabrotica_virgifera	50389	GCF_003013835.1	Coleoptera	50
Diachasma_alloeum	454923	GCF_001412515.2	Hymenoptera	0
Diaphorina_citri	121845	GCF_000475195.1	Hemiptera	50
Diatraea_saccharalis	40085	GCA_918026875.4	Lepidoptera	0
Dibothriocephalus_latus	60516	GCA_900617775.1	Platyhelminthes	0
Dicaeum_eximium	667154	GCA_013396995.1	Aves	0
Dicentrarchus_labrax	13489	GCF_905237075.1	Teleostei	0
Dichanthelium_oligosanthes	888268	GCA_001633215.2	Embryophyta	19
Dicrocoelium_dendriticum	57078	GCA_944474145.2	Platyhelminthes	0
Dicrurus_megarhynchus	450177	GCA_013399195.1	Aves	0
Dictyocaulus_viviparus	29172	GCA_000816705.1	Nematoda	31
Didymodactylos_carnosus	1234261	GCA_905250885.1	Invertebrates	0
Digitaria_exilis	1010633	GCA_015342445.1	Embryophyta	5
Dimorphilus_gyrociliatus	2664684	GCA_904063045.1	Annelida	8
Dinoponera_quadriceps	609295	GCF_001313825.1	Hymenoptera	14
Dinothrombium_tinctorium	1965070	GCA_003675995.1	Arachnida	0
Diploscapter_pachys	2018661	GCA_002287525.1	Nematoda	2
Dipodomys_ordii	10020	GCF_000151885.1	Mammalia	0
Dipodomys_spectabilis	105255	GCF_019054845.1	Mammalia	0
Diprion_similis	362088	GCF_021155765.1	Hymenoptera	0
Dirofilaria_immitis	6287	GCA_024305405.1	Nematoda	43
Dissostichus_eleginoides	100907	GCA_025770515.1	Teleostei	0
Dissostichus_mawsoni	36200	GCA_011823955.1	Teleostei	17
Ditylenchus_destructor	166010	GCA_022814885.1	Nematoda	0
Diuraphis_noxia	143948	GCF_001186385.1	Hemiptera	0
Donacobius_atricapilla	237420	GCA_013397315.1	Aves	0
Dracunculus_medinensis	318479	GCA_900625125.1	Nematoda	0
Dreissena_polymorpha	45954	GCF_020536995.1	Mollusca	0
Dromaius_novaehollandiae	8790	GCF_003342905.1	Aves	0
Dromas_ardeola	458190	GCA_013398915.1	Aves	0
Dromiciops_gliroides	33562	GCF_019393635.1	Mammalia	0
Drosophila_albomicans	7291	GCF_009650485.2	Diptera	28
Drosophila_ananassae	7217	GCF_017639315.1	Diptera	0
Drosophila_arizonae	7263	GCF_001654025.1	Diptera	50
Drosophila_biarmipes	125945	GCF_025231255.1	Diptera	14
Drosophila_bipectinata	42026	GCF_018153845.1	Diptera	5
Drosophila_bunnanda	244254	GCA_021223745.1	Diptera	0
Drosophila_busckii	30019	GCF_011750605.1	Diptera	3
Drosophila_elegans	30023	GCF_018152505.1	Diptera	19
Drosophila_erecta	7220	GCF_003286155.1	Diptera	46
Drosophila_eugracilis	29029	GCF_018153835.1	Diptera	7
Drosophila_ficusphila	30025	GCF_018152265.1	Diptera	7
Drosophila_grimshawi	7222	GCF_000005155.2	Diptera	30
Drosophila_guanche	7266	GCF_900245975.1	Diptera	12
Drosophila_gunungcola	103775	GCF_025200985.1	Diptera	5
Drosophila_hydei	7224	GCF_003285905.1	Diptera	30
Drosophila_innubila	198719	GCF_004354385.1	Diptera	50
Drosophila_ironensis	2848634	GCA_021223825.1	Diptera	0
Drosophila_kikkawai	30033	GCF_018152535.1	Diptera	5
Drosophila_mauritiana	7226	GCF_004382145.1	Diptera	50
Drosophila_melanogaster	7227	GCF_000001215.4	Diptera	129
Drosophila_miranda	7229	GCF_003369915.1	Diptera	0
Drosophila_mojavensis	7230	GCF_018153725.1	Diptera	0
Drosophila_navojoa	7232	GCF_001654015.2	Diptera	4
Drosophila_novamexicana	47314	GCF_003285875.2	Diptera	50
Drosophila_obscura	7282	GCF_018151105.1	Diptera	34
Drosophila_pandora	1867034	GCA_021223865.1	Diptera	0
Drosophila_persimilis	7234	GCF_003286085.1	Diptera	50
Drosophila_pseudoobscura	7237	GCF_000001765.3	Diptera	32
Drosophila_pseudotakahashii	193234	GCA_021223935.1	Diptera	0
Drosophila_rhopaloa	1041015	GCF_018152115.1	Diptera	0
Drosophila_rubida	30044	GCA_021223945.1	Diptera	0
Drosophila_santomea	129105	GCF_016746245.2	Diptera	18
Drosophila_sechellia	7238	GCF_004382195.2	Diptera	50
Drosophila_serrata	7274	GCF_002093755.1	Diptera	11
Drosophila_setifemur	2848635	GCA_021224005.1	Diptera	0
Drosophila_simulans	7240	GCF_016746395.2	Diptera	12
Drosophila_subobscura	7241	GCF_008121235.1	Diptera	0
Drosophila_subpulchrella	1486046	GCF_014743375.2	Diptera	10
Drosophila_suzukii	28584	GCF_000472105.1	Diptera	23
Drosophila_takahashii	29030	GCF_018152695.1	Diptera	5
Drosophila_teissieri	7243	GCF_016746235.2	Diptera	0
Drosophila_virilis	7244	GCF_003285735.1	Diptera	50
Drosophila_willistoni	7260	GCF_018902025.1	Diptera	0
Drosophila_yakuba	7245	GCF_016746365.2	Diptera	0
Drymodes_brunneopygia	626378	GCA_013400955.1	Aves	0
Dryobates_pubescens	118200	GCF_000699005.1	Aves	0
Dryococelus_australis	614101	GCA_029891345.1	Invertebrates	0
Dryoscopus_gambensis	85069	GCA_013389985.1	Aves	0
Dufourea_novaeangliae	178035	GCF_001272555.1	Hymenoptera	1
Dunckerocampus_dactyliophorus	161453	GCF_027744805.1	Teleostei	0
Durio_zibethinus	66656	GCF_002303985.1	Embryophyta	18
Echeneis_naucrates	173247	GCF_900963305.1	Teleostei	0
Echinococcus_granulosus	6210	GCF_000524195.1	Platyhelminthes	50
Echinococcus_multilocularis	6211	GCA_000469725.3	Platyhelminthes	0
Echinops_telfairi	9371	GCF_000313985.2	Mammalia	0
Echinostoma_caproni	27848	GCA_900618425.1	Platyhelminthes	0
Eciton_burchellii	213866	GCA_020341155.1	Hymenoptera	0
Edolisoma_coerulescens	2585810	GCA_013397115.1	Aves	0
Egretta_garzetta	188379	GCF_000687185.1	Aves	0
Elachura_formosa	1463973	GCA_013398795.1	Aves	0
Electrophorus_electricus	8005	GCF_013358815.1	Teleostei	12
Elephantulus_edwardii	28737	GCF_000299155.1	Mammalia	0
Elephas_maximus	9783	GCF_024166365.1	Mammalia	0
Eleutherodactylus_coqui	57060	GCA_019857665.1	Amphibia	0
Elysia_chlorotica	188477	GCA_003991915.1	Mollusca	13
Elysia_marginata	1093978	GCA_019649035.1	Mollusca	0
Emberiza_fucata	337179	GCA_013398835.1	Aves	0
Empidonax_traillii	164674	GCF_003031625.1	Aves	0
Engystomops_pustulosus	76066	GCA_019512145.1	Amphibia	0
Enhydra_lutris	34882	GCF_002288905.1	Mammalia	4
Enterobius_vermicularis	51028	GCA_900576705.1	Nematoda	0
Enteromyxum_leei	188704	GCA_001455295.2	Cnidaria	0
Eolophus_roseicapilla	176039	GCA_013397615.1	Aves	0
Ephemera_danica	1049336	GCA_000507165.2	Ephemeroptera	50
Epinephelus_fuscoguttatus	293821	GCF_011397635.1	Teleostei	0
Epinephelus_lanceolatus	310571	GCF_005281545.1	Teleostei	0
Epinephelus_moara	300413	GCF_006386435.1	Teleostei	0
Episyrphus_balteatus	286459	GCF_945859705.1	Diptera	0
Eptesicus_fuscus	29078	GCF_027574615.1	Mammalia	0
Equus_asinus	9793	GCF_001305755.1	Mammalia	34
Equus_caballus	9796	GCF_002863925.1	Mammalia	19
Equus_przewalskii	9798	GCF_000696695.1	Mammalia	0
Equus_quagga	89248	GCF_021613505.1	Mammalia	0
Erinaceus_europaeus	9365	GCF_000296755.1	Mammalia	2
Eriocheir_sinensis	95602	GCF_024679095.1	Crustacea	0
Erpetoichthys_calabaricus	27687	GCF_900747795.2	Vertebrates	0
Erpornis_zantholeuca	1112836	GCA_013400515.1	Aves	0
Erythrocercus_mccallii	107208	GCA_013397435.1	Aves	0
Esox_lucius	8010	GCF_011004845.1	Teleostei	0
Etheostoma_cragini	417921	GCF_013103735.1	Teleostei	0
Etheostoma_spectabile	54343	GCF_008692095.1	Teleostei	0
Eublepharis_macularius	481883	GCF_028583425.1	Lepidosauria	0
Eubucco_bourcierii	91767	GCA_013396675.1	Aves	0
Eudyptes_chrysocome	79626	GCA_010085355.1	Aves	0
Eudyptes_chrysolophus	79627	GCA_010084205.1	Aves	0
Eudyptes_filholi	1419345	GCA_010085365.1	Aves	4
Eudyptes_moseleyi	2495534	GCA_010082375.1	Aves	0
Eudyptes_schlegeli	57240	GCA_010080425.1	Aves	0
Eudyptes_sclateri	92688	GCA_010078445.1	Aves	0
Eudyptula_albosignata	345258	GCA_010080465.1	Aves	0
Eudyptula_minor	37083	GCA_010080355.1	Aves	0
Eudyptula_novaehollandiae	2052820	GCA_010078495.1	Aves	0
Eufriesea_mexicana	516756	GCF_001483705.1	Hymenoptera	1
Eulacestoma_nigropectus	461239	GCA_013397775.1	Aves	0
Eumeta_japonica	151549	GCA_005406025.1	Lepidoptera	8
Eumetopias_jubatus	34886	GCF_004028035.1	Mammalia	0
Eupeodes_corollae	290404	GCF_945859685.1	Diptera	0
Euphydryas_editha	104508	GCA_933666425.1	Lepidoptera	0
Euroglyphus_maynei	6958	GCA_002135145.1	Arachnida	0
Eurypyga_helias	54383	GCF_000690775.1	Aves	0
Eurystomus_gularis	325343	GCA_013400335.1	Aves	0
Eurytemora_affinis	88015	GCF_000591075.1	Crustacea	50
Exaiptasia_diaphana	2652724	GCF_001417965.1	Cnidaria	50
Falco_biarmicus	345155	GCF_023638135.1	Aves	0
Falco_cherrug	345164	GCF_023634085.1	Aves	0
Falco_naumanni	148594	GCF_017639655.2	Aves	0
Falco_peregrinus	8954	GCF_023634155.1	Aves	0
Falco_rusticolus	120794	GCF_015220075.1	Aves	0
Falcunculus_frontatus	254539	GCA_013398115.1	Aves	0
Fasciolopsis_buski	27845	GCA_008360955.1	Platyhelminthes	0
Felis_catus	9685	GCF_000181335.3	Mammalia	3
Ficedula_albicollis	59894	GCF_000247815.1	Aves	0
Folsomia_candida	158441	GCF_002217175.1	Invertebrates	0
Fopius_arisanus	64838	GCF_000806365.1	Hymenoptera	0
Formica_exsecta	72781	GCF_003651465.1	Hymenoptera	0
Formicarius_rufipectus	1118560	GCA_013399695.1	Aves	0
Fragaria_vesca	57918	GCF_000184155.1	Embryophyta	50
Fragariocoptes_setiger	1670756	GCA_019968535.1	Arachnida	0
Frankliniella_occidentalis	133901	GCF_000697945.3	Thysanoptera	0
Fregata_magnificens	37042	GCA_013389945.1	Aves	0
Fregetta_grallaria	79628	GCA_013399335.1	Aves	0
Frieseomelitta_varia	561572	GCF_011392965.1	Hymenoptera	0
Fukomys_damarensis	885580	GCF_012274545.1	Mammalia	0
Fulmarus_glacialis	30455	GCF_000690835.1	Aves	0
Fundulus_heteroclitus	8078	GCF_011125445.2	Teleostei	50
Furnarius_figulus	463165	GCA_013397465.1	Aves	0
Gadus_morhua	8049	GCF_902167405.1	Teleostei	48
Galbula_dea	1109041	GCA_013399015.1	Aves	0
Galemys_pyrenaicus	202257	GCA_019455555.1	Mammalia	0
Galendromus_occidentalis	34638	GCF_000255335.2	Arachnida	0
Galeopterus_variegatus	482537	GCF_000696425.1	Mammalia	0
Galleria_mellonella	7137	GCF_026898425.1	Lepidoptera	0
Gallus_gallus	9031	GCF_000002315.5	Aves	217
Gambusia_affinis	33528	GCF_019740435.1	Teleostei	0
Gasterosteus_aculeatus	69293	GCF_016920845.1	Teleostei	0
Gavia_stellata	37040	GCF_000690875.1	Aves	0
Gavialis_gangeticus	94835	GCF_001723915.1	Crocodylia	0
Gekko_japonicus	146911	GCF_001447785.1	Lepidosauria	7
Geococcyx_californianus	8947	GCA_013389885.1	Aves	0
Geospiza_fortis	48883	GCF_000277835.1	Aves	0
Geotrypetes_seraphini	260995	GCF_902459505.1	Amphibia	0
Gigantopelta_aegis	1735272	GCF_016097555.1	Mollusca	37
Girardinichthys_multiradiatus	208333	GCF_021462225.1	Teleostei	0
Glareola_pratincola	43316	GCA_013401295.1	Aves	0
Glaucidium_brasilianum	78217	GCA_013399595.1	Aves	0
Globicephala_melas	9731	GCF_006547405.1	Mammalia	0
Glossina_fuscipes	7396	GCF_014805625.1	Diptera	9
Glycine_max	3847	GCF_000004515.6	Embryophyta	50
Gongylonema_pulchrum	637853	GCA_900617915.1	Nematoda	0
Gonioctena_quinquepunctata	63699	GCA_018342105.1	Coleoptera	0
Gopherus_evgoodei	1825980	GCF_007399415.2	Testudines	5
Gopherus_flavomarginatus	286002	GCF_025201925.1	Testudines	0
Gorilla_gorilla	9593	GCF_008122165.1	Mammalia	50
Gossypium_australe	47621	GCA_005393395.2	Embryophyta	33
Gossypium_davidsonii	34287	GCA_013677245.1	Embryophyta	41
Gossypium_klotzschianum	34286	GCA_013677235.1	Embryophyta	11
Gossypium_trilobum	34281	GCA_013467465.1	Embryophyta	37
Gouania_willdenowi	441366	GCF_900634775.1	Teleostei	0
Gracilinanus_agilis	191870	GCF_016433145.1	Mammalia	0
Grallaria_varia	117165	GCA_013396735.1	Aves	0
Grammomys_surdaster	491861	GCF_004785775.1	Mammalia	4
Grantiella_picta	266360	GCA_013397955.1	Aves	0
Grus_americana	9117	GCF_028858705.1	Aves	0
Gryllus_bimaculatus	6999	GCA_017312745.1	Invertebrates	0
Gulo_gulo	48420	GCA_024510155.1	Mammalia	0
Gymnodraco_acuticeps	8218	GCF_902827175.1	Teleostei	50
Gymnogyps_californianus	33616	GCF_018139145.2	Aves	13
Gymnorhina_tibicen	9132	GCA_013399875.1	Aves	0
Habropoda_laboriosa	597456	GCF_001263275.1	Hymenoptera	1
Haemaphysalis_longicornis	44386	GCA_013339765.2	Arachnida	0
Haemonchus_placei	6290	GCA_900617895.1	Nematoda	0
Halcyon_senegalensis	342381	GCA_013397595.1	Aves	0
Haliaeetus_albicilla	8969	GCF_000691405.1	Aves	0
Haliaeetus_leucocephalus	52644	GCF_000737465.1	Aves	0
Halichoerus_grypus	9711	GCF_012393455.1	Mammalia	32
Haliotis_rubra	36100	GCF_003918875.1	Mollusca	0
Haliotis_rufescens	6454	GCF_023055435.1	Mollusca	50
Halotydeus_destructor	2874060	GCA_022750525.1	Arachnida	0
Halyomorpha_halys	286706	GCF_000696795.2	Hemiptera	6
Haplochromis_burtoni	8153	GCF_018398535.1	Teleostei	0
Harmonia_axyridis	115357	GCF_914767665.1	Coleoptera	50
Harpegnathos_saltator	610380	GCF_003227715.1	Hymenoptera	166
Harpia_harpyja	202280	GCF_026419915.1	Aves	0
Helicoverpa_armigera	29058	GCF_023701775.1	Lepidoptera	0
Helicoverpa_zea	7113	GCF_022581195.2	Lepidoptera	0
Heliornis_fulica	54369	GCA_013399135.1	Aves	0
Helobdella_robusta	6412	GCF_000326865.2	Annelida	0
Hemibagrus_wyckioides	337641	GCA_019097595.1	Teleostei	0
Hemicordylus_capensis	884348	GCF_027244095.1	Lepidosauria	0
Henneguya_salminicola	69463	GCA_009887335.1	Cnidaria	0
Hermetia_illucens	343691	GCF_905115235.1	Diptera	50
Herpetotheres_cachinnans	56343	GCA_013399355.1	Aves	0
Herrania_umbratica	108875	GCF_002168275.1	Embryophyta	6
Heterocephalus_glaber	10181	GCF_000247695.1	Mammalia	54
Heterotrigona_itama	395501	GCA_903986555.1	Hymenoptera	0
Hibiscus_syriacus	106335	GCF_006381635.1	Embryophyta	4
Hippocampus_comes	109280	GCF_001891065.2	Teleostei	0
Hippocampus_zosterae	109293	GCF_025434085.1	Teleostei	0
Hippoglossus_hippoglossus	8267	GCF_009819705.1	Teleostei	0
Hippoglossus_stenolepis	195615	GCF_022539355.2	Teleostei	0
Hippolais_icterina	68497	GCA_013400075.1	Aves	0
Hipposideros_armiger	186990	GCF_001890085.2	Mammalia	0
Hirundo_rustica	43150	GCF_015227805.1	Aves	6
Holotrichia_oblita	644536	GCA_023690525.1	Coleoptera	0
Homalodisca_vitripennis	197043	GCF_021130785.1	Hemiptera	0
Homarus_americanus	6706	GCF_018991925.1	Crustacea	50
Homo_sapiens	9606	GCF_000001405.38	Mammalia	313
Horornis_vulcanius	2585811	GCA_013401035.1	Aves	0
Hyaena_hyaena	95912	GCF_003009895.1	Mammalia	0
Hyalella_azteca	294128	GCF_000764305.2	Crustacea	0
Hyalomma_asiaticum	266040	GCA_013339685.2	Arachnida	0
Hydatigera_taeniaeformis	6205	GCA_900622495.1	Platyhelminthes	0
Hydra_vulgaris	6087	GCF_022113875.1	Cnidaria	50
Hylia_prasina	208073	GCA_013397195.1	Aves	0
Hylobates_moloch	81572	GCF_009828535.2	Mammalia	0
Hymenochirus_boettgeri	247094	GCA_019447015.1	Amphibia	10
Hypocryptadius_cinnamomeus	589841	GCA_013400635.1	Aves	0
Hypomesus_transpacificus	137520	GCF_021917145.1	Teleostei	0
Hyposmocoma_kahamanoa	1477025	GCF_003589595.1	Lepidoptera	0
Hypsibius_exemplaris	2072580	GCA_002082055.1	Tardigrada	0
Ibidorhyncha_struthersii	425643	GCA_013398815.1	Aves	0
Ictalurus_furcatus	66913	GCF_023375685.1	Teleostei	0
Ictalurus_punctatus	7998	GCF_001660625.2	Teleostei	0
Ictidomys_tridecemlineatus	43179	GCF_016881025.1	Mammalia	0
Ifrita_kowaldi	461245	GCA_013398055.1	Aves	0
Ignelater_luminosus	2038154	GCA_011009095.1	Coleoptera	7
Illadopsis_cleaveri	201329	GCA_013399915.1	Aves	0
Indicator_indicator	1002788	GCF_027791375.1	Aves	0
Indicator_maculatus	545262	GCA_013399975.1	Aves	0
Intoshia_linei	1819745	GCA_001642005.1	Invertebrates	2
Iphiclides_podalirius	110791	GCA_933534255.1	Lepidoptera	0
Ipomoea_nil	35883	GCF_001879475.1	Embryophyta	27
Ipomoea_triloba	35885	GCF_003576645.1	Embryophyta	29
Irena_cyanogastra	175120	GCA_013397155.1	Aves	0
Ischnura_elegans	197161	GCF_921293095.1	Invertebrates	50
Ixodes_persulcatus	34615	GCA_013358835.2	Arachnida	0
Ixodes_scapularis	6945	GCF_002892825.2	Arachnida	46
Jacana_jacana	54508	GCA_013400555.1	Aves	0
Jaculus_jaculus	51337	GCF_020740685.1	Mammalia	0
Juglans_regia	51240	GCF_001411555.2	Embryophyta	50
Kryptolebias_marmoratus	37003	GCF_001649575.2	Teleostei	0
Kudoa_iwatai	269814	GCA_001407235.2	Cnidaria	0
Labeo_rohita	84645	GCF_022985175.1	Teleostei	0
Labrus_bergylta	56723	GCF_900080235.1	Teleostei	0
Lacerta_agilis	80427	GCF_009819535.1	Lepidosauria	4
Lactuca_saligna	75948	GCA_902860255.1	Embryophyta	3
Ladona_fulva	123851	GCA_000376725.2	Invertebrates	0
Lagenorhynchus_obliquidens	90247	GCF_003676395.1	Mammalia	0
Lagopus_leucura	30410	GCF_019238085.1	Aves	0
Lagopus_muta	64668	GCF_023343835.1	Aves	0
Lamellibrachia_satsuma	104711	GCA_022478865.1	Annelida	2
Lampris_incognitus	2546036	GCF_029633865.1	Teleostei	0
Lamprotornis_superbus	245042	GCA_015883425.1	Aves	34
Lanius_ludovicianus	28713	GCA_013397235.1	Aves	0
Larimichthys_crocea	215358	GCF_000972845.2	Teleostei	0
Larus_smithsonianus	243888	GCA_013400295.1	Aves	0
Lasius_niger	67767	GCA_001045655.1	Hymenoptera	0
Lates_calcarifer	8187	GCF_001640805.1	Teleostei	50
Latimeria_chalumnae	7897	GCF_000225785.1	Vertebrates	0
Leguminivora_glycinivorella	1035111	GCF_023078275.1	Lepidoptera	0
Leiothrix_lutea	36275	GCA_013400445.1	Aves	0
Lemur_catta	9447	GCF_020740605.2	Mammalia	0
Leopardus_geoffroyi	46844	GCF_018350155.1	Mammalia	0
Lepeophtheirus_salmonis	72036	GCF_016086655.3	Crustacea	50
Lepidothrix_coronata	321398	GCF_001604755.1	Aves	7
Lepisosteus_oculatus	7918	GCF_000242695.1	Vertebrates	33
Leptidea_sinapis	189913	GCF_905404315.1	Lepidoptera	0
Leptinotarsa_decemlineata	7539	GCF_000500325.1	Coleoptera	21
Leptocoma_aspasia	2585812	GCA_013399835.1	Aves	0
Leptonychotes_weddellii	9713	GCF_000349705.1	Mammalia	7
Leptopilina_boulardi	63433	GCF_019393585.1	Hymenoptera	0
Leptopilina_heterotoma	63436	GCF_015476425.1	Hymenoptera	0
Leptosomus_discolor	188344	GCF_000691785.1	Aves	0
Leptotrombidium_deliense	299467	GCA_003675905.2	Arachnida	0
Leucoraja_erinacea	7782	GCF_028641065.1	Chondrichthyes	0
Limosa_lapponica	161683	GCA_002844005.1	Aves	0
Limulus_polyphemus	6850	GCF_000517525.1	Invertebrates	0
Linepithema_humile	83485	GCF_000217595.1	Hymenoptera	23
Lingula_anatina	7574	GCF_001039355.2	Brachiopoda	17
Liparis_tanakae	230148	GCA_006348945.1	Teleostei	0
Lipotes_vexillifer	118797	GCF_000442215.2	Mammalia	0
Lithobates_catesbeianus	8400	GCA_002284835.2	Amphibia	0
Loa_loa	7209	GCF_000183805.2	Nematoda	1
Locustella_ochotensis	187437	GCA_013400155.1	Aves	0
Lonchura_striata	40157	GCF_005870125.1	Aves	29
Lontra_canadensis	76717	GCF_010015895.1	Mammalia	0
Lophotis_ruficrista	172689	GCA_013396455.1	Aves	0
Lottia_gigantea	225164	GCF_000327385.1	Mollusca	0
Loxia_curvirostra	64802	GCA_013398455.1	Aves	0
Loxia_leucoptera	96539	GCA_013396895.1	Aves	0
Loxodonta_africana	9785	GCF_000001905.1	Mammalia	23
Lucifuga_dentata	670423	GCA_014773175.1	Teleostei	0
Lucilia_cuprina	7375	GCF_000699065.1	Diptera	23
Lucilia_sericata	13632	GCF_015586225.1	Diptera	0
Lupinus_albus	3870	GCA_010261695.1	Embryophyta	50
Lutra_lutra	9657	GCF_902655055.1	Mammalia	0
Lutzomyia_longipalpis	7200	GCF_024334085.1	Diptera	0
Lynx_canadensis	61383	GCF_007474595.2	Mammalia	1
Lynx_pardinus	191816	GCA_900661375.1	Mammalia	12
Lynx_rufus	61384	GCF_022079265.1	Mammalia	0
Lytechinus_pictus	7653	GCF_015342785.2	Echinodermata	0
Lytechinus_variegatus	7654	GCF_018143015.1	Echinodermata	0
Macaca_fascicularis	9541	GCF_012559485.2	Mammalia	0
Macaca_mulatta	9544	GCF_003339765.1	Mammalia	177
Macaca_nemestrina	9545	GCF_000956065.1	Mammalia	0
Macaca_thibetana	54602	GCF_024542745.1	Mammalia	0
Machaerirhynchus_nigripectus	1160894	GCA_013397975.1	Aves	0
Macrosteles_quadrilineatus	74068	GCF_028750875.1	Hemiptera	0
Macrostomum_lignano	282301	GCA_002269645.1	Platyhelminthes	50
Malaclemys_terrapin	8485	GCF_027887155.1	Testudines	0
Malurus_elegans	720584	GCA_013397995.1	Aves	0
Malus_baccata	106549	GCA_006547085.1	Embryophyta	21
Mamestra_configurata	174822	GCA_002192655.3	Lepidoptera	0
Manacus_candei	415023	GCF_025592945.1	Aves	0
Manacus_vitellinus	328815	GCF_001715985.3	Aves	0
Mandrillus_leucophaeus	9568	GCF_000951045.1	Mammalia	0
Manduca_sexta	7130	GCF_014839805.1	Lepidoptera	0
Manihot_esculenta	3983	GCF_001659605.1	Embryophyta	50
Maniola_hyperantus	2795564	GCF_902806685.1	Lepidoptera	0
Maniola_jurtina	191418	GCF_905333055.1	Lepidoptera	27
Manis_javanica	9974	GCF_014570535.1	Mammalia	42
Manis_pentadactyla	143292	GCF_014570555.1	Mammalia	0
Marchantia_polymorpha	3197	GCA_003032435.1	Embryophyta	35
Marmota_flaviventris	93162	GCF_003676075.2	Mammalia	43
Marmota_marmota	9993	GCF_001458135.2	Mammalia	0
Marmota_monax	9995	GCF_021218885.1	Mammalia	0
Mastacembelus_armatus	205130	GCF_900324485.2	Teleostei	0
Mastomys_coucha	35658	GCF_008632895.1	Mammalia	5
Mauremys_mutica	74926	GCF_020497125.1	Testudines	0
Mauremys_reevesii	260615	GCF_016161935.1	Testudines	0
Maylandia_zebra	106582	GCF_000238955.4	Teleostei	0
Medioppia_subpectinata	1979941	GCA_905368565.1	Arachnida	10
Megachile_rotundata	143995	GCF_000220905.1	Hymenoptera	108
Megadyptes_antipodes	37085	GCA_010078485.1	Aves	0
Megalobrama_amblycephala	75352	GCF_018812025.1	Teleostei	0
Megalops_atlanticus	7932	GCA_019176425.1	Teleostei	0
Megalops_cyprinoides	118141	GCF_013368585.1	Teleostei	0
Megalopta_genalis	115081	GCF_011865705.1	Hymenoptera	0
Megalurothrips_usitatus	439358	GCA_026979955.1	Thysanoptera	0
Melanaphis_sacchari	742174	GCF_002803265.2	Hemiptera	6
Melanocharis_versteri	254552	GCA_013397845.1	Aves	0
Melanotaenia_boesemani	1250792	GCF_017639745.1	Teleostei	0
Meleagris_gallopavo	9103	GCF_000146605.3	Aves	0
Meles_meles	9662	GCF_922984935.1	Mammalia	0
Melipona_quadrifasciata	166423	GCA_001276565.1	Hymenoptera	1
Melitaea_cinxia	113334	GCF_905220565.1	Lepidoptera	50
Meloidogyne_enterolobii	390850	GCA_903994135.1	Nematoda	7
Meloidogyne_graminicola	189291	GCA_014773135.1	Nematoda	0
Melopsittacus_undulatus	13146	GCF_012275295.1	Aves	0
Melospiza_melodia	44397	GCA_013398205.1	Aves	10
Melozone_crissalis	40204	GCF_028551555.1	Aves	0
Menidia_menidia	238744	GCA_907169785.1	Teleostei	0
Menura_novaehollandiae	47692	GCA_013396355.1	Aves	0
Mercenaria_mercenaria	6596	GCF_014805675.1	Mollusca	50
Meriones_unguiculatus	10047	GCF_002204375.1	Mammalia	34
Merops_nubicus	57421	GCF_000691845.1	Aves	0
Mesembrinibis_cayennensis	1118748	GCA_013399675.1	Aves	0
Mesitornis_unicolor	54374	GCF_000695765.1	Aves	0
Mesocestoides_corti	53468	GCA_900604375.1	Platyhelminthes	0
Mesocricetus_auratus	10036	GCF_017639785.1	Mammalia	0
Microcaecilia_unicolor	1415580	GCF_901765095.1	Amphibia	0
Microcebus_murinus	30608	GCF_000165445.2	Mammalia	30
Microplitis_demolitor	69319	GCF_026212275.2	Hymenoptera	0
Micropterus_dolomieu	147949	GCF_021292245.1	Teleostei	0
Micropterus_salmoides	27706	GCF_014851395.1	Teleostei	10
Microtus_fortis	100897	GCF_014885135.2	Mammalia	0
Microtus_ochrogaster	79684	GCF_000317375.1	Mammalia	19
Microtus_oregoni	111838	GCF_018167655.1	Mammalia	0
Miniopterus_natalensis	291302	GCF_001595765.1	Mammalia	18
Mionectes_macconnelli	254557	GCA_013397495.1	Aves	0
Mirounga_angustirostris	9716	GCF_021288785.1	Mammalia	47
Mirounga_leonina	9715	GCF_011800145.1	Mammalia	1
Miscanthus_lutarioriparius	422564	GCA_904845875.1	Embryophyta	50
Mischocyttarus_mexicanus	91405	GCA_023678845.1	Hymenoptera	0
Misgurnus_anguillicaudatus	75329	GCF_027580225.1	Teleostei	0
Mizuhopecten_yessoensis	6573	GCF_002113885.1	Mollusca	50
Mohoua_ochrocephala	874463	GCA_013398855.1	Aves	0
Molossus_molossus	27622	GCF_014108415.1	Mammalia	9
Molothrus_ater	84834	GCF_012460135.1	Aves	31
Monodelphis_domestica	13616	GCF_000002295.2	Mammalia	269
Monodon_monoceros	40151	GCF_005190385.1	Mammalia	0
Monomorium_pharaonis	307658	GCF_013373865.1	Hymenoptera	0
Monopterus_albus	43700	GCF_001952655.1	Teleostei	0
Morone_saxatilis	34816	GCF_004916995.1	Teleostei	0
Morus_notabilis	981085	GCF_000414095.1	Embryophyta	8
Moschus_berezovskii	68408	GCF_022376915.1	Mammalia	0
Motacilla_alba	45807	GCF_015832195.1	Aves	8
Mugil_cephalus	48193	GCF_022458985.1	Teleostei	0
Muntiacus_muntjak	9888	GCA_008782695.1	Mammalia	0
Muraenolepis_orangiensis	630683	GCA_027704905.1	Teleostei	0
Mus_caroli	10089	GCF_900094665.1	Mammalia	0
Mus_musculus	10090	GCF_000001635.26	Mammalia	317
Mus_pahari	10093	GCF_900095145.1	Mammalia	14
Musa_acuminata	4641	GCF_000313855.2	Embryophyta	50
Musa_balbisiana	52838	GCA_004837865.1	Embryophyta	40
Musca_domestica	7370	GCF_000371365.1	Diptera	12
Muscidifurax_raptorellus	51938	GCA_020010945.3	Hymenoptera	0
Mustela_erminea	36723	GCF_009829155.1	Mammalia	0
Mustela_putorius	9668	GCF_011764305.1	Mammalia	50
Mya_arenaria	6604	GCF_026914265.1	Mollusca	13
Myiagra_hebetior	381031	GCA_013397015.1	Aves	0
Myiozetetes_cayanensis	478635	GCF_022539395.1	Aves	0
Myodes_glareolus	447135	GCF_902806735.1	Mammalia	0
Myotis_brandtii	109478	GCF_000412655.1	Mammalia	15
Myotis_davidii	225400	GCF_000327345.1	Mammalia	0
Myotis_lucifugus	59463	GCF_000147115.1	Mammalia	50
Myotis_myotis	51298	GCF_014108235.1	Mammalia	40
Myripristis_murdjan	586833	GCF_902150065.1	Teleostei	0
Mystacornis_crossleyi	98133	GCA_013400655.1	Aves	0
Mythimna_separata	271217	GCA_029852925.1	Lepidoptera	0
Mytilus_californianus	6549	GCF_021869535.1	Mollusca	0
Myxobolus_squamalis	59785	GCA_010108815.1	Cnidaria	0
Myxocyprinus_asiaticus	70543	GCF_019703515.2	Teleostei	0
Myzus_persicae	13164	GCF_001856785.1	Hemiptera	0
Naja_naja	35670	GCA_009733165.1	Lepidosauria	31
Nannospalax_galili	1026970	GCF_000622305.1	Mammalia	0
Nanorana_parkeri	125878	GCF_000935625.1	Amphibia	0
Nasonia_vitripennis	7425	GCF_000002325.3	Hymenoptera	114
Necator_americanus	51031	GCF_000507365.1	Nematoda	17
Nelumbo_nucifera	4432	GCF_000365185.1	Embryophyta	50
Nematolebias_whitei	451745	GCF_014905685.1	Teleostei	6
Nematostella_vectensis	45351	GCF_932526225.1	Cnidaria	0
Neodiprion_fabricii	2872261	GCF_021155785.1	Hymenoptera	0
Neodiprion_lecontei	441921	GCF_021901455.1	Hymenoptera	0
Neodiprion_pinetum	441929	GCF_021155775.1	Hymenoptera	0
Neodiprion_virginianus	2961670	GCF_021901495.1	Hymenoptera	0
Neodrepanis_coruscans	254563	GCA_013400695.1	Aves	0
Neogale_vison	452646	GCF_020171115.1	Mammalia	0
Neolamprologus_brichardi	32507	GCF_000239395.1	Teleostei	0
Neomonachus_schauinslandi	29088	GCF_002201575.1	Mammalia	1
Neopelma_chrysocephalum	114329	GCF_003984885.1	Aves	0
Neophocaena_asiaeorientalis	189058	GCF_003031525.1	Mammalia	8
Neopipo_cinnamomea	456388	GCA_013397415.1	Aves	0
Neotoma_lepida	56216	GCA_001675575.1	Mammalia	0
Nephila_pilipes	299642	GCA_019974015.1	Arachnida	0
Nesidiocoris_tenuis	355587	GCA_902806785.1	Hemiptera	0
Nesospiza_acunhae	381881	GCA_013398715.1	Aves	0
Nestor_notabilis	176057	GCF_000696875.1	Aves	0
Nezara_viridula	85310	GCA_928085145.1	Hemiptera	0
Nibea_albiflora	240163	GCA_014281875.1	Teleostei	0
Nicator_chloris	237433	GCA_013400495.1	Aves	0
Nicrophorus_vespilloides	110193	GCF_001412225.1	Coleoptera	46
Nilaparvata_lugens	108931	GCF_014356525.2	Hemiptera	0
Nipponia_nippon	128390	GCF_000708225.1	Aves	0
Nomascus_leucogenys	61853	GCF_006542625.1	Mammalia	0
Nomia_melanderi	2448451	GCF_003710045.2	Hymenoptera	0
Notechis_scutatus	8663	GCF_900518725.1	Lepidosauria	0
Nothobranchius_furzeri	105023	GCF_001465895.1	Teleostei	50
Nothocercus_julius	2585813	GCA_013398735.1	Aves	0
Nothocercus_nigrocapillus	1977171	GCA_013398345.1	Aves	0
Nothoprocta_ornata	83376	GCA_013398335.1	Aves	0
Nothoprocta_pentlandii	2585814	GCA_013398315.1	Aves	0
Nothoprocta_perdicaria	30464	GCF_003342845.1	Aves	6
Notiomystis_cincta	366454	GCA_013398075.1	Aves	0
Notodromas_monacha	399045	GCA_905338405.1	Crustacea	0
Notolabrus_celidotus	1203425	GCF_009762535.1	Teleostei	50
Notothenia_coriiceps	8208	GCF_000735185.1	Teleostei	0
Numida_meleagris	8996	GCF_002078875.1	Aves	50
Nyctereutes_procyonoides	34880	GCA_905146905.1	Mammalia	13
Nyctibius_bracteatus	48426	GCA_013396595.1	Aves	0
Nycticebus_coucang	9470	GCF_027406575.1	Mammalia	0
Nycticryphes_semicollaris	227226	GCA_013400055.1	Aves	0
Nyctiprogne_leucopyga	382315	GCA_013399395.1	Aves	0
Nylanderia_fulva	613905	GCF_005281655.1	Hymenoptera	40
Nymphaea_colorata	210225	GCF_008831285.1	Embryophyta	14
Nymphaea_thermarum	419125	GCA_011799765.1	Embryophyta	16
Nymphalis_io	171585	GCF_905147045.1	Lepidoptera	0
Oceanites_oceanicus	79653	GCA_013396615.1	Aves	0
Oceanodroma_tethys	79633	GCA_013397025.1	Aves	0
Ochotona_curzoniae	130825	GCF_017591425.1	Mammalia	0
Ochotona_princeps	9978	GCF_014633375.1	Mammalia	0
Octodon_degus	10160	GCF_000260255.1	Mammalia	0
Octopus_bimaculoides	37653	GCF_001194135.1	Mollusca	50
Octopus_sinensis	2607531	GCF_006345805.1	Mollusca	2
Odocoileus_virginianus	9874	GCF_002102435.1	Mammalia	31
Odontomachus_brunneus	486640	GCF_010583005.1	Hymenoptera	19
Odontophorus_gujanensis	886794	GCA_013399175.1	Aves	0
Oedothorax_gibbosus	931172	GCA_019343175.1	Arachnida	0
Oenanthe_oenanthe	279966	GCA_013399995.1	Aves	8
Oesophagostomum_dentatum	61180	GCA_000797555.1	Nematoda	34
Oikopleura_dioica	34765	GCA_907165135.1	Invertebrates	0
Olea_europaea	4146	GCF_002742605.1	Embryophyta	50
Onchocerca_flexuosa	387005	GCA_002249935.1	Nematoda	0
Oncorhynchus_gorbuscha	8017	GCF_021184085.1	Teleostei	0
Oncorhynchus_keta	8018	GCF_023373465.1	Teleostei	0
Oncorhynchus_kisutch	8019	GCF_002021735.2	Teleostei	6
Oncorhynchus_mykiss	8022	GCF_013265735.2	Teleostei	47
Oncorhynchus_nerka	8023	GCF_006149115.2	Teleostei	0
Oncorhynchus_tshawytscha	74940	GCF_018296145.1	Teleostei	0
Onthophagus_taurus	166361	GCF_000648695.1	Coleoptera	53
Onychomys_torridus	38674	GCF_903995425.1	Mammalia	30
Onychorhynchus_coronatus	360224	GCA_013397825.1	Aves	0
Onychostoma_macrolepis	369639	GCA_012432095.1	Teleostei	0
Onychostruthus_taczanowskii	356909	GCF_017590055.1	Aves	11
Ooceraea_biroi	2015173	GCF_003672135.1	Hymenoptera	0
Oopsacas_minuta	111878	GCA_024704765.1	Invertebrates	0
Ophiophagus_hannah	8665	GCA_000516915.1	Lepidosauria	4
Opisthocomus_hoazin	30419	GCF_000692075.1	Aves	0
Opisthorchis_felineus	147828	GCA_004794785.1	Platyhelminthes	0
Opisthorchis_viverrini	6198	GCF_000715545.1	Platyhelminthes	0
Oppia_nitens	1686743	GCF_028296485.1	Arachnida	0
Oppiella_nova	334625	GCA_905397405.1	Arachnida	10
Orbicella_faveolata	48498	GCF_002042975.1	Cnidaria	50
Orchesella_cincta	48709	GCA_001718145.1	Invertebrates	0
Orcinus_orca	9733	GCF_937001465.1	Mammalia	0
Oreocharis_arfaki	979223	GCA_013398015.1	Aves	0
Oreochromis_aureus	47969	GCF_013358895.1	Teleostei	0
Oreochromis_niloticus	8128	GCF_001858045.2	Teleostei	0
Oreotrochilus_melanogaster	689266	GCA_013400995.1	Aves	0
Origma_solitaria	720586	GCA_013397895.1	Aves	0
Oriolus_oriolus	181099	GCA_013400235.1	Aves	0
Ornithorhynchus_anatinus	9258	GCF_004115215.1	Mammalia	6
Orthonyx_spaldingii	38397	GCA_013397795.1	Aves	0
Orussus_abietinus	222816	GCF_000612105.2	Hymenoptera	2
Orycteropus_afer	9818	GCF_000298275.1	Mammalia	0
Oryctolagus_cuniculus	9986	GCF_000003625.3	Mammalia	338
Oryx_dammah	59534	GCF_014754425.2	Mammalia	0
Oryza_sativa	4530	GCF_001433935.1	Embryophyta	50
Oryzias_javanicus	123683	GCA_003999625.1	Teleostei	0
Oryzias_latipes	8090	GCF_002234675.1	Teleostei	0
Oryzias_melastigma	30732	GCF_002922805.2	Teleostei	0
Osmia_bicornis	1437190	GCF_004153925.1	Hymenoptera	19
Osmia_lignaria	473952	GCF_012274295.1	Hymenoptera	41
Ostrea_edulis	37623	GCF_947568905.1	Mollusca	0
Ostrinia_furnacalis	93504	GCF_004193835.1	Lepidoptera	0
Otolemur_garnettii	30611	GCF_000181295.1	Mammalia	0
Ovis_ammon	30527	GCA_028583565.1	Mammalia	0
Ovis_aries	9940	GCF_002742125.1	Mammalia	37
Owenia_fusiformis	6347	GCA_903813345.2	Annelida	48
Oxylabes_madagascariensis	98144	GCA_013400675.1	Aves	0
Oxyruncus_cristatus	114331	GCA_013399855.1	Aves	0
Oxyura_jamaicensis	8884	GCF_011077185.1	Aves	46
Pachycephala_philippinensis	449367	GCA_013397055.1	Aves	0
Pachyramphus_minor	369605	GCA_013397135.1	Aves	0
Pan_paniscus	9597	GCF_013052645.1	Mammalia	0
Pan_troglodytes	9598	GCF_002880755.1	Mammalia	29
Pandion_haliaetus	56262	GCA_013401275.1	Aves	0
Pangasianodon_gigas	30993	GCA_022758105.1	Teleostei	0
Pangasianodon_hypophthalmus	310915	GCF_027358585.1	Teleostei	0
Pangasius_djambal	1691987	GCA_022985145.1	Teleostei	0
Panicum_hallii	206008	GCF_002211085.1	Embryophyta	50
Panonychus_citri	50023	GCF_014898815.1	Arachnida	0
Panthera_leo	9689	GCF_018350215.1	Mammalia	7
Panthera_pardus	9691	GCF_024362965.1	Mammalia	0
Panthera_tigris	9694	GCF_000464555.1	Mammalia	1
Panthera_uncia	29064	GCF_023721935.1	Mammalia	0
Pantherophis_guttatus	94885	GCF_001185365.1	Lepidosauria	35
Panurus_biarmicus	181101	GCA_013398035.1	Aves	0
Papilio_machaon	76193	GCF_912999745.1	Lepidoptera	10
Papilio_polytes	76194	GCF_000836215.1	Lepidoptera	0
Papilio_xuthus	66420	GCF_000836235.2	Lepidoptera	0
Papio_anubis	9555	GCF_008728515.1	Mammalia	0
Paragonimus_heterotremus	100268	GCA_013368495.1	Platyhelminthes	4
Paragonimus_kellicotti	100269	GCA_014220965.1	Platyhelminthes	3
Paragonimus_westermani	34504	GCA_008508345.1	Platyhelminthes	0
Paralichthys_olivaceus	8255	GCF_001970005.1	Teleostei	0
Paramacrobiotus_metropolitanus	2943436	GCF_019649055.1	Tardigrada	0
Parambassis_ranga	210632	GCF_900634625.1	Teleostei	0
Paramormyrops_kingsleyae	1676925	GCF_002872115.1	Teleostei	38
Paramuricea_clavata	317549	GCA_902702795.2	Cnidaria	40
Pararge_aegeria	116150	GCF_905163445.1	Lepidoptera	0
Parasponia_andersonii	3476	GCA_002914805.1	Embryophyta	46
Parasteatoda_tepidariorum	114398	GCF_000365465.3	Arachnida	0
Pardalotus_punctatus	254575	GCA_013400915.1	Aves	0
Parelaphostrongylus_tenuis	148309	GCA_019055375.1	Nematoda	0
Parnassius_apollo	110799	GCA_907164705.1	Lepidoptera	0
Parus_major	9157	GCF_001522545.3	Aves	0
Passer_montanus	9160	GCF_014805655.1	Aves	0
Passerina_amoena	142471	GCA_013401095.1	Aves	0
Patagioenas_fasciata	372321	GCA_002029285.1	Aves	10
Patella_vulgata	6465	GCF_932274485.2	Mollusca	0
Patiria_miniata	46514	GCF_015706575.1	Echinodermata	0
Pecten_maximus	6579	GCF_902652985.1	Mollusca	50
Pectinophora_gossypiella	13191	GCF_024362695.1	Lepidoptera	0
Pediculus_humanus	121225	GCF_000006295.1	Invertebrates	0
Pedionomus_torquatus	227192	GCA_013398155.1	Aves	0
Pelecanoides_urinatrix	37079	GCA_013400755.1	Aves	0
Pelecanus_crispus	36300	GCF_000687375.1	Aves	0
Pelodiscus_sinensis	13735	GCF_000230535.1	Testudines	2
Penaeus_chinensis	139456	GCF_019202785.1	Crustacea	50
Penaeus_japonicus	27405	GCF_017312705.1	Crustacea	50
Penaeus_monodon	6687	GCF_015228065.2	Crustacea	0
Penaeus_vannamei	6689	GCF_003789085.1	Crustacea	0
Penelope_pileata	1118817	GCA_013396635.1	Aves	0
Perca_flavescens	8167	GCF_004354835.1	Teleostei	0
Perca_fluviatilis	8168	GCF_010015445.1	Teleostei	46
Periophthalmus_magnuspinnatus	409849	GCF_009829125.1	Teleostei	5
Periplaneta_americana	6978	GCA_025594305.2	Blattodea	50
Perognathus_longimembris	38669	GCF_023159225.1	Mammalia	0
Peromyscus_californicus	42520	GCF_007827085.1	Mammalia	0
Peromyscus_leucopus	10041	GCF_004664715.2	Mammalia	0
Peromyscus_maniculatus	10042	GCF_000500345.1	Mammalia	50
Petromyzon_marinus	7757	GCF_010993605.1	Vertebrates	0
Peucedramus_taeniatus	135441	GCA_013400575.1	Aves	0
Phacochoerus_africanus	41426	GCF_016906955.1	Mammalia	0
Phaedon_cochleariae	80249	GCA_918026855.4	Coleoptera	0
Phaethon_lepturus	97097	GCF_000687285.1	Aves	0
Phaetusa_simplex	297813	GCA_013399535.1	Aves	0
Phainopepla_nitens	161653	GCA_013400175.1	Aves	0
Phalacrocorax_carbo	9209	GCF_000708925.1	Aves	0
Phascolarctos_cinereus	38626	GCF_002099425.1	Mammalia	50
Phaseolus_vulgaris	3885	GCF_000499845.1	Embryophyta	50
Phasianus_colchicus	9054	GCF_004143745.1	Aves	0
Pheucticus_melanocephalus	371919	GCA_013398405.1	Aves	0
Phlebotomus_papatasi	29031	GCF_024763615.1	Diptera	0
Phoca_vitulina	9720	GCF_004348235.1	Mammalia	0
Phocoena_sinus	42100	GCF_008692025.1	Mammalia	0
Phodopus_roborovskii	109678	GCF_943737965.1	Mammalia	0
Photinus_pyralis	7054	GCF_008802855.1	Coleoptera	30
Phrynocephalus_forsythii	171643	GCA_029282475.1	Lepidosauria	0
Phrynosoma_platyrhinos	52577	GCA_020142125.1	Lepidosauria	0
Phthorimaea_operculella	192464	GCA_024500475.1	Lepidoptera	0
Phyllostomus_discolor	89673	GCF_004126475.2	Mammalia	8
Phyllostomus_hastatus	9423	GCF_019186645.2	Mammalia	0
Phyllotreta_striolata	444603	GCA_918026865.1	Coleoptera	6
Physeter_catodon	9755	GCF_002837175.3	Mammalia	0
Piaya_cayana	33601	GCA_013389865.1	Aves	0
Picathartes_gymnocephalus	175131	GCA_013390045.1	Aves	0
Pieris_brassicae	7116	GCF_905147105.1	Lepidoptera	0
Pieris_macdunnoughi	345717	GCA_905332375.1	Lepidoptera	0
Pieris_napi	78633	GCF_905475465.1	Lepidoptera	0
Pieris_rapae	64459	GCF_905147795.1	Lepidoptera	50
Piliocolobus_tephrosceles	591936	GCF_002776525.3	Mammalia	50
Pimephales_promelas	90988	GCF_016745375.1	Teleostei	0
Pipistrellus_kuhlii	59472	GCF_014108245.1	Mammalia	6
Pipra_filicauda	649802	GCF_003945595.2	Aves	36
Piprites_chloris	114369	GCA_013399295.1	Aves	0
Pistacia_vera	55513	GCF_008641045.1	Embryophyta	42
Pitangus_sulphuratus	371930	GCA_029286575.1	Aves	0
Pitta_sordida	9163	GCA_013390025.1	Aves	0
Plakobranchus_ocellatus	259542	GCA_019648995.1	Mollusca	0
Platysteira_castanea	1160851	GCA_013397175.1	Aves	0
Platysternon_megacephalum	55544	GCA_003942145.1	Testudines	0
Plectropomus_leopardus	160734	GCF_008729295.1	Teleostei	0
Pleuronectes_platessa	8262	GCF_947347685.1	Teleostei	0
Ploceus_nigricollis	441696	GCA_013399945.1	Aves	0
Plodia_interpunctella	58824	GCF_027563975.1	Lepidoptera	0
Plutella_xylostella	51655	GCF_000330985.1	Lepidoptera	15
Pluvianellus_socialis	227228	GCA_013400795.1	Aves	0
Pocillopora_damicornis	46731	GCF_003704095.1	Cnidaria	50
Podarcis_muralis	64176	GCF_004329235.1	Lepidosauria	50
Podarcis_raffonei	65483	GCF_027172205.1	Lepidosauria	0
Podiceps_cristatus	345573	GCA_000699545.1	Aves	0
Podilymbus_podiceps	9252	GCA_013399565.1	Aves	0
Poecilia_formosa	48698	GCF_000485575.1	Teleostei	0
Poecilia_latipinna	48699	GCF_001443285.1	Teleostei	0
Poecilia_mexicana	48701	GCF_001443325.1	Teleostei	0
Poecilia_reticulata	8081	GCF_000633615.1	Teleostei	0
Poeciliopsis_prolifica	188132	GCF_027474105.1	Teleostei	0
Pogona_vitticeps	103695	GCF_900067755.1	Lepidosauria	0
Pogonomyrmex_barbatus	144034	GCF_000187915.1	Hymenoptera	39
Pogonophryne_albipinna	1090488	GCA_028583405.1	Teleostei	0
Polioptila_caerulea	66707	GCA_013397295.1	Aves	0
Polistes_canadensis	91411	GCF_001313835.1	Hymenoptera	14
Polistes_dominula	743375	GCF_001465965.1	Hymenoptera	12
Polistes_exclamans	27506	GCA_023678865.1	Hymenoptera	0
Polistes_fuscatus	30207	GCF_010416935.1	Hymenoptera	50
Pollicipes_pollicipes	41117	GCF_011947565.2	Crustacea	5
Polyodon_spathula	7913	GCF_017654505.1	Vertebrates	0
Polypedilum_vanderplanki	319348	GCA_018290095.1	Diptera	50
Polypterus_senegalus	55291	GCF_016835505.1	Vertebrates	0
Pomacea_canaliculata	400727	GCF_003073045.1	Mollusca	50
Pomatorhinus_ruficollis	932028	GCA_013401195.1	Aves	0
Pomatostomus_ruficeps	9176	GCA_013400735.1	Aves	0
Pomphorhynchus_laevis	141832	GCA_012934845.2	Invertebrates	21
Pongo_abelii	9601	GCF_002880775.1	Mammalia	0
Pongo_pygmaeus	9600	GCF_028885625.1	Mammalia	0
Pontoporia_blainvillei	48723	GCA_011754075.1	Mammalia	0
Populus_trichocarpa	3694	GCF_000002775.4	Embryophyta	26
Portunus_trituberculatus	210409	GCF_017591435.1	Crustacea	0
Priapulus_caudatus	37621	GCF_000485595.1	Invertebrates	0
Prionailurus_bengalensis	37029	GCF_016509475.1	Mammalia	0
Prionailurus_viverrinus	61388	GCF_022837055.1	Mammalia	0
Pristionchus_pacificus	54126	GCA_000180635.4	Nematoda	0
Pristis_pectinata	685728	GCF_009764475.1	Chondrichthyes	7
Probosciger_aterrimus	141839	GCA_013397665.1	Aves	0
Procambarus_clarkii	6728	GCF_020424385.1	Crustacea	50
Prochilodus_magdalenae	148989	GCA_024036415.1	Teleostei	0
Promerops_cafer	254652	GCA_013398275.1	Aves	0
Propithecus_coquereli	379532	GCF_000956105.1	Mammalia	0
Protobothrops_mucrosquamatus	103944	GCF_001527695.2	Lepidosauria	50
Protopolystoma_xenopodis	117903	GCA_900617795.1	Platyhelminthes	0
Protopterus_annectens	7888	GCF_019279795.1	Vertebrates	0
Prunella_fulvescens	670355	GCA_013400715.1	Aves	0
Prunella_himalayana	670356	GCA_013398875.1	Aves	0
Psammomys_obesus	48139	GCF_907164565.1	Mammalia	0
Pseudoatta_argentina	621737	GCA_017607525.1	Hymenoptera	0
Pseudochaenichthys_georgianus	52239	GCF_902827115.1	Teleostei	35
Pseudoliparis_swirei	2059687	GCF_029220125.1	Teleostei	0
Pseudomyrmex_gracilis	219809	GCF_002006095.1	Hymenoptera	0
Pseudonaja_textilis	8673	GCF_900518735.1	Lepidosauria	0
Pseudopodoces_humilis	181119	GCF_000331425.1	Aves	0
Psilopogon_haemacephalus	2585815	GCA_013396835.1	Aves	0
Psophia_crepitans	54359	GCA_013399095.1	Aves	0
Psylliodes_chrysocephala	2598218	GCA_927349885.1	Coleoptera	0
Pterocles_burchelli	2585816	GCA_013397535.1	Aves	0
Pterocles_gutturalis	240206	GCF_000699245.1	Aves	0
Pteronotus_parnellii	59476	GCF_021234165.1	Mammalia	0
Pteropus_alecto	9402	GCF_000325575.1	Mammalia	0
Pteropus_giganteus	143291	GCF_902729225.1	Mammalia	6
Pteropus_vampyrus	132908	GCF_000151845.1	Mammalia	15
Pteruthius_melanotis	357074	GCA_013401235.1	Aves	0
Ptilonorhynchus_violaceus	28724	GCA_013397565.1	Aves	0
Ptilorrhoa_leucosticta	449384	GCA_013396485.1	Aves	0
Puma_concolor	9696	GCF_003327715.1	Mammalia	2
Puma_yagouaroundi	1608482	GCF_014898765.1	Mammalia	0
Pundamilia_nyererei	303518	GCF_000239375.1	Teleostei	0
Pungitius_pungitius	134920	GCF_902500615.1	Teleostei	0
Punica_granatum	22663	GCF_007655135.1	Embryophyta	50
Puntigrus_tetrazona	1606681	GCF_018831695.1	Teleostei	50
Pycnonotus_jocosus	182897	GCA_013400435.1	Aves	0
Pygocentrus_nattereri	42514	GCF_015220715.1	Teleostei	0
Pygoscelis_adeliae	9238	GCF_000699105.1	Aves	0
Pygoscelis_antarcticus	79643	GCA_010078415.1	Aves	0
Pygoscelis_papua	30457	GCA_010090195.1	Aves	0
Pyrgilauda_ruficollis	221976	GCF_017590135.1	Aves	0
Python_bivittatus	176946	GCF_000186305.1	Lepidosauria	50
Quercus_suber	58331	GCF_002906115.1	Embryophyta	45
Quiscalus_mexicanus	64278	GCA_013399035.1	Aves	0
Ramazzottius_varieornatus	947166	GCA_001949185.1	Tardigrada	23
Ramphastos_sulfuratus	322582	GCA_013399055.1	Aves	0
Rana_temporaria	8407	GCF_905171775.1	Amphibia	50
Rangifer_tarandus	9870	GCA_951394145.1	Mammalia	0
Rattus_norvegicus	10116	GCF_000001895.5	Mammalia	362
Rattus_rattus	10117	GCF_011064425.1	Mammalia	0
Regulus_satrapa	13245	GCA_013396955.1	Aves	0
Rhabdornis_inornatus	237438	GCA_013397075.1	Aves	0
Rhadina_sibilatrix	2585818	GCA_013400275.1	Aves	0
Rhagoletis_pomonella	28610	GCF_013731165.1	Diptera	0
Rhagoletis_zephyria	28612	GCF_001687245.2	Diptera	0
Rhagologus_leucostigma	156170	GCA_013397725.1	Aves	0
Rhamnella_rubrinervis	2594499	GCA_007844105.2	Embryophyta	4
Rhinatrema_bivittatum	194408	GCF_901001135.1	Amphibia	0
Rhincodon_typus	259920	GCF_021869965.1	Chondrichthyes	0
Rhinolophus_ferrumequinum	59479	GCF_004115265.2	Mammalia	0
Rhinopithecus_bieti	61621	GCF_001698545.2	Mammalia	0
Rhinopithecus_roxellana	61622	GCF_007565055.1	Mammalia	0
Rhinopomastus_cyanomelas	113115	GCA_013400115.1	Aves	0
Rhinoptilus_africanus	240209	GCA_013400135.1	Aves	0
Rhipicephalus_microplus	6941	GCF_013339725.1	Arachnida	0
Rhipicephalus_sanguineus	34632	GCF_013339695.2	Arachnida	0
Rhipidura_dahli	667186	GCA_013399225.1	Aves	0
Rhodinocichla_rosea	58203	GCA_013396575.1	Aves	0
Rhododendron_simsii	118357	GCA_014282245.1	Embryophyta	40
Rhopalosiphum_maidis	43146	GCF_003676215.2	Hemiptera	0
Rhyzopertha_dominica	92692	GCA_025024175.1	Coleoptera	19
Rissa_tridactyla	75485	GCA_013401015.1	Aves	0
Rodentolepis_nana	102285	GCA_900617975.1	Platyhelminthes	0
Rosa_chinensis	74649	GCF_002994745.2	Embryophyta	50
Rostratula_benghalensis	118793	GCA_013399305.1	Aves	0
Rotaria_socialis	392032	GCA_905331475.1	Invertebrates	0
Rotaria_sordida	392033	GCA_905250125.1	Invertebrates	0
Rousettus_aegyptiacus	9407	GCF_014176215.1	Mammalia	0
Rynchops_niger	227184	GCA_013400035.1	Aves	0
Sabethes_cyaneus	53552	GCF_943734655.1	Diptera	0
Saccoglossus_kowalevskii	10224	GCF_000003605.2	Invertebrates	0
Sagittarius_serpentarius	56258	GCA_013399415.1	Aves	0
Saimiri_boliviensis	27679	GCF_016699345.2	Mammalia	0
Sakesphorus_luctuosus	419690	GCA_013396695.1	Aves	0
Salarias_fasciatus	181472	GCF_902148845.1	Teleostei	0
Salix_dunnii	1413687	GCA_015731905.1	Embryophyta	14
Salix_suchowensis	1278906	GCA_017552425.1	Embryophyta	24
Salmo_salar	8030	GCF_000233375.1	Teleostei	24
Salmo_trutta	8032	GCF_901001165.1	Teleostei	0
Salvelinus_fontinalis	8038	GCF_029448725.1	Teleostei	0
Salvelinus_namaycush	8040	GCF_016432855.1	Teleostei	0
Sander_lucioperca	283035	GCF_008315115.2	Teleostei	17
Sapajus_apella	9515	GCF_009761245.1	Mammalia	0
Sapayoa_aenigma	239371	GCA_013398745.1	Aves	0
Sarcophaga_bullata	7385	GCA_005959815.1	Diptera	0
Sarcophilus_harrisii	9305	GCF_902635505.1	Mammalia	0
Sarcoptes_scabiei	52283	GCA_020844145.1	Arachnida	0
Scaptodrosophila_lebanonensis	7225	GCF_003285725.1	Diptera	6
Scatophagus_argus	75038	GCF_020382885.2	Teleostei	0
Sceloporus_undulatus	8520	GCF_019175285.1	Lepidosauria	0
Schistocerca_americana	7009	GCF_021461395.2	Invertebrates	0
Schistocerca_cancellata	274614	GCF_023864275.1	Invertebrates	0
Schistocerca_gregaria	7010	GCF_023897955.1	Invertebrates	0
Schistocerca_nitens	7011	GCF_023898315.1	Invertebrates	0
Schistocerca_piceifrons	274613	GCF_021461385.2	Invertebrates	0
Schistocerca_serialis	2023354	GCF_023864345.2	Invertebrates	0
Schistosoma_bovis	6184	GCA_944470425.1	Platyhelminthes	14
Schistosoma_curassoni	6186	GCA_944474815.3	Platyhelminthes	0
Schistosoma_haematobium	6185	GCF_000699445.2	Platyhelminthes	40
Schistosoma_mansoni	6183	GCF_000237925.1	Platyhelminthes	0
Schistosoma_margrebowiei	48269	GCA_944470205.1	Platyhelminthes	0
Schistosoma_mattheei	31246	GCA_944470405.2	Platyhelminthes	0
Schistosoma_spindale	6189	GCA_946903255.1	Platyhelminthes	0
Sciurus_carolinensis	30640	GCF_902686445.1	Mammalia	38
Scleropages_formosus	113540	GCF_900964775.1	Teleostei	0
Sclerurus_mexicanus	265632	GCA_013396755.1	Aves	0
Scomber_japonicus	13676	GCF_027409825.1	Teleostei	0
Scophthalmus_maximus	52904	GCF_022379125.1	Teleostei	50
Scopus_umbretta	33581	GCA_013400535.1	Aves	0
Scortum_barcoo	214431	GCA_023238725.1	Teleostei	0
Scyliorhinus_canicula	7830	GCF_902713615.1	Chondrichthyes	49
Scyliorhinus_torazame	75743	GCA_003427355.1	Chondrichthyes	0
Scytalopus_superciliaris	312124	GCA_013400415.1	Aves	0
Sebastes_umbrosus	72105	GCF_015220745.1	Teleostei	0
Seison_nebaliae	104778	GCA_023231475.1	Invertebrates	0
Semnornis_frantzii	91796	GCA_013399775.1	Aves	0
Senna_tora	362788	GCA_014851425.1	Embryophyta	39
Sepia_pharaonis	158019	GCA_903632075.3	Mollusca	0
Serilophus_lunatus	239386	GCA_013399895.1	Aves	0
Serinus_canaria	9135	GCF_022539315.1	Aves	0
Seriola_aureovittata	2871759	GCF_021018895.1	Teleostei	0
Seriola_dumerili	41447	GCF_002260705.1	Teleostei	0
Seriola_lalandi	302047	GCF_002814215.1	Teleostei	50
Setaria_viridis	4556	GCF_005286985.1	Embryophyta	50
Silurus_asotus	30991	GCA_024362625.1	Teleostei	0
Silurus_meridionalis	175797	GCF_014805685.1	Teleostei	0
Simochromis_diagramma	43689	GCF_900408965.1	Teleostei	43
Sinapis_alba	3728	GCA_012274485.2	Embryophyta	13
Siniperca_chuatsi	119488	GCF_020085105.1	Teleostei	0
Sinocyclocheilus_anshuiensis	1608454	GCF_001515605.1	Teleostei	4
Sinocyclocheilus_grahami	75366	GCF_001515645.1	Teleostei	0
Sinocyclocheilus_rhinocerous	307959	GCF_001515625.1	Teleostei	4
Sinosuthora_webbiana	337173	GCA_013397395.1	Aves	0
Sipha_flava	143950	GCF_003268045.1	Hemiptera	0
Sitodiplosis_mosellana	263140	GCF_009176505.1	Diptera	0
Sitophilus_oryzae	7048	GCF_002938485.1	Coleoptera	37
Sitta_europaea	50251	GCA_013400255.1	Aves	0
Smithornis_capensis	363769	GCA_013396465.1	Aves	0
Soboliphyme_baturini	241478	GCA_900618415.1	Nematoda	0
Solanum_chilense	4083	GCA_006013705.1	Embryophyta	50
Solanum_tuberosum	4113	GCF_000226075.1	Embryophyta	50
Solea_senegalensis	28829	GCF_019176455.1	Teleostei	0
Solenopsis_invicta	13686	GCF_000188075.2	Hymenoptera	23
Sorex_araneus	42254	GCF_027595985.1	Mammalia	0
Sorex_cinereus	36803	GCF_029834395.1	Mammalia	0
Sorghum_bicolor	4558	GCF_000003195.3	Embryophyta	50
Sparganum_proliferum	64606	GCA_902702955.1	Platyhelminthes	0
Sparus_aurata	8175	GCF_900880675.1	Teleostei	0
Spea_bombifrons	233779	GCF_027358695.1	Amphibia	0
Sphaeramia_orbicularis	375764	GCF_902148855.1	Teleostei	0
Sphaerodactylus_townsendi	933632	GCF_021028975.2	Lepidosauria	0
Spheniscus_demersus	92683	GCA_010077935.1	Aves	0
Spheniscus_magellanicus	37081	GCA_010076225.1	Aves	0
Spirodela_intermedia	51605	GCA_902729315.2	Embryophyta	0
Spirometra_erinaceieuropaei	99802	GCA_902702965.1	Platyhelminthes	0
Spizaetus_tyrannus	252798	GCA_013399215.1	Aves	0
Spizella_passerina	40210	GCA_013401375.1	Aves	0
Spodoptera_exigua	7107	GCA_902829305.4	Lepidoptera	0
Spodoptera_frugiperda	7108	GCF_023101765.2	Lepidoptera	0
Spodoptera_littoralis	7109	GCA_902850265.1	Lepidoptera	0
Spodoptera_litura	69820	GCF_002706865.2	Lepidoptera	0
Steatornis_caripensis	48435	GCA_013398225.1	Aves	0
Stegastes_partitus	144197	GCF_000690725.1	Teleostei	0
Stegodyphus_dumicola	202533	GCF_010614865.1	Arachnida	50
Stegodyphus_mimosarum	407821	GCA_000611955.2	Arachnida	0
Stegostoma_fasciatum	378071	GCF_022316705.1	Chondrichthyes	24
Steinernema_carpocapsae	34508	GCA_000757645.3	Nematoda	50
Stercorarius_parasiticus	54059	GCA_013396915.1	Aves	0
Sterrhoptilus_dennistouni	2585820	GCA_013397095.1	Aves	0
Stomoxys_calcitrans	35570	GCF_001015335.1	Diptera	0
Striga_asiatica	4170	GCA_008636005.1	Embryophyta	8
Strigops_habroptila	2489341	GCF_004027225.2	Aves	5
Strongylocentrotus_purpuratus	7668	GCF_000002235.5	Echinodermata	0
Strongyloides_ratti	34506	GCF_001040885.1	Nematoda	0
Strongylus_vulgaris	40348	GCA_900624965.1	Nematoda	0
Struthidea_cinerea	181839	GCA_013397865.1	Aves	0
Struthio_camelus	8801	GCF_000698965.1	Aves	30
Sturnira_hondurensis	192404	GCF_014824575.2	Mammalia	0
Sturnus_vulgaris	9172	GCF_001447265.1	Aves	7
Styela_clava	7725	GCF_013122585.1	Invertebrates	22
Stylophora_pistillata	50429	GCF_002571385.1	Cnidaria	50
Sula_dactylatra	56068	GCA_013389905.1	Aves	0
Suncus_etruscus	109475	GCF_024139225.1	Mammalia	0
Suricata_suricatta	37032	GCF_006229205.1	Mammalia	21
Sus_scrofa	9823	GCF_000003025.6	Mammalia	55
Sylvietta_virens	208069	GCA_013399515.1	Aves	0
Symphalangus_syndactylus	9590	GCF_028878055.1	Mammalia	0
Synchiropus_splendidus	270530	GCF_027744825.2	Teleostei	0
Syngnathus_acus	161584	GCF_901709675.1	Teleostei	0
Syngnathus_scovelli	161590	GCF_024217435.1	Teleostei	0
Syrrhaptes_paradoxus	302527	GCA_013400615.1	Aves	0
Tachuris_rubrigastra	495162	GCA_013396555.1	Aves	0
Tachyglossus_aculeatus	9261	GCF_015852505.1	Mammalia	0
Tachysurus_fulvidraco	1234273	GCF_022655615.1	Teleostei	50
Taeniopygia_guttata	59729	GCF_003957565.2	Aves	0
Takifugu_bimaculatus	433685	GCA_004026145.2	Teleostei	0
Takifugu_flavidus	433684	GCA_003711565.2	Teleostei	10
Takifugu_rubripes	31033	GCF_901000725.2	Teleostei	0
Talpa_occidentalis	50954	GCF_014898055.1	Mammalia	19
Tarenaya_hassleriana	28532	GCF_000463585.1	Embryophyta	50
Tauraco_erythrolophus	121530	GCF_000709365.1	Aves	0
Tegillarca_granosa	220873	GCA_029721355.1	Mollusca	0
Teladorsagia_circumcincta	45464	GCA_002352805.1	Nematoda	32
Teleogryllus_occipitalis	470939	GCA_011170035.1	Invertebrates	0
Teleopsis_dalmanni	139649	GCF_002237135.1	Diptera	0
Temnothorax_curvispinosus	300111	GCF_003070985.1	Hymenoptera	0
Temnothorax_longispinosus	300112	GCA_004794745.1	Hymenoptera	0
Tenebrio_molitor	7067	GCA_907166875.3	Coleoptera	0
Terrapene_carolina	158814	GCF_002925995.2	Testudines	1
Tetracentron_sinense	13715	GCA_015143295.1	Embryophyta	18
Tetranychus_urticae	32264	GCF_000239435.1	Arachnida	43
Tetraodon_nigroviridis	99883	GCA_000180735.1	Teleostei	0
Thalassarche_chlororhynchos	54017	GCA_013400895.1	Aves	0
Thalassophryne_amazonica	390379	GCF_902500255.1	Teleostei	0
Thamnophis_elegans	35005	GCF_009769535.1	Lepidosauria	33
Thamnophis_sirtalis	35019	GCF_001077635.1	Lepidosauria	9
Thelazia_callipaeda	103827	GCA_900618365.1	Nematoda	0
Thelohanellus_kitauei	669202	GCA_000827895.1	Cnidaria	3
Theropithecus_gelada	9565	GCF_003255815.1	Mammalia	0
Thinocorus_orbignyianus	161742	GCA_013400375.1	Aves	0
Thrips_palmi	161013	GCF_012932325.1	Thysanoptera	22
Thryothorus_ludovicianus	74200	GCA_013397245.1	Aves	0
Thunnus_albacares	8236	GCF_914725855.1	Teleostei	0
Thunnus_maccoyii	8240	GCF_910596095.1	Teleostei	0
Tichodroma_muraria	237442	GCA_013390105.1	Aves	0
Tigriopus_californicus	6832	GCA_007210705.1	Crustacea	0
Timema_podura	61482	GCA_905359515.1	Invertebrates	32
Tinamus_guttatus	94827	GCF_000705375.1	Aves	0
Todus_mexicanus	135184	GCA_013389965.1	Aves	0
Tokudaia_osimensis	73109	GCA_027943515.1	Mammalia	0
Toxocara_canis	6265	GCA_000803305.1	Nematoda	0
Toxostoma_redivivum	99882	GCA_013397375.1	Aves	0
Toxotes_jaculatrix	941984	GCF_017976425.1	Teleostei	0
Trachemys_scripta	34903	GCF_013100865.1	Testudines	50
Trachymyrmex_cornetzi	471704	GCF_001594075.2	Hymenoptera	0
Trachymyrmex_septentrionalis	34720	GCF_001594115.1	Hymenoptera	0
Trachymyrmex_zeteki	64791	GCF_001594055.1	Hymenoptera	0
Trachypithecus_francoisi	54180	GCF_009764315.1	Mammalia	0
Trema_orientale	63057	GCA_002914845.1	Embryophyta	5
Trematomus_bernacchii	40690	GCF_902827165.1	Teleostei	0
Tribolium_castaneum	7070	GCF_000002335.3	Coleoptera	14
Tribolium_madens	41895	GCF_015345945.1	Coleoptera	0
Trichechus_manatus	9778	GCF_000243295.1	Mammalia	11
Trichinella_britovi	45882	GCA_001447585.1	Nematoda	0
Trichinella_nativa	6335	GCA_001447565.2	Nematoda	0
Trichinella_nelsoni	6336	GCA_001447455.1	Nematoda	0
Trichinella_papuae	268474	GCA_001447755.1	Nematoda	4
Trichinella_patagoniensis	990121	GCA_001447655.1	Nematoda	5
Trichinella_pseudospiralis	6337	GCA_001447645.1	Nematoda	0
Trichinella_spiralis	6334	GCF_000181795.1	Nematoda	0
Trichinella_zimbabwensis	268475	GCA_001447665.1	Nematoda	0
Trichobilharzia_regenti	157069	GCA_944472135.2	Platyhelminthes	0
Trichobilharzia_szidati	157070	GCA_944472155.1	Platyhelminthes	8
Trichogramma_brassicae	86971	GCA_902806795.1	Hymenoptera	0
Trichogramma_pretiosum	7493	GCF_000599845.2	Hymenoptera	4
Tricholaema_leucomelas	240729	GCA_013400475.1	Aves	0
Trichonephila_clavata	2740835	GCA_019973975.1	Arachnida	16
Trichonephila_clavipes	2585209	GCA_002102615.1	Arachnida	22
Trichonephila_inaurata	2747482	GCA_019973955.1	Arachnida	0
Trichoplax_adhaerens	10228	GCF_000150275.1	Invertebrates	0
Trichoplusia_ni	7111	GCF_003590095.1	Lepidoptera	0
Trichosurus_vulpecula	9337	GCF_011100635.1	Mammalia	0
Trichuris_suis	68888	GCA_000797535.1	Nematoda	25
Trichuris_trichiura	36087	GCA_000613005.1	Nematoda	0
Trinorchestia_longiramus	1923959	GCA_006783055.1	Crustacea	2
Triplophysa_rosa	992332	GCA_024868665.1	Teleostei	0
Triplophysa_tibetana	1572043	GCA_008369825.1	Teleostei	0
Trogon_melanurus	56311	GCA_013399275.1	Aves	0
Tropilaelaps_mercedesae	418985	GCA_002081605.1	Arachnida	0
Tupaia_chinensis	246437	GCF_000334495.1	Mammalia	0
Turdus_rufiventris	311356	GCA_013186435.1	Aves	0
Turnix_velox	2529409	GCA_013400935.1	Aves	0
Tursiops_truncatus	9739	GCF_011762595.1	Mammalia	50
Tuta_absoluta	702717	GCA_027580185.1	Lepidoptera	32
Tympanuchus_pallidicinctus	109042	GCF_026119805.1	Aves	0
Tyrannus_savana	137541	GCA_013399735.1	Aves	0
Tyto_alba	56313	GCF_902150015.1	Aves	6
Uloborus_diversus	327109	GCF_026930045.1	Arachnida	0
Upupa_epops	57439	GCA_013397515.1	Aves	0
Uria_aalge	13746	GCA_013401055.1	Aves	0
Urocitellus_parryii	9999	GCF_003426925.1	Mammalia	0
Urocolius_indicus	458196	GCA_013401255.1	Aves	0
Urocynchramus_pylzowi	571890	GCA_013397555.1	Aves	0
Ursus_americanus	9643	GCF_020975775.1	Mammalia	0
Ursus_arctos	9644	GCF_023065955.1	Mammalia	45
Ursus_maritimus	29073	GCF_017311325.1	Mammalia	0
Vanessa_atalanta	42275	GCF_905147765.1	Lepidoptera	0
Vanessa_cardui	171605	GCF_905220365.1	Lepidoptera	0
Vanessa_tameamea	334116	GCF_002938995.1	Lepidoptera	0
Vanilla_planifolia	51239	GCA_016413895.1	Embryophyta	44
Varanus_komodoensis	61221	GCA_004798865.1	Lepidosauria	7
Varroa_destructor	109461	GCF_002443255.1	Arachnida	50
Varroa_jacobsoni	62625	GCF_002532875.1	Arachnida	0
Venturia_canescens	32260	GCF_019457755.1	Hymenoptera	0
Vespa_crabro	7445	GCF_910589235.1	Hymenoptera	0
Vespa_mandarinia	7446	GCF_014083535.2	Hymenoptera	0
Vespa_velutina	202808	GCF_912470025.1	Hymenoptera	0
Vespula_pensylvanica	30213	GCA_014466175.1	Hymenoptera	8
Vespula_vulgaris	7454	GCA_014466185.1	Hymenoptera	24
Vicugna_pacos	30538	GCF_000164845.3	Mammalia	20
Vidua_chalybeata	81927	GCF_026979565.1	Aves	0
Vidua_macroura	187451	GCF_024509145.1	Aves	0
Vigna_angularis	3914	GCF_001190045.1	Embryophyta	50
Vigna_radiata	157791	GCF_000741045.1	Embryophyta	50
Vigna_unguiculata	3917	GCF_004118075.1	Embryophyta	50
Vireo_altiloquus	34956	GCA_013396875.1	Aves	0
Vitis_vinifera	29760	GCF_000003745.3	Embryophyta	36
Vollenhovia_emeryi	411798	GCF_000949405.1	Hymenoptera	0
Vombatus_ursinus	29139	GCF_900497805.2	Mammalia	0
Vulpes_lagopus	494514	GCF_018345385.1	Mammalia	30
Vulpes_vulpes	9627	GCF_003160815.1	Mammalia	50
Wasmannia_auropunctata	64793	GCF_000956235.1	Hymenoptera	0
Xenopus_laevis	8355	GCF_001663975.1	Amphibia	36
Xenopus_tropicalis	8364	GCF_000004195.3	Amphibia	6
Xiphias_gladius	8245	GCF_016859285.1	Teleostei	0
Xiphophorus_couchianus	32473	GCF_001444195.1	Teleostei	0
Xiphophorus_hellerii	8084	GCF_003331165.1	Teleostei	0
Xiphophorus_maculatus	8083	GCF_002775205.1	Teleostei	0
Xiphorhynchus_elegans	269412	GCA_013401175.1	Aves	0
Xyrauchen_texanus	154827	GCF_025860055.1	Teleostei	0
Zalophus_californianus	9704	GCF_009762305.2	Mammalia	0
Zapornia_atra	2585822	GCA_013400835.1	Aves	0
Zaprionus_bogoriensis	309927	GCA_021223985.1	Diptera	0
Zea_mays	4577	GCF_902167145.1	Embryophyta	47
Zerene_cesonia	33412	GCF_012273895.1	Lepidoptera	24
Zeugodacus_cucurbitae	28588	GCF_028554725.1	Diptera	0
Ziziphus_jujuba	326968	GCF_000826755.1	Embryophyta	50
Zonotrichia_albicollis	44394	GCF_000385455.1	Aves	50
Zootermopsis_nevadensis	136037	GCF_000696155.1	Blattodea	53
Zootoca_vivipara	8524	GCF_011800845.1	Lepidosauria	5
Zophobas_morio	2755281	GCA_027724725.1	Coleoptera	0
Zosterops_borbonicus	364589	GCA_007252995.1	Aves	0
Zosterops_hypoxanthus	2485327	GCA_013399795.1	Aves	0
