# Supplementary material for: GTDrift: a resource for exploring the interplay between genetic drift, genomic and transcriptomic characteristics in eukaryotes
Source: NAR Genom Bioinform. 2024 Jun 12;6(2):lqae064. doi: 10.1093/nargab/lqae064 (PMC11167491; doi:10.1093/nargab/lqae064)
Supplement: lqae064_Supplemental_Files [file lqae064_supplemental_files.zip › supp_table2.tab]

#The RNA-seq samples used in the study
species	Run	Experiment	SRAStudy	BioProject	Sample	BioSample	download_path
Abrus_precatorius	SRR7822999	SRX4674142	SRP161602	PRJNA482671	SRS3768575	SAMN10039699	https://sra-downloadb.be-md.ncbi.nlm.nih.gov/sos5/sra-pub-zq-11/SRR007/7822/SRR7822999/SRR7822999.lite.1
Abrus_precatorius	SRR7823852	SRX4674977	SRP161602	PRJNA482671	SRS3768575	SAMN10039699	https://sra-downloadb.be-md.ncbi.nlm.nih.gov/sos5/sra-pub-zq-11/SRR007/7823/SRR7823852/SRR7823852.lite.1
Abrus_precatorius	SRR7823853	SRX4674978	SRP161602	PRJNA482671	SRS3768575	SAMN10039699	https://sra-downloadb.be-md.ncbi.nlm.nih.gov/sos5/sra-pub-zq-11/SRR007/7823/SRR7823853/SRR7823853.lite.1
Abrus_precatorius	SRR7823854	SRX4674979	SRP161602	PRJNA482671	SRS3768575	SAMN10039699	https://sra-downloadb.be-md.ncbi.nlm.nih.gov/sos5/sra-pub-zq-11/SRR007/7823/SRR7823854/SRR7823854.lite.1
Abrus_precatorius	SRR7823855	SRX4674980	SRP161602	PRJNA482671	SRS3768575	SAMN10039699	https://sra-downloadb.be-md.ncbi.nlm.nih.gov/sos5/sra-pub-zq-11/SRR007/7823/SRR7823855/SRR7823855.lite.1
Abrus_precatorius	SRR7823856	SRX4674981	SRP161602	PRJNA482671	SRS3768575	SAMN10039699	https://sra-downloadb.be-md.ncbi.nlm.nih.gov/sos5/sra-pub-zq-11/SRR007/7823/SRR7823856/SRR7823856.lite.1
Acanthocheilonema_viteae	SRR3136719	SRX1507752	SRP067891	PRJNA284514	SRS1228578	SAMN04376674	https://sra-downloadb.be-md.ncbi.nlm.nih.gov/sos5/sra-pub-zq-11/SRR003/136/SRR3136719/SRR3136719.sralite.1
Acanthocheilonema_viteae	SRR3136720	SRX1507753	SRP067891	PRJNA284514	SRS1228579	SAMN04376675	https://sra-downloadb.be-md.ncbi.nlm.nih.gov/sos5/sra-pub-zq-14/SRR003/136/SRR3136720.sralite.1
Acanthocheilonema_viteae	SRR3136989	SRX1507758	SRP067891	PRJNA284514	SRS1228580	SAMN04376676	https://sra-downloadb.be-md.ncbi.nlm.nih.gov/sos5/sra-pub-zq-11/SRR003/136/SRR3136989/SRR3136989.sralite.1
Acanthocheilonema_viteae	SRR3143223	SRX1507756	SRP067891	PRJNA284514	SRS1228581	SAMN04376677	https://sra-downloadb.be-md.ncbi.nlm.nih.gov/sos5/sra-pub-zq-11/SRR003/143/SRR3143223/SRR3143223.sralite.1
Acanthocheilonema_viteae	SRR3136721	SRX1507754	SRP067891	PRJNA284514	SRS1228582	SAMN04376678	https://sra-downloadb.be-md.ncbi.nlm.nih.gov/sos5/sra-pub-zq-11/SRR003/136/SRR3136721/SRR3136721.sralite.1
Acanthocheilonema_viteae	SRR3136990	SRX1507755	SRP067891	PRJNA284514	SRS1228583	SAMN04376679	https://sra-downloadb.be-md.ncbi.nlm.nih.gov/sos5/sra-pub-zq-11/SRR003/136/SRR3136990/SRR3136990.sralite.1
Acanthocheilonema_viteae	SRR3136969	SRX1507757	SRP067891	PRJNA284514	SRS1228584	SAMN04376680	https://sra-downloadb.be-md.ncbi.nlm.nih.gov/sos5/sra-pub-zq-11/SRR003/136/SRR3136969/SRR3136969.sralite.1
Acanthochromis_polyacanthus	SRR5272258	SRX2576301	SRP069797	PRJNA311159	SRS1991539	SAMN06340232	https://sra-downloadb.be-md.ncbi.nlm.nih.gov/sos5/sra-pub-zq-14/SRR005/272/SRR5272258.sralite.1
Acanthochromis_polyacanthus	SRR5272257	SRX2576300	SRP069797	PRJNA311159	SRS1991538	SAMN06340233	https://sra-downloadb.be-md.ncbi.nlm.nih.gov/sos5/sra-pub-zq-14/SRR005/272/SRR5272257.sralite.1
Acanthochromis_polyacanthus	SRR5272256	SRX2576299	SRP069797	PRJNA311159	SRS1991537	SAMN06340234	https://sra-downloadb.be-md.ncbi.nlm.nih.gov/sos5/sra-pub-zq-14/SRR005/272/SRR5272256.sralite.1
Acanthochromis_polyacanthus	SRR7810962	SRX4662595	SRP160415	PRJNA489934	SRS3757830	SAMN09995079	https://sra-downloadb.be-md.ncbi.nlm.nih.gov/sos5/sra-pub-zq-16/SRR007/810/SRR7810962.sralite.1
Acanthochromis_polyacanthus	SRR7810961	SRX4662596	SRP160415	PRJNA489934	SRS3757838	SAMN09995080	https://sra-pub-run-odp.s3.amazonaws.com/sra/SRR7810961/SRR7810961
Acanthochromis_polyacanthus	SRR7810960	SRX4662597	SRP160415	PRJNA489934	SRS3757836	SAMN09995081	https://sra-pub-run-odp.s3.amazonaws.com/sra/SRR7810960/SRR7810960
Acanthochromis_polyacanthus	SRR7810959	SRX4662598	SRP160415	PRJNA489934	SRS3757841	SAMN09995082	https://sra-downloadb.be-md.ncbi.nlm.nih.gov/sos5/sra-pub-zq-14/SRR007/810/SRR7810959.sralite.1
Acanthochromis_polyacanthus	SRR7810966	SRX4662591	SRP160415	PRJNA489934	SRS3757831	SAMN09995083	https://sra-pub-run-odp.s3.amazonaws.com/sra/SRR7810966/SRR7810966
Acanthochromis_polyacanthus	SRR7810965	SRX4662592	SRP160415	PRJNA489934	SRS3757833	SAMN09995084	https://sra-pub-run-odp.s3.amazonaws.com/sra/SRR7810965/SRR7810965
Acanthochromis_polyacanthus	SRR7810967	SRX4662590	SRP160415	PRJNA489934	SRS3757835	SAMN09995085	https://sra-downloadb.be-md.ncbi.nlm.nih.gov/sos5/sra-pub-zq-14/SRR007/810/SRR7810967.sralite.1
Acanthochromis_polyacanthus	SRR7810963	SRX4662594	SRP160415	PRJNA489934	SRS3757840	SAMN09995086	https://sra-pub-run-odp.s3.amazonaws.com/sra/SRR7810963/SRR7810963
Acanthochromis_polyacanthus	SRR7810956	SRX4662601	SRP160415	PRJNA489934	SRS3757842	SAMN09995087	https://sra-pub-run-odp.s3.amazonaws.com/sra/SRR7810956/SRR7810956
Acanthochromis_polyacanthus	SRR7810926	SRX4662631	SRP160415	PRJNA489934	SRS3757876	SAMN09995088	https://sra-downloadb.be-md.ncbi.nlm.nih.gov/sos5/sra-pub-zq-16/SRR007/810/SRR7810926.sralite.1
Acanthochromis_polyacanthus	SRR7810933	SRX4662624	SRP160415	PRJNA489934	SRS3757868	SAMN09995089	https://sra-pub-run-odp.s3.amazonaws.com/sra/SRR7810933/SRR7810933
Acanthochromis_polyacanthus	SRR7810932	SRX4662625	SRP160415	PRJNA489934	SRS3757866	SAMN09995090	https://sra-pub-run-odp.s3.amazonaws.com/sra/SRR7810932/SRR7810932
Acanthochromis_polyacanthus	SRR7810935	SRX4662622	SRP160415	PRJNA489934	SRS3757861	SAMN09995091	https://sra-pub-run-odp.s3.amazonaws.com/sra/SRR7810935/SRR7810935
Acanthochromis_polyacanthus	SRR7810934	SRX4662623	SRP160415	PRJNA489934	SRS3757865	SAMN09995092	https://sra-pub-run-odp.s3.amazonaws.com/sra/SRR7810934/SRR7810934
Acanthochromis_polyacanthus	SRR5272240	SRX2576283	SRP069797	PRJNA311159	SRS1991521	SAMN06340250	https://sra-downloadb.be-md.ncbi.nlm.nih.gov/sos5/sra-pub-zq-14/SRR005/272/SRR5272240.sralite.1
Acanthochromis_polyacanthus	SRR5272239	SRX2576282	SRP069797	PRJNA311159	SRS1991520	SAMN06340251	https://sra-downloadb.be-md.ncbi.nlm.nih.gov/sos5/sra-pub-zq-14/SRR005/272/SRR5272239.sralite.1
Acanthochromis_polyacanthus	SRR5272238	SRX2576281	SRP069797	PRJNA311159	SRS1991519	SAMN06340252	https://sra-downloadb.be-md.ncbi.nlm.nih.gov/sos5/sra-pub-zq-14/SRR005/272/SRR5272238.sralite.1
Acanthochromis_polyacanthus	SRR5272237	SRX2576280	SRP069797	PRJNA311159	SRS1991518	SAMN06340253	https://sra-downloadb.be-md.ncbi.nlm.nih.gov/sos5/sra-pub-zq-14/SRR005/272/SRR5272237.sralite.1
Acanthochromis_polyacanthus	SRR5272236	SRX2576279	SRP069797	PRJNA311159	SRS1991517	SAMN06340254	https://sra-downloadb.be-md.ncbi.nlm.nih.gov/sos5/sra-pub-zq-14/SRR005/272/SRR5272236.sralite.1
Acanthochromis_polyacanthus	SRR5272235	SRX2576278	SRP069797	PRJNA311159	SRS1991516	SAMN06340255	https://sra-downloadb.be-md.ncbi.nlm.nih.gov/sos5/sra-pub-zq-14/SRR005/272/SRR5272235.sralite.1
Acanthochromis_polyacanthus	SRR5272255	SRX2576298	SRP069797	PRJNA311159	SRS1991536	SAMN06340235	https://sra-downloadb.be-md.ncbi.nlm.nih.gov/sos5/sra-pub-zq-14/SRR005/272/SRR5272255.sralite.1
Acanthochromis_polyacanthus	SRR5272254	SRX2576297	SRP069797	PRJNA311159	SRS1991535	SAMN06340236	https://sra-downloadb.be-md.ncbi.nlm.nih.gov/sos5/sra-pub-zq-14/SRR005/272/SRR5272254.sralite.1
Acanthochromis_polyacanthus	SRR5272253	SRX2576296	SRP069797	PRJNA311159	SRS1991534	SAMN06340237	https://sra-downloadb.be-md.ncbi.nlm.nih.gov/sos5/sra-pub-zq-14/SRR005/272/SRR5272253.sralite.1
Acanthochromis_polyacanthus	SRR5272234	SRX2576277	SRP069797	PRJNA311159	SRS1991515	SAMN06340256	https://sra-downloadb.be-md.ncbi.nlm.nih.gov/sos5/sra-pub-zq-14/SRR005/272/SRR5272234.sralite.1
Acanthochromis_polyacanthus	SRR5272233	SRX2576276	SRP069797	PRJNA311159	SRS1991514	SAMN06340257	https://sra-downloadb.be-md.ncbi.nlm.nih.gov/sos5/sra-pub-zq-14/SRR005/272/SRR5272233.sralite.1
Acanthochromis_polyacanthus	SRR5272232	SRX2576275	SRP069797	PRJNA311159	SRS1991513	SAMN06340258	https://sra-downloadb.be-md.ncbi.nlm.nih.gov/sos5/sra-pub-zq-14/SRR005/272/SRR5272232.sralite.1
Acanthochromis_polyacanthus	SRR5272252	SRX2576295	SRP069797	PRJNA311159	SRS1991533	SAMN06340238	https://sra-downloadb.be-md.ncbi.nlm.nih.gov/sos5/sra-pub-zq-14/SRR005/272/SRR5272252.sralite.1
Acanthochromis_polyacanthus	SRR5272251	SRX2576294	SRP069797	PRJNA311159	SRS1991532	SAMN06340239	https://sra-downloadb.be-md.ncbi.nlm.nih.gov/sos5/sra-pub-zq-14/SRR005/272/SRR5272251.sralite.1
Acanthochromis_polyacanthus	SRR5272250	SRX2576293	SRP069797	PRJNA311159	SRS1991531	SAMN06340240	https://sra-downloadb.be-md.ncbi.nlm.nih.gov/sos5/sra-pub-zq-14/SRR005/272/SRR5272250.sralite.1
Acanthochromis_polyacanthus	SRR5272231	SRX2576274	SRP069797	PRJNA311159	SRS1991512	SAMN06340259	https://sra-downloadb.be-md.ncbi.nlm.nih.gov/sos5/sra-pub-zq-14/SRR005/272/SRR5272231.sralite.1
Acanthochromis_polyacanthus	SRR5272230	SRX2576273	SRP069797	PRJNA311159	SRS1991511	SAMN06340260	https://sra-downloadb.be-md.ncbi.nlm.nih.gov/sos5/sra-pub-zq-14/SRR005/272/SRR5272230.sralite.1
Acanthochromis_polyacanthus	SRR5272229	SRX2576272	SRP069797	PRJNA311159	SRS1991510	SAMN06340261	https://sra-downloadb.be-md.ncbi.nlm.nih.gov/sos5/sra-pub-zq-14/SRR005/272/SRR5272229.sralite.1
Acanthochromis_polyacanthus	SRR5272249	SRX2576292	SRP069797	PRJNA311159	SRS1991530	SAMN06340241	https://sra-downloadb.be-md.ncbi.nlm.nih.gov/sos5/sra-pub-zq-14/SRR005/272/SRR5272249.sralite.1
Acanthochromis_polyacanthus	SRR5272248	SRX2576291	SRP069797	PRJNA311159	SRS1991529	SAMN06340242	https://sra-downloadb.be-md.ncbi.nlm.nih.gov/sos5/sra-pub-zq-14/SRR005/272/SRR5272248.sralite.1
Acanthochromis_polyacanthus	SRR5272247	SRX2576290	SRP069797	PRJNA311159	SRS1991528	SAMN06340243	https://sra-downloadb.be-md.ncbi.nlm.nih.gov/sos5/sra-pub-zq-14/SRR005/272/SRR5272247.sralite.1
Acanthochromis_polyacanthus	SRR5272228	SRX2576271	SRP069797	PRJNA311159	SRS1991509	SAMN06340262	https://sra-downloadb.be-md.ncbi.nlm.nih.gov/sos5/sra-pub-zq-14/SRR005/272/SRR5272228.sralite.1
Acanthochromis_polyacanthus	SRR5272227	SRX2576270	SRP069797	PRJNA311159	SRS1991508	SAMN06340263	https://sra-downloadb.be-md.ncbi.nlm.nih.gov/sos5/sra-pub-zq-14/SRR005/272/SRR5272227.sralite.1
Acanthochromis_polyacanthus	SRR5272226	SRX2576269	SRP069797	PRJNA311159	SRS1991507	SAMN06340264	https://sra-downloadb.be-md.ncbi.nlm.nih.gov/sos5/sra-pub-zq-14/SRR005/272/SRR5272226.sralite.1
Acanthochromis_polyacanthus	SRR5272246	SRX2576289	SRP069797	PRJNA311159	SRS1991527	SAMN06340244	https://sra-downloadb.be-md.ncbi.nlm.nih.gov/sos5/sra-pub-zq-14/SRR005/272/SRR5272246.sralite.1
Acanthochromis_polyacanthus	SRR5272245	SRX2576288	SRP069797	PRJNA311159	SRS1991526	SAMN06340245	https://sra-downloadb.be-md.ncbi.nlm.nih.gov/sos5/sra-pub-zq-14/SRR005/272/SRR5272245.sralite.1
Acanthochromis_polyacanthus	SRR5272244	SRX2576287	SRP069797	PRJNA311159	SRS1991525	SAMN06340246	https://sra-downloadb.be-md.ncbi.nlm.nih.gov/sos5/sra-pub-zq-14/SRR005/272/SRR5272244.sralite.1
Acanthochromis_polyacanthus	SRR5272225	SRX2576268	SRP069797	PRJNA311159	SRS1991506	SAMN06340265	https://sra-downloadb.be-md.ncbi.nlm.nih.gov/sos5/sra-pub-zq-14/SRR005/272/SRR5272225.sralite.1
Acanthochromis_polyacanthus	SRR5272224	SRX2576267	SRP069797	PRJNA311159	SRS1991505	SAMN06340266	https://sra-downloadb.be-md.ncbi.nlm.nih.gov/sos5/sra-pub-zq-14/SRR005/272/SRR5272224.sralite.1
Acanthochromis_polyacanthus	SRR5272223	SRX2576266	SRP069797	PRJNA311159	SRS1991504	SAMN06340267	https://sra-downloadb.be-md.ncbi.nlm.nih.gov/sos5/sra-pub-zq-14/SRR005/272/SRR5272223.sralite.1
Acanthochromis_polyacanthus	SRR5272243	SRX2576286	SRP069797	PRJNA311159	SRS1991524	SAMN06340247	https://sra-downloadb.be-md.ncbi.nlm.nih.gov/sos5/sra-pub-zq-14/SRR005/272/SRR5272243.sralite.1
Acanthochromis_polyacanthus	SRR5272242	SRX2576285	SRP069797	PRJNA311159	SRS1991523	SAMN06340248	https://sra-downloadb.be-md.ncbi.nlm.nih.gov/sos5/sra-pub-zq-14/SRR005/272/SRR5272242.sralite.1
Acanthochromis_polyacanthus	SRR5272241	SRX2576284	SRP069797	PRJNA311159	SRS1991522	SAMN06340249	https://sra-downloadb.be-md.ncbi.nlm.nih.gov/sos5/sra-pub-zq-14/SRR005/272/SRR5272241.sralite.1
Acinonyx_jubatus	SRR084769	SRX034821	SRP004870	NA	SRS150408	SAMN00149625	https://sra-pub-run-odp.s3.amazonaws.com/sra/SRR084769/SRR084769
Acinonyx_jubatus	SRR084770	SRX034822	SRP004870	NA	SRS150408	SAMN00149625	https://sra-pub-run-odp.s3.amazonaws.com/sra/SRR084770/SRR084770
Acipenser_ruthenus	SRR19451809	SRX15504785	SRP376761	PRJNA841439	SRS13219432	SAMN28777501	https://sra-downloadb.be-md.ncbi.nlm.nih.gov/sos1/sra-pub-zq-38/SRR019/19451/SRR19451809/SRR19451809.lite.1
Acipenser_ruthenus	SRR19502741	SRX15555451	SRP376761	PRJNA841439	SRS13265186	SAMN28812810	https://sra-downloadb.be-md.ncbi.nlm.nih.gov/sos2/sra-pub-zq-18/SRR019/19502/SRR19502741/SRR19502741.lite.1
Acipenser_ruthenus	SRR19510840	SRX15563361	SRP376761	PRJNA841439	SRS13271146	SAMN28815248	https://sra-downloadb.be-md.ncbi.nlm.nih.gov/sos2/sra-pub-zq-20/SRR019/19510/SRR19510840/SRR19510840.lite.1
Acipenser_ruthenus	SRR17179728	SRX13363057	SRP349969	PRJNA787475	SRS11267931	SAMN23806534	https://sra-downloadb.be-md.ncbi.nlm.nih.gov/sos2/sra-pub-zq-20/SRR017/17179/SRR17179728/SRR17179728.lite.1
Acipenser_ruthenus	SRR17179727	SRX13363058	SRP349969	PRJNA787475	SRS11267932	SAMN23806533	https://sra-downloadb.be-md.ncbi.nlm.nih.gov/sos1/sra-pub-zq-38/SRR017/17179/SRR17179727/SRR17179727.lite.1
Acipenser_ruthenus	SRR17179726	SRX13363059	SRP349969	PRJNA787475	SRS11267930	SAMN23806532	https://sra-downloadb.be-md.ncbi.nlm.nih.gov/sos2/sra-pub-zq-20/SRR017/17179/SRR17179726/SRR17179726.lite.1
Acipenser_ruthenus	SRR17179725	SRX13363060	SRP349969	PRJNA787475	SRS11267933	SAMN23806531	https://sra-downloadb.be-md.ncbi.nlm.nih.gov/sos2/sra-pub-zq-18/SRR017/17179/SRR17179725/SRR17179725.lite.1
Acipenser_ruthenus	SRR17179724	SRX13363061	SRP349969	PRJNA787475	SRS11267935	SAMN23806530	https://sra-downloadb.be-md.ncbi.nlm.nih.gov/sos2/sra-pub-zq-20/SRR017/17179/SRR17179724/SRR17179724.lite.1
Acipenser_ruthenus	SRR17179723	SRX13363062	SRP349969	PRJNA787475	SRS11267934	SAMN23806529	https://sra-downloadb.be-md.ncbi.nlm.nih.gov/sos3/sra-pub-zq-22/SRR017/17179/SRR17179723/SRR17179723.lite.1
Acipenser_ruthenus	SRR17179722	SRX13363063	SRP349969	PRJNA787475	SRS11267936	SAMN23806528	https://sra-downloadb.be-md.ncbi.nlm.nih.gov/sos2/sra-pub-zq-20/SRR017/17179/SRR17179722/SRR17179722.lite.1
Acipenser_ruthenus	SRR17179721	SRX13363064	SRP349969	PRJNA787475	SRS11267937	SAMN23806527	https://sra-downloadb.be-md.ncbi.nlm.nih.gov/sos2/sra-pub-zq-20/SRR017/17179/SRR17179721/SRR17179721.lite.1
Acipenser_ruthenus	SRR17179720	SRX13363065	SRP349969	PRJNA787475	SRS11267938	SAMN23806526	https://sra-downloadb.be-md.ncbi.nlm.nih.gov/sos2/sra-pub-zq-20/SRR017/17179/SRR17179720/SRR17179720.lite.1
Acipenser_ruthenus	SRR17179719	SRX13363066	SRP349969	PRJNA787475	SRS11267939	SAMN23806525	https://sra-downloadb.be-md.ncbi.nlm.nih.gov/sos3/sra-pub-zq-22/SRR017/17179/SRR17179719/SRR17179719.lite.1
Acipenser_ruthenus	SRR17179718	SRX13363067	SRP349969	PRJNA787475	SRS11267940	SAMN23806524	https://sra-downloadb.be-md.ncbi.nlm.nih.gov/sos2/sra-pub-zq-20/SRR017/17179/SRR17179718/SRR17179718.lite.1
Acipenser_ruthenus	SRR17179717	SRX13363068	SRP349969	PRJNA787475	SRS11267941	SAMN23806523	https://sra-downloadb.be-md.ncbi.nlm.nih.gov/sos2/sra-pub-zq-20/SRR017/17179/SRR17179717/SRR17179717.lite.1
Acipenser_ruthenus	SRR17179716	SRX13363069	SRP349969	PRJNA787475	SRS11267942	SAMN23806522	https://sra-downloadb.be-md.ncbi.nlm.nih.gov/sos2/sra-pub-zq-18/SRR017/17179/SRR17179716/SRR17179716.lite.1
Acipenser_ruthenus	SRR17179715	SRX13363070	SRP349969	PRJNA787475	SRS11267943	SAMN23806521	https://sra-downloadb.be-md.ncbi.nlm.nih.gov/sos3/sra-pub-zq-24/SRR017/17179/SRR17179715/SRR17179715.lite.1
Acipenser_ruthenus	SRR17179714	SRX13363071	SRP349969	PRJNA787475	SRS11267944	SAMN23806520	https://sra-downloadb.be-md.ncbi.nlm.nih.gov/sos2/sra-pub-zq-20/SRR017/17179/SRR17179714/SRR17179714.lite.1
Acipenser_ruthenus	SRR17179713	SRX13363072	SRP349969	PRJNA787475	SRS11267945	SAMN23806519	https://sra-downloadb.be-md.ncbi.nlm.nih.gov/sos3/sra-pub-zq-24/SRR017/17179/SRR17179713/SRR17179713.lite.1
Acipenser_ruthenus	SRR21096099	SRX17109705	SRP392571	PRJNA870172	SRS14685135	SAMN30353833	https://sra-downloadb.be-md.ncbi.nlm.nih.gov/sos3/sra-pub-zq-22/SRR021/21096/SRR21096099/SRR21096099.lite.1
Acipenser_ruthenus	SRR21096098	SRX17109706	SRP392571	PRJNA870172	SRS14685136	SAMN30353832	https://sra-downloadb.be-md.ncbi.nlm.nih.gov/sos3/sra-pub-zq-22/SRR021/21096/SRR21096098/SRR21096098.lite.1
Acipenser_ruthenus	SRR21096097	SRX17109707	SRP392571	PRJNA870172	SRS14685138	SAMN30353831	https://sra-downloadb.be-md.ncbi.nlm.nih.gov/sos3/sra-pub-zq-22/SRR021/21096/SRR21096097/SRR21096097.lite.1
Acipenser_ruthenus	SRR21096096	SRX17109708	SRP392571	PRJNA870172	SRS14685137	SAMN30353830	https://sra-downloadb.be-md.ncbi.nlm.nih.gov/sos3/sra-pub-zq-22/SRR021/21096/SRR21096096/SRR21096096.lite.1
Acipenser_ruthenus	SRR21096095	SRX17109709	SRP392571	PRJNA870172	SRS14685139	SAMN30353829	https://sra-downloadb.be-md.ncbi.nlm.nih.gov/sos3/sra-pub-zq-22/SRR021/21096/SRR21096095/SRR21096095.lite.1
Acipenser_ruthenus	SRR21096094	SRX17109710	SRP392571	PRJNA870172	SRS14685140	SAMN30353828	https://sra-downloadb.be-md.ncbi.nlm.nih.gov/sos3/sra-pub-zq-22/SRR021/21096/SRR21096094/SRR21096094.lite.1
Acipenser_ruthenus	SRR21096093	SRX17109711	SRP392571	PRJNA870172	SRS14685142	SAMN30353827	https://sra-downloadb.be-md.ncbi.nlm.nih.gov/sos3/sra-pub-zq-22/SRR021/21096/SRR21096093/SRR21096093.lite.1
Acipenser_ruthenus	SRR21096092	SRX17109712	SRP392571	PRJNA870172	SRS14685141	SAMN30353826	https://sra-downloadb.be-md.ncbi.nlm.nih.gov/sos3/sra-pub-zq-22/SRR021/21096/SRR21096092/SRR21096092.lite.1
Acipenser_ruthenus	SRR21096091	SRX17109713	SRP392571	PRJNA870172	SRS14685143	SAMN30353825	https://sra-downloadb.be-md.ncbi.nlm.nih.gov/sos3/sra-pub-zq-22/SRR021/21096/SRR21096091/SRR21096091.lite.1
Acipenser_ruthenus	SRR21096090	SRX17109714	SRP392571	PRJNA870172	SRS14685145	SAMN30353824	https://sra-downloadb.be-md.ncbi.nlm.nih.gov/sos3/sra-pub-zq-22/SRR021/21096/SRR21096090/SRR21096090.lite.1
Acipenser_ruthenus	SRR21096089	SRX17109715	SRP392571	PRJNA870172	SRS14685144	SAMN30353823	https://sra-downloadb.be-md.ncbi.nlm.nih.gov/sos3/sra-pub-zq-22/SRR021/21096/SRR21096089/SRR21096089.lite.1
Acipenser_ruthenus	SRR21096088	SRX17109716	SRP392571	PRJNA870172	SRS14685146	SAMN30353822	https://sra-downloadb.be-md.ncbi.nlm.nih.gov/sos3/sra-pub-zq-22/SRR021/21096/SRR21096088/SRR21096088.lite.1
Acipenser_ruthenus	SRR21096087	SRX17109717	SRP392571	PRJNA870172	SRS14685147	SAMN30353821	https://sra-downloadb.be-md.ncbi.nlm.nih.gov/sos3/sra-pub-zq-24/SRR021/21096/SRR21096087/SRR21096087.lite.1
Acipenser_ruthenus	SRR21096086	SRX17109718	SRP392571	PRJNA870172	SRS14685148	SAMN30353820	https://sra-downloadb.be-md.ncbi.nlm.nih.gov/sos3/sra-pub-zq-22/SRR021/21096/SRR21096086/SRR21096086.lite.1
Acipenser_ruthenus	SRR21096085	SRX17109719	SRP392571	PRJNA870172	SRS14685149	SAMN30353819	https://sra-downloadb.be-md.ncbi.nlm.nih.gov/sos3/sra-pub-zq-22/SRR021/21096/SRR21096085/SRR21096085.lite.1
Acipenser_ruthenus	SRR21096084	SRX17109720	SRP392571	PRJNA870172	SRS14685150	SAMN30353818	https://sra-downloadb.be-md.ncbi.nlm.nih.gov/sos3/sra-pub-zq-24/SRR021/21096/SRR21096084/SRR21096084.lite.1
Acipenser_ruthenus	SRR21096083	SRX17109721	SRP392571	PRJNA870172	SRS14685152	SAMN30353817	https://sra-downloadb.be-md.ncbi.nlm.nih.gov/sos3/sra-pub-zq-22/SRR021/21096/SRR21096083/SRR21096083.lite.1
Acipenser_ruthenus	SRR21096082	SRX17109722	SRP392571	PRJNA870172	SRS14685151	SAMN30353816	https://sra-downloadb.be-md.ncbi.nlm.nih.gov/sos3/sra-pub-zq-22/SRR021/21096/SRR21096082/SRR21096082.lite.1
Acipenser_ruthenus	SRR21096081	SRX17109723	SRP392571	PRJNA870172	SRS14685153	SAMN30353815	https://sra-downloadb.be-md.ncbi.nlm.nih.gov/sos3/sra-pub-zq-22/SRR021/21096/SRR21096081/SRR21096081.lite.1
Acipenser_ruthenus	SRR21096080	SRX17109724	SRP392571	PRJNA870172	SRS14685154	SAMN30353814	https://sra-downloadb.be-md.ncbi.nlm.nih.gov/sos3/sra-pub-zq-24/SRR021/21096/SRR21096080/SRR21096080.lite.1
Acipenser_ruthenus	SRR21096079	SRX17109725	SRP392571	PRJNA870172	SRS14685155	SAMN30353813	https://sra-downloadb.be-md.ncbi.nlm.nih.gov/sos3/sra-pub-zq-22/SRR021/21096/SRR21096079/SRR21096079.lite.1
Acipenser_ruthenus	SRR21096078	SRX17109726	SRP392571	PRJNA870172	SRS14685156	SAMN30353812	https://sra-downloadb.be-md.ncbi.nlm.nih.gov/sos3/sra-pub-zq-22/SRR021/21096/SRR21096078/SRR21096078.lite.1
Acipenser_ruthenus	SRR21096077	SRX17109727	SRP392571	PRJNA870172	SRS14685157	SAMN30353811	https://sra-downloadb.be-md.ncbi.nlm.nih.gov/sos3/sra-pub-zq-22/SRR021/21096/SRR21096077/SRR21096077.lite.1
Acipenser_ruthenus	SRR21096076	SRX17109728	SRP392571	PRJNA870172	SRS14685158	SAMN30353810	https://sra-downloadb.be-md.ncbi.nlm.nih.gov/sos3/sra-pub-zq-22/SRR021/21096/SRR21096076/SRR21096076.lite.1
Acipenser_ruthenus	SRR21096075	SRX17109729	SRP392571	PRJNA870172	SRS14685159	SAMN30353809	https://sra-downloadb.be-md.ncbi.nlm.nih.gov/sos3/sra-pub-zq-22/SRR021/21096/SRR21096075/SRR21096075.lite.1
Acipenser_ruthenus	SRR21096074	SRX17109730	SRP392571	PRJNA870172	SRS14685160	SAMN30353808	https://sra-downloadb.be-md.ncbi.nlm.nih.gov/sos3/sra-pub-zq-22/SRR021/21096/SRR21096074/SRR21096074.lite.1
Acipenser_ruthenus	SRR21096073	SRX17109731	SRP392571	PRJNA870172	SRS14685161	SAMN30353807	https://sra-downloadb.be-md.ncbi.nlm.nih.gov/sos3/sra-pub-zq-22/SRR021/21096/SRR21096073/SRR21096073.lite.1
Acipenser_ruthenus	SRR21096072	SRX17109732	SRP392571	PRJNA870172	SRS14685162	SAMN30353806	https://sra-downloadb.be-md.ncbi.nlm.nih.gov/sos3/sra-pub-zq-22/SRR021/21096/SRR21096072/SRR21096072.lite.1
Acipenser_ruthenus	SRR21096071	SRX17109733	SRP392571	PRJNA870172	SRS14685163	SAMN30353805	https://sra-downloadb.be-md.ncbi.nlm.nih.gov/sos3/sra-pub-zq-22/SRR021/21096/SRR21096071/SRR21096071.lite.1
Acipenser_ruthenus	SRR21096070	SRX17109734	SRP392571	PRJNA870172	SRS14685164	SAMN30353804	https://sra-downloadb.be-md.ncbi.nlm.nih.gov/sos3/sra-pub-zq-22/SRR021/21096/SRR21096070/SRR21096070.lite.1
Acipenser_ruthenus	SRR21096069	SRX17109735	SRP392571	PRJNA870172	SRS14685166	SAMN30353803	https://sra-downloadb.be-md.ncbi.nlm.nih.gov/sos3/sra-pub-zq-22/SRR021/21096/SRR21096069/SRR21096069.lite.1
Acomys_russatus	SRR17216034	SRX13395815	SRP350516	PRJNA788430	SRS11298976	SAMN23970876	https://sra-downloadb.be-md.ncbi.nlm.nih.gov/sos1/sra-pub-zq-38/SRR017/17216/SRR17216034/SRR17216034.lite.1
Acomys_russatus	SRR17216035	SRX13395816	SRP350516	PRJNA788430	SRS11298977	SAMN23970919	https://sra-downloadb.be-md.ncbi.nlm.nih.gov/sos3/sra-pub-zq-24/SRR017/17216/SRR17216035/SRR17216035.lite.1
Acomys_russatus	SRR17216036	SRX13395913	SRP350516	PRJNA788430	SRS11299074	SAMN23970920	https://sra-downloadb.be-md.ncbi.nlm.nih.gov/sos1/sra-pub-zq-38/SRR017/17216/SRR17216036/SRR17216036.lite.1
Acomys_russatus	SRR17216037	SRX13395914	SRP350516	PRJNA788430	SRS11299075	SAMN23970921	https://sra-downloadb.be-md.ncbi.nlm.nih.gov/sos3/sra-pub-zq-22/SRR017/17216/SRR17216037/SRR17216037.lite.1
Acomys_russatus	SRR17216038	SRX13395915	SRP350516	PRJNA788430	SRS11299076	SAMN23970922	https://sra-downloadb.be-md.ncbi.nlm.nih.gov/sos1/sra-pub-zq-38/SRR017/17216/SRR17216038/SRR17216038.lite.1
Acomys_russatus	SRR17216039	SRX13395916	SRP350516	PRJNA788430	SRS11299077	SAMN23970923	https://sra-downloadb.be-md.ncbi.nlm.nih.gov/sos1/sra-pub-zq-38/SRR017/17216/SRR17216039/SRR17216039.lite.1
Acomys_russatus	SRR17216040	SRX13395917	SRP350516	PRJNA788430	SRS11299078	SAMN23970924	https://sra-downloadb.be-md.ncbi.nlm.nih.gov/sos1/sra-pub-zq-38/SRR017/17216/SRR17216040/SRR17216040.lite.1
Acomys_russatus	SRR17216041	SRX13395918	SRP350516	PRJNA788430	SRS11299079	SAMN23970877	https://sra-downloadb.be-md.ncbi.nlm.nih.gov/sos1/sra-pub-zq-38/SRR017/17216/SRR17216041/SRR17216041.lite.1
Acomys_russatus	SRR17216042	SRX13395919	SRP350516	PRJNA788430	SRS11299080	SAMN23970878	https://sra-downloadb.be-md.ncbi.nlm.nih.gov/sos1/sra-pub-zq-38/SRR017/17216/SRR17216042/SRR17216042.lite.1
Acomys_russatus	SRR17216043	SRX13395920	SRP350516	PRJNA788430	SRS11299081	SAMN23970879	https://sra-downloadb.be-md.ncbi.nlm.nih.gov/sos1/sra-pub-zq-38/SRR017/17216/SRR17216043/SRR17216043.lite.1
Acomys_russatus	SRR17216044	SRX13395921	SRP350516	PRJNA788430	SRS11299082	SAMN23970880	https://sra-downloadb.be-md.ncbi.nlm.nih.gov/sos3/sra-pub-zq-24/SRR017/17216/SRR17216044/SRR17216044.lite.1
Acomys_russatus	SRR17216045	SRX13395922	SRP350516	PRJNA788430	SRS11299083	SAMN23970881	https://sra-downloadb.be-md.ncbi.nlm.nih.gov/sos1/sra-pub-zq-38/SRR017/17216/SRR17216045/SRR17216045.lite.1
Acomys_russatus	SRR17216046	SRX13395923	SRP350516	PRJNA788430	SRS11299084	SAMN23970882	https://sra-downloadb.be-md.ncbi.nlm.nih.gov/sos3/sra-pub-zq-22/SRR017/17216/SRR17216046/SRR17216046.lite.1
Acomys_russatus	SRR17216047	SRX13395924	SRP350516	PRJNA788430	SRS11299085	SAMN23970883	https://sra-downloadb.be-md.ncbi.nlm.nih.gov/sos3/sra-pub-zq-24/SRR017/17216/SRR17216047/SRR17216047.lite.1
Acomys_russatus	SRR17216048	SRX13395925	SRP350516	PRJNA788430	SRS11299086	SAMN23970884	https://sra-downloadb.be-md.ncbi.nlm.nih.gov/sos3/sra-pub-zq-24/SRR017/17216/SRR17216048/SRR17216048.lite.1
Acomys_russatus	SRR17216049	SRX13395926	SRP350516	PRJNA788430	SRS11299087	SAMN23970885	https://sra-downloadb.be-md.ncbi.nlm.nih.gov/sos1/sra-pub-zq-38/SRR017/17216/SRR17216049/SRR17216049.lite.1
Acomys_russatus	SRR17216050	SRX13395927	SRP350516	PRJNA788430	SRS11299088	SAMN23970886	https://sra-downloadb.be-md.ncbi.nlm.nih.gov/sos1/sra-pub-zq-38/SRR017/17216/SRR17216050/SRR17216050.lite.1
Acomys_russatus	SRR17216051	SRX13395928	SRP350516	PRJNA788430	SRS11299089	SAMN23970887	https://sra-downloadb.be-md.ncbi.nlm.nih.gov/sos3/sra-pub-zq-24/SRR017/17216/SRR17216051/SRR17216051.lite.1
Acomys_russatus	SRR17216052	SRX13395817	SRP350516	PRJNA788430	SRS11298978	SAMN23970888	https://sra-downloadb.be-md.ncbi.nlm.nih.gov/sos2/sra-pub-zq-20/SRR017/17216/SRR17216052/SRR17216052.lite.1
Acomys_russatus	SRR17216053	SRX13395818	SRP350516	PRJNA788430	SRS11298979	SAMN23971018	https://sra-downloadb.be-md.ncbi.nlm.nih.gov/sos1/sra-pub-zq-38/SRR017/17216/SRR17216053/SRR17216053.lite.1
Acomys_russatus	SRR17216054	SRX13395819	SRP350516	PRJNA788430	SRS11298980	SAMN23971019	https://sra-downloadb.be-md.ncbi.nlm.nih.gov/sos1/sra-pub-zq-38/SRR017/17216/SRR17216054/SRR17216054.lite.1
Acomys_russatus	SRR17216055	SRX13395820	SRP350516	PRJNA788430	SRS11298981	SAMN23971020	https://sra-downloadb.be-md.ncbi.nlm.nih.gov/sos2/sra-pub-zq-18/SRR017/17216/SRR17216055/SRR17216055.lite.1
Acomys_russatus	SRR17216056	SRX13395821	SRP350516	PRJNA788430	SRS11298982	SAMN23971021	https://sra-downloadb.be-md.ncbi.nlm.nih.gov/sos1/sra-pub-zq-38/SRR017/17216/SRR17216056/SRR17216056.lite.1
Acomys_russatus	SRR17216057	SRX13395822	SRP350516	PRJNA788430	SRS11298983	SAMN23971141	https://sra-downloadb.be-md.ncbi.nlm.nih.gov/sos1/sra-pub-zq-38/SRR017/17216/SRR17216057/SRR17216057.lite.1
Acomys_russatus	SRR17216058	SRX13395823	SRP350516	PRJNA788430	SRS11298984	SAMN23971142	https://sra-downloadb.be-md.ncbi.nlm.nih.gov/sos1/sra-pub-zq-38/SRR017/17216/SRR17216058/SRR17216058.lite.1
Acomys_russatus	SRR17216059	SRX13395824	SRP350516	PRJNA788430	SRS11298985	SAMN23971143	https://sra-downloadb.be-md.ncbi.nlm.nih.gov/sos1/sra-pub-zq-38/SRR017/17216/SRR17216059/SRR17216059.lite.1
Acomys_russatus	SRR17216060	SRX13395825	SRP350516	PRJNA788430	SRS11298986	SAMN23971144	https://sra-downloadb.be-md.ncbi.nlm.nih.gov/sos1/sra-pub-zq-38/SRR017/17216/SRR17216060/SRR17216060.lite.1
Acomys_russatus	SRR17216061	SRX13395826	SRP350516	PRJNA788430	SRS11298987	SAMN23970989	https://sra-downloadb.be-md.ncbi.nlm.nih.gov/sos1/sra-pub-zq-38/SRR017/17216/SRR17216061/SRR17216061.lite.1
Acomys_russatus	SRR17216062	SRX13395827	SRP350516	PRJNA788430	SRS11298988	SAMN23970990	https://sra-downloadb.be-md.ncbi.nlm.nih.gov/sos3/sra-pub-zq-24/SRR017/17216/SRR17216062/SRR17216062.lite.1
Acomys_russatus	SRR17216063	SRX13395828	SRP350516	PRJNA788430	SRS11298989	SAMN23970991	https://sra-downloadb.be-md.ncbi.nlm.nih.gov/sos1/sra-pub-zq-38/SRR017/17216/SRR17216063/SRR17216063.lite.1
Acomys_russatus	ERR10292449	ERX9827169	ERP140503	PRJEB55589	ERS12849086	SAMEA110751571	https://sra-downloadb.be-md.ncbi.nlm.nih.gov/sos1/sra-pub-zq-38/ERR010/10292/ERR10292449/ERR10292449.lite.1
Acomys_russatus	ERR10292450	ERX9827170	ERP140503	PRJEB55589	ERS12849087	SAMEA110751572	https://sra-downloadb.be-md.ncbi.nlm.nih.gov/sos1/sra-pub-zq-38/ERR010/10292/ERR10292450/ERR10292450.lite.1
Acomys_russatus	ERR10292451	ERX9827171	ERP140503	PRJEB55589	ERS12849088	SAMEA110751573	https://sra-downloadb.be-md.ncbi.nlm.nih.gov/sos1/sra-pub-zq-38/ERR010/10292/ERR10292451/ERR10292451.lite.1
Acomys_russatus	ERR10292452	ERX9827172	ERP140503	PRJEB55589	ERS12849089	SAMEA110751574	https://sra-downloadb.be-md.ncbi.nlm.nih.gov/sos1/sra-pub-zq-38/ERR010/10292/ERR10292452/ERR10292452.lite.1
Acomys_russatus	ERR10292453	ERX9827173	ERP140503	PRJEB55589	ERS12849090	SAMEA110751575	https://sra-downloadb.be-md.ncbi.nlm.nih.gov/sos1/sra-pub-zq-38/ERR010/10292/ERR10292453/ERR10292453.lite.1
Acomys_russatus	ERR10292454	ERX9827174	ERP140503	PRJEB55589	ERS12849091	SAMEA110751576	https://sra-downloadb.be-md.ncbi.nlm.nih.gov/sos1/sra-pub-zq-38/ERR010/10292/ERR10292454/ERR10292454.lite.1
Acromyrmex_echinatior	ERR202908	ERX177593	ERP002002	PRJEB3394	ERS195829	SAMEA1695846	https://sra-downloadb.be-md.ncbi.nlm.nih.gov/sos5/sra-pub-zq-11/ERR202/908/ERR202908.sralite.1
Acromyrmex_echinatior	ERR202899	ERX177584	ERP002002	PRJEB3394	ERS195820	SAMEA1695847	https://sra-downloadb.be-md.ncbi.nlm.nih.gov/sos5/sra-pub-zq-11/ERR202/899/ERR202899.sralite.1
Acromyrmex_echinatior	ERR202909	ERX177594	ERP002002	PRJEB3394	ERS195830	SAMEA1695848	https://sra-downloadb.be-md.ncbi.nlm.nih.gov/sos5/sra-pub-zq-11/ERR202/909/ERR202909.sralite.1
Acromyrmex_echinatior	ERR202900	ERX177585	ERP002002	PRJEB3394	ERS195821	SAMEA1695849	https://sra-downloadb.be-md.ncbi.nlm.nih.gov/sos5/sra-pub-zq-11/ERR202/900/ERR202900.sralite.1
Acromyrmex_echinatior	ERR202905	ERX177590	ERP002002	PRJEB3394	ERS195826	SAMEA1695850	https://sra-downloadb.be-md.ncbi.nlm.nih.gov/sos5/sra-pub-zq-11/ERR202/905/ERR202905.sralite.1
Acromyrmex_echinatior	ERR202906	ERX177591	ERP002002	PRJEB3394	ERS195827	SAMEA1695851	https://sra-downloadb.be-md.ncbi.nlm.nih.gov/sos5/sra-pub-zq-11/ERR202/906/ERR202906.sralite.1
Acromyrmex_echinatior	ERR202901	ERX177586	ERP002002	PRJEB3394	ERS195822	SAMEA1695852	https://sra-downloadb.be-md.ncbi.nlm.nih.gov/sos5/sra-pub-zq-11/ERR202/901/ERR202901.sralite.1
Acromyrmex_echinatior	ERR202898	ERX177583	ERP002002	PRJEB3394	ERS195819	SAMEA1695853	https://sra-downloadb.be-md.ncbi.nlm.nih.gov/sos5/sra-pub-zq-11/ERR202/898/ERR202898.sralite.1
Acromyrmex_echinatior	ERR202902	ERX177587	ERP002002	PRJEB3394	ERS195823	SAMEA1695854	https://sra-downloadb.be-md.ncbi.nlm.nih.gov/sos5/sra-pub-zq-11/ERR202/902/ERR202902.sralite.1
Acromyrmex_echinatior	ERR202904	ERX177589	ERP002002	PRJEB3394	ERS195825	SAMEA1695855	https://sra-downloadb.be-md.ncbi.nlm.nih.gov/sos5/sra-pub-zq-11/ERR202/904/ERR202904.sralite.1
Acromyrmex_echinatior	ERR202910	ERX177595	ERP002002	PRJEB3394	ERS195831	SAMEA1695856	https://sra-downloadb.be-md.ncbi.nlm.nih.gov/sos5/sra-pub-zq-11/ERR202/910/ERR202910.sralite.1
Acromyrmex_echinatior	ERR202907	ERX177592	ERP002002	PRJEB3394	ERS195828	SAMEA1695857	https://sra-downloadb.be-md.ncbi.nlm.nih.gov/sos5/sra-pub-zq-11/ERR202/907/ERR202907.sralite.1
Acromyrmex_echinatior	ERR202903	ERX177588	ERP002002	PRJEB3394	ERS195824	SAMEA1695858	https://sra-downloadb.be-md.ncbi.nlm.nih.gov/sos5/sra-pub-zq-11/ERR202/903/ERR202903.sralite.1
Acromyrmex_echinatior	ERR202911	ERX177596	ERP002002	PRJEB3394	ERS195832	SAMEA1695859	https://sra-downloadb.be-md.ncbi.nlm.nih.gov/sos5/sra-pub-zq-11/ERR202/911/ERR202911.sralite.1
Acromyrmex_echinatior	ERR202912	ERX177597	ERP002002	PRJEB3394	ERS195833	SAMEA1695860	https://sra-downloadb.be-md.ncbi.nlm.nih.gov/sos5/sra-pub-zq-11/ERR202/912/ERR202912.sralite.1
Acromyrmex_echinatior	SRR1015499	SRX366954	SRP031846	PRJNA223531	SRS493081	SAMN02380854	https://sra-downloadb.be-md.ncbi.nlm.nih.gov/sos5/sra-pub-zq-11/SRR001/015/SRR1015499.sralite.1
Acromyrmex_echinatior	SRR1015500	SRX366954	SRP031846	PRJNA223531	SRS493081	SAMN02380854	https://sra-downloadb.be-md.ncbi.nlm.nih.gov/sos5/sra-pub-zq-11/SRR001/015/SRR1015500.sralite.1
Acromyrmex_echinatior	SRR1015501	SRX366954	SRP031846	PRJNA223531	SRS493081	SAMN02380854	https://sra-downloadb.be-md.ncbi.nlm.nih.gov/sos5/sra-pub-zq-11/SRR001/015/SRR1015501.sralite.1
Acromyrmex_echinatior	SRR1015503	SRX366956	SRP031846	PRJNA223531	SRS493083	SAMN02380857	https://sra-downloadb.be-md.ncbi.nlm.nih.gov/sos5/sra-pub-zq-11/SRR001/015/SRR1015503.sralite.1
Acromyrmex_echinatior	SRR1015504	SRX366956	SRP031846	PRJNA223531	SRS493083	SAMN02380857	https://sra-downloadb.be-md.ncbi.nlm.nih.gov/sos5/sra-pub-zq-11/SRR001/015/SRR1015504.sralite.1
Acromyrmex_echinatior	SRR1015505	SRX366956	SRP031846	PRJNA223531	SRS493083	SAMN02380857	https://sra-downloadb.be-md.ncbi.nlm.nih.gov/sos5/sra-pub-zq-11/SRR001/015/SRR1015505.sralite.1
Acromyrmex_echinatior	SRR1015507	SRX366958	SRP031846	PRJNA223531	SRS493084	SAMN02380858	https://sra-downloadb.be-md.ncbi.nlm.nih.gov/sos5/sra-pub-zq-11/SRR001/015/SRR1015507.sralite.1
Acromyrmex_echinatior	SRR1015508	SRX366958	SRP031846	PRJNA223531	SRS493084	SAMN02380858	https://sra-downloadb.be-md.ncbi.nlm.nih.gov/sos5/sra-pub-zq-11/SRR001/015/SRR1015508.sralite.1
Acromyrmex_echinatior	SRR1015509	SRX366958	SRP031846	PRJNA223531	SRS493084	SAMN02380858	https://sra-downloadb.be-md.ncbi.nlm.nih.gov/sos5/sra-pub-zq-11/SRR001/015/SRR1015509.sralite.1
Acromyrmex_echinatior	SRR1015511	SRX366960	SRP031846	PRJNA223531	SRS493087	SAMN02380869	https://sra-downloadb.be-md.ncbi.nlm.nih.gov/sos5/sra-pub-zq-11/SRR001/015/SRR1015511.sralite.1
Acromyrmex_echinatior	SRR1015512	SRX366960	SRP031846	PRJNA223531	SRS493087	SAMN02380869	https://sra-downloadb.be-md.ncbi.nlm.nih.gov/sos5/sra-pub-zq-11/SRR001/015/SRR1015512.sralite.1
Acromyrmex_echinatior	SRR1015513	SRX366960	SRP031846	PRJNA223531	SRS493087	SAMN02380869	https://sra-downloadb.be-md.ncbi.nlm.nih.gov/sos5/sra-pub-zq-11/SRR001/015/SRR1015513.sralite.1
Acromyrmex_echinatior	SRR1015515	SRX366962	SRP031846	PRJNA223531	SRS493089	SAMN02380868	https://sra-downloadb.be-md.ncbi.nlm.nih.gov/sos5/sra-pub-zq-11/SRR001/015/SRR1015515.sralite.1
Acromyrmex_echinatior	SRR1015516	SRX366962	SRP031846	PRJNA223531	SRS493089	SAMN02380868	https://sra-downloadb.be-md.ncbi.nlm.nih.gov/sos5/sra-pub-zq-11/SRR001/015/SRR1015516.sralite.1
Acromyrmex_echinatior	SRR1015517	SRX366962	SRP031846	PRJNA223531	SRS493089	SAMN02380868	https://sra-downloadb.be-md.ncbi.nlm.nih.gov/sos5/sra-pub-zq-11/SRR001/015/SRR1015517.sralite.1
Acromyrmex_echinatior	SRR1015519	SRX366964	SRP031846	PRJNA223531	SRS493091	SAMN02380859	https://sra-downloadb.be-md.ncbi.nlm.nih.gov/sos5/sra-pub-zq-11/SRR001/015/SRR1015519.sralite.1
Acromyrmex_echinatior	SRR1015520	SRX366964	SRP031846	PRJNA223531	SRS493091	SAMN02380859	https://sra-downloadb.be-md.ncbi.nlm.nih.gov/sos5/sra-pub-zq-11/SRR001/015/SRR1015520.sralite.1
Acromyrmex_echinatior	SRR1015521	SRX366964	SRP031846	PRJNA223531	SRS493091	SAMN02380859	https://sra-downloadb.be-md.ncbi.nlm.nih.gov/sos5/sra-pub-zq-11/SRR001/015/SRR1015521.sralite.1
Acromyrmex_echinatior	SRR1015523	SRX366965	SRP031846	PRJNA223531	SRS493092	SAMN02380867	https://sra-downloadb.be-md.ncbi.nlm.nih.gov/sos5/sra-pub-zq-11/SRR001/015/SRR1015523.sralite.1
Acromyrmex_echinatior	SRR1015524	SRX366965	SRP031846	PRJNA223531	SRS493092	SAMN02380867	https://sra-downloadb.be-md.ncbi.nlm.nih.gov/sos5/sra-pub-zq-11/SRR001/015/SRR1015524.sralite.1
Acromyrmex_echinatior	SRR1015525	SRX366965	SRP031846	PRJNA223531	SRS493092	SAMN02380867	https://sra-downloadb.be-md.ncbi.nlm.nih.gov/sos5/sra-pub-zq-11/SRR001/015/SRR1015525.sralite.1
Acromyrmex_echinatior	SRR1015527	SRX366967	SRP031846	PRJNA223531	SRS493094	SAMN02380864	https://sra-downloadb.be-md.ncbi.nlm.nih.gov/sos5/sra-pub-zq-11/SRR001/015/SRR1015527.sralite.1
Acromyrmex_echinatior	SRR1015528	SRX366967	SRP031846	PRJNA223531	SRS493094	SAMN02380864	https://sra-downloadb.be-md.ncbi.nlm.nih.gov/sos5/sra-pub-zq-11/SRR001/015/SRR1015528.sralite.1
Acromyrmex_echinatior	SRR1015529	SRX366967	SRP031846	PRJNA223531	SRS493094	SAMN02380864	https://sra-downloadb.be-md.ncbi.nlm.nih.gov/sos5/sra-pub-zq-11/SRR001/015/SRR1015529.sralite.1
Acromyrmex_echinatior	SRR1015531	SRX366969	SRP031846	PRJNA223531	SRS493096	SAMN02380865	https://sra-downloadb.be-md.ncbi.nlm.nih.gov/sos5/sra-pub-zq-11/SRR001/015/SRR1015531.sralite.1
Acromyrmex_echinatior	SRR1015532	SRX366969	SRP031846	PRJNA223531	SRS493096	SAMN02380865	https://sra-downloadb.be-md.ncbi.nlm.nih.gov/sos5/sra-pub-zq-11/SRR001/015/SRR1015532.sralite.1
Acromyrmex_echinatior	SRR1015533	SRX366969	SRP031846	PRJNA223531	SRS493096	SAMN02380865	https://sra-downloadb.be-md.ncbi.nlm.nih.gov/sos5/sra-pub-zq-11/SRR001/015/SRR1015533.sralite.1
Acropora_digitifera	SRR16706371	SRX12906787	SRP344279	PRJNA777284	SRS10848979	SAMN22842922	https://sra-downloadb.be-md.ncbi.nlm.nih.gov/sos1/sra-pub-zq-38/SRR016/16706/SRR16706371/SRR16706371.lite.1
Acropora_digitifera	SRR16706370	SRX12906788	SRP344279	PRJNA777284	SRS10848980	SAMN22842923	https://sra-downloadb.be-md.ncbi.nlm.nih.gov/sos1/sra-pub-zq-38/SRR016/16706/SRR16706370/SRR16706370.lite.1
Acropora_digitifera	SRR16706369	SRX12906789	SRP344279	PRJNA777284	SRS10848981	SAMN22842924	https://sra-downloadb.be-md.ncbi.nlm.nih.gov/sos1/sra-pub-zq-38/SRR016/16706/SRR16706369/SRR16706369.lite.1
Acropora_digitifera	SRR16706368	SRX12906790	SRP344279	PRJNA777284	SRS10848982	SAMN22842925	https://sra-downloadb.be-md.ncbi.nlm.nih.gov/sos1/sra-pub-zq-38/SRR016/16706/SRR16706368/SRR16706368.lite.1
Acropora_digitifera	SRR16706367	SRX12906791	SRP344279	PRJNA777284	SRS10848983	SAMN22842926	https://sra-downloadb.be-md.ncbi.nlm.nih.gov/sos1/sra-pub-zq-38/SRR016/16706/SRR16706367/SRR16706367.lite.1
Acropora_digitifera	DRR216670	DRX207005	DRP008299	PRJDB9497	DRS231640	SAMD00210801	https://sra-downloadb.be-md.ncbi.nlm.nih.gov/sos1/sra-pub-zq-38/DRR000/216/DRR216670/DRR216670.lite.1
Acropora_digitifera	DRR216671	DRX207006	DRP008299	PRJDB9497	DRS231641	SAMD00210803	https://sra-downloadb.be-md.ncbi.nlm.nih.gov/sos2/sra-pub-zq-18/DRR000/216/DRR216671/DRR216671.lite.1
Acropora_digitifera	DRR216672	DRX207007	DRP008299	PRJDB9497	DRS231642	SAMD00210805	https://sra-downloadb.be-md.ncbi.nlm.nih.gov/sos3/sra-pub-zq-24/DRR000/216/DRR216672/DRR216672.lite.1
Acropora_digitifera	DRR226036	DRX216321	DRP008275	PRJDB9756	DRS230553	SAMD00222720	https://sra-downloadb.be-md.ncbi.nlm.nih.gov/sos3/sra-pub-zq-24/DRR000/226/DRR226036/DRR226036.lite.1
Acropora_digitifera	DRR226037	DRX216322	DRP008275	PRJDB9756	DRS230554	SAMD00222721	https://sra-downloadb.be-md.ncbi.nlm.nih.gov/sos3/sra-pub-zq-24/DRR000/226/DRR226037/DRR226037.lite.1
Acropora_digitifera	DRR226038	DRX216323	DRP008275	PRJDB9756	DRS230555	SAMD00222722	https://sra-downloadb.be-md.ncbi.nlm.nih.gov/sos3/sra-pub-zq-24/DRR000/226/DRR226038/DRR226038.lite.1
Acropora_digitifera	DRR226039	DRX216324	DRP008275	PRJDB9756	DRS230556	SAMD00222723	https://sra-downloadb.be-md.ncbi.nlm.nih.gov/sos1/sra-pub-zq-38/DRR000/226/DRR226039/DRR226039.lite.1
Acropora_digitifera	DRR226040	DRX216325	DRP008275	PRJDB9756	DRS230557	SAMD00222724	https://sra-downloadb.be-md.ncbi.nlm.nih.gov/sos3/sra-pub-zq-24/DRR000/226/DRR226040/DRR226040.lite.1
Acropora_digitifera	DRR226041	DRX216326	DRP008275	PRJDB9756	DRS230558	SAMD00222725	https://sra-downloadb.be-md.ncbi.nlm.nih.gov/sos3/sra-pub-zq-24/DRR000/226/DRR226041/DRR226041.lite.1
Acropora_digitifera	DRR226042	DRX216327	DRP008275	PRJDB9756	DRS230559	SAMD00222726	https://sra-pub-run-odp.s3.amazonaws.com/sra/DRR226042/DRR226042
Acropora_digitifera	DRR226043	DRX216328	DRP008275	PRJDB9756	DRS230560	SAMD00222727	https://sra-downloadb.be-md.ncbi.nlm.nih.gov/sos3/sra-pub-zq-24/DRR000/226/DRR226043/DRR226043.lite.1
Acropora_digitifera	DRR226044	DRX216329	DRP008275	PRJDB9756	DRS230561	SAMD00222728	https://sra-downloadb.be-md.ncbi.nlm.nih.gov/sos3/sra-pub-zq-24/DRR000/226/DRR226044/DRR226044.lite.1
Acropora_digitifera	DRR226045	DRX216330	DRP008275	PRJDB9756	DRS230562	SAMD00222729	https://sra-downloadb.be-md.ncbi.nlm.nih.gov/sos3/sra-pub-zq-24/DRR000/226/DRR226045/DRR226045.lite.1
Acropora_digitifera	DRR226046	DRX216331	DRP008275	PRJDB9756	DRS230563	SAMD00222730	https://sra-downloadb.be-md.ncbi.nlm.nih.gov/sos3/sra-pub-zq-24/DRR000/226/DRR226046/DRR226046.lite.1
Acropora_digitifera	DRR226047	DRX216332	DRP008275	PRJDB9756	DRS230564	SAMD00222731	https://sra-downloadb.be-md.ncbi.nlm.nih.gov/sos3/sra-pub-zq-22/DRR000/226/DRR226047/DRR226047.lite.1
Acropora_digitifera	DRR226048	DRX216333	DRP008275	PRJDB9756	DRS230565	SAMD00222732	https://sra-downloadb.be-md.ncbi.nlm.nih.gov/sos3/sra-pub-zq-24/DRR000/226/DRR226048/DRR226048.lite.1
Acropora_digitifera	DRR226049	DRX216334	DRP008275	PRJDB9756	DRS230566	SAMD00222733	https://sra-downloadb.be-md.ncbi.nlm.nih.gov/sos3/sra-pub-zq-24/DRR000/226/DRR226049/DRR226049.lite.1
Acropora_digitifera	DRR226050	DRX216335	DRP008275	PRJDB9756	DRS230567	SAMD00222734	https://sra-downloadb.be-md.ncbi.nlm.nih.gov/sos3/sra-pub-zq-24/DRR000/226/DRR226050/DRR226050.lite.1
Acropora_digitifera	DRR226051	DRX216336	DRP008275	PRJDB9756	DRS230568	SAMD00222735	https://sra-downloadb.be-md.ncbi.nlm.nih.gov/sos3/sra-pub-zq-24/DRR000/226/DRR226051/DRR226051.lite.1
Acropora_digitifera	DRR226052	DRX216337	DRP008275	PRJDB9756	DRS230569	SAMD00222736	https://sra-downloadb.be-md.ncbi.nlm.nih.gov/sos3/sra-pub-zq-24/DRR000/226/DRR226052/DRR226052.lite.1
Acropora_digitifera	DRR226053	DRX216338	DRP008275	PRJDB9756	DRS230570	SAMD00222737	https://sra-downloadb.be-md.ncbi.nlm.nih.gov/sos3/sra-pub-zq-24/DRR000/226/DRR226053/DRR226053.lite.1
Acropora_digitifera	DRR273818	DRX263402	DRP006493	PRJDB8519	DRS221941	SAMD00277461	https://sra-downloadb.be-md.ncbi.nlm.nih.gov/sos3/sra-pub-zq-24/DRR000/273/DRR273818/DRR273818.lite.1
Acropora_digitifera	DRR273819	DRX263403	DRP006493	PRJDB8519	DRS221942	SAMD00277462	https://sra-downloadb.be-md.ncbi.nlm.nih.gov/sos3/sra-pub-zq-24/DRR000/273/DRR273819/DRR273819.lite.1
Acropora_digitifera	DRR273820	DRX263404	DRP006493	PRJDB8519	DRS221943	SAMD00277463	https://sra-downloadb.be-md.ncbi.nlm.nih.gov/sos3/sra-pub-zq-24/DRR000/273/DRR273820/DRR273820.lite.1
Acropora_digitifera	DRR273821	DRX263405	DRP006493	PRJDB8519	DRS221944	SAMD00277464	https://sra-downloadb.be-md.ncbi.nlm.nih.gov/sos3/sra-pub-zq-24/DRR000/273/DRR273821/DRR273821.lite.1
Acropora_digitifera	DRR273822	DRX263406	DRP006493	PRJDB8519	DRS221945	SAMD00277465	https://sra-downloadb.be-md.ncbi.nlm.nih.gov/sos3/sra-pub-zq-24/DRR000/273/DRR273822/DRR273822.lite.1
Acropora_digitifera	DRR273823	DRX263407	DRP006493	PRJDB8519	DRS221946	SAMD00277466	https://sra-downloadb.be-md.ncbi.nlm.nih.gov/sos3/sra-pub-zq-24/DRR000/273/DRR273823/DRR273823.lite.1
Acropora_digitifera	DRR273824	DRX263408	DRP006493	PRJDB8519	DRS221947	SAMD00277467	https://sra-downloadb.be-md.ncbi.nlm.nih.gov/sos3/sra-pub-zq-24/DRR000/273/DRR273824/DRR273824.lite.1
Acropora_digitifera	DRR273825	DRX263409	DRP006493	PRJDB8519	DRS221948	SAMD00277468	https://sra-downloadb.be-md.ncbi.nlm.nih.gov/sos3/sra-pub-zq-24/DRR000/273/DRR273825/DRR273825.lite.1
Acropora_digitifera	DRR273826	DRX263410	DRP006493	PRJDB8519	DRS221949	SAMD00277469	https://sra-downloadb.be-md.ncbi.nlm.nih.gov/sos3/sra-pub-zq-24/DRR000/273/DRR273826/DRR273826.lite.1
Acropora_digitifera	DRR273827	DRX263411	DRP006493	PRJDB8519	DRS221950	SAMD00277470	https://sra-downloadb.be-md.ncbi.nlm.nih.gov/sos3/sra-pub-zq-24/DRR000/273/DRR273827/DRR273827.lite.1
Acropora_digitifera	DRR273828	DRX263412	DRP006493	PRJDB8519	DRS221951	SAMD00277471	https://sra-downloadb.be-md.ncbi.nlm.nih.gov/sos3/sra-pub-zq-24/DRR000/273/DRR273828/DRR273828.lite.1
Acropora_digitifera	DRR273829	DRX263413	DRP006493	PRJDB8519	DRS221952	SAMD00277472	https://sra-downloadb.be-md.ncbi.nlm.nih.gov/sos3/sra-pub-zq-24/DRR000/273/DRR273829/DRR273829.lite.1
Acropora_digitifera	DRR273830	DRX263414	DRP006493	PRJDB8519	DRS221953	SAMD00277473	https://sra-downloadb.be-md.ncbi.nlm.nih.gov/sos3/sra-pub-zq-24/DRR000/273/DRR273830/DRR273830.lite.1
Acropora_digitifera	DRR273831	DRX263415	DRP006493	PRJDB8519	DRS221954	SAMD00277474	https://sra-downloadb.be-md.ncbi.nlm.nih.gov/sos3/sra-pub-zq-24/DRR000/273/DRR273831/DRR273831.lite.1
Acropora_digitifera	DRR273832	DRX263416	DRP006493	PRJDB8519	DRS221955	SAMD00277475	https://sra-downloadb.be-md.ncbi.nlm.nih.gov/sos3/sra-pub-zq-24/DRR000/273/DRR273832/DRR273832.lite.1
Acropora_digitifera	DRR273833	DRX263417	DRP006493	PRJDB8519	DRS221956	SAMD00277476	https://sra-downloadb.be-md.ncbi.nlm.nih.gov/sos3/sra-pub-zq-24/DRR000/273/DRR273833/DRR273833.lite.1
Acropora_digitifera	DRR273834	DRX263418	DRP006493	PRJDB8519	DRS221957	SAMD00277477	https://sra-downloadb.be-md.ncbi.nlm.nih.gov/sos3/sra-pub-zq-24/DRR000/273/DRR273834/DRR273834.lite.1
Acropora_digitifera	DRR273835	DRX263419	DRP006493	PRJDB8519	DRS221958	SAMD00277478	https://sra-downloadb.be-md.ncbi.nlm.nih.gov/sos3/sra-pub-zq-24/DRR000/273/DRR273835/DRR273835.lite.1
Acropora_digitifera	DRR273836	DRX263420	DRP006493	PRJDB8519	DRS221959	SAMD00277479	https://sra-downloadb.be-md.ncbi.nlm.nih.gov/sos3/sra-pub-zq-24/DRR000/273/DRR273836/DRR273836.lite.1
Acropora_digitifera	DRR273837	DRX263421	DRP006493	PRJDB8519	DRS221960	SAMD00277480	https://sra-downloadb.be-md.ncbi.nlm.nih.gov/sos3/sra-pub-zq-24/DRR000/273/DRR273837/DRR273837.lite.1
Acropora_digitifera	DRR273838	DRX263422	DRP006493	PRJDB8519	DRS221961	SAMD00277481	https://sra-downloadb.be-md.ncbi.nlm.nih.gov/sos3/sra-pub-zq-24/DRR000/273/DRR273838/DRR273838.lite.1
Acropora_digitifera	DRR273839	DRX263423	DRP006493	PRJDB8519	DRS221962	SAMD00277482	https://sra-downloadb.be-md.ncbi.nlm.nih.gov/sos3/sra-pub-zq-24/DRR000/273/DRR273839/DRR273839.lite.1
Acropora_digitifera	DRR273840	DRX263424	DRP006493	PRJDB8519	DRS221963	SAMD00277483	https://sra-downloadb.be-md.ncbi.nlm.nih.gov/sos3/sra-pub-zq-24/DRR000/273/DRR273840/DRR273840.lite.1
Acropora_digitifera	DRR273841	DRX263425	DRP006493	PRJDB8519	DRS221964	SAMD00277484	https://sra-downloadb.be-md.ncbi.nlm.nih.gov/sos3/sra-pub-zq-24/DRR000/273/DRR273841/DRR273841.lite.1
Acropora_millepora	ERR10123062	ERX9660126	ERP140513	PRJEB55598	ERS12852722	SAMEA110755111	https://sra-downloadb.be-md.ncbi.nlm.nih.gov/sos1/sra-pub-zq-38/ERR010/10123/ERR10123062/ERR10123062.lite.1
Acropora_millepora	ERR10123063	ERX9660127	ERP140513	PRJEB55598	ERS12852723	SAMEA110755112	https://sra-downloadb.be-md.ncbi.nlm.nih.gov/sos1/sra-pub-zq-38/ERR010/10123/ERR10123063/ERR10123063.lite.1
Acropora_millepora	ERR10123064	ERX9660128	ERP140513	PRJEB55598	ERS12852724	SAMEA110755113	https://sra-downloadb.be-md.ncbi.nlm.nih.gov/sos1/sra-pub-zq-38/ERR010/10123/ERR10123064/ERR10123064.lite.1
Acropora_millepora	ERR10123065	ERX9660129	ERP140513	PRJEB55598	ERS12852725	SAMEA110755114	https://sra-downloadb.be-md.ncbi.nlm.nih.gov/sos1/sra-pub-zq-38/ERR010/10123/ERR10123065/ERR10123065.lite.1
Acropora_millepora	ERR10123066	ERX9660130	ERP140513	PRJEB55598	ERS12852726	SAMEA110755115	https://sra-downloadb.be-md.ncbi.nlm.nih.gov/sos1/sra-pub-zq-38/ERR010/10123/ERR10123066/ERR10123066.lite.1
Acropora_millepora	ERR10123067	ERX9660131	ERP140513	PRJEB55598	ERS12852727	SAMEA110755116	https://sra-downloadb.be-md.ncbi.nlm.nih.gov/sos1/sra-pub-zq-38/ERR010/10123/ERR10123067/ERR10123067.lite.1
Acropora_millepora	ERR10123068	ERX9660132	ERP140513	PRJEB55598	ERS12852728	SAMEA110755117	https://sra-downloadb.be-md.ncbi.nlm.nih.gov/sos1/sra-pub-zq-38/ERR010/10123/ERR10123068/ERR10123068.lite.1
Acropora_millepora	ERR10123069	ERX9660133	ERP140513	PRJEB55598	ERS12852729	SAMEA110755118	https://sra-downloadb.be-md.ncbi.nlm.nih.gov/sos1/sra-pub-zq-38/ERR010/10123/ERR10123069/ERR10123069.lite.1
Acropora_millepora	ERR10123070	ERX9660134	ERP140513	PRJEB55598	ERS12852730	SAMEA110755119	https://sra-downloadb.be-md.ncbi.nlm.nih.gov/sos1/sra-pub-zq-38/ERR010/10123/ERR10123070/ERR10123070.lite.1
Acropora_millepora	ERR10123071	ERX9660135	ERP140513	PRJEB55598	ERS12852731	SAMEA110755120	https://sra-downloadb.be-md.ncbi.nlm.nih.gov/sos1/sra-pub-zq-38/ERR010/10123/ERR10123071/ERR10123071.lite.1
Acropora_millepora	ERR10123072	ERX9660136	ERP140513	PRJEB55598	ERS12852732	SAMEA110755121	https://sra-downloadb.be-md.ncbi.nlm.nih.gov/sos1/sra-pub-zq-38/ERR010/10123/ERR10123072/ERR10123072.lite.1
Acropora_millepora	ERR10123073	ERX9660137	ERP140513	PRJEB55598	ERS12852733	SAMEA110755122	https://sra-downloadb.be-md.ncbi.nlm.nih.gov/sos1/sra-pub-zq-38/ERR010/10123/ERR10123073/ERR10123073.lite.1
Acropora_millepora	ERR10123074	ERX9660138	ERP140513	PRJEB55598	ERS12852734	SAMEA110755123	https://sra-downloadb.be-md.ncbi.nlm.nih.gov/sos1/sra-pub-zq-38/ERR010/10123/ERR10123074/ERR10123074.lite.1
Acropora_millepora	ERR10123075	ERX9660139	ERP140513	PRJEB55598	ERS12852735	SAMEA110755124	https://sra-downloadb.be-md.ncbi.nlm.nih.gov/sos1/sra-pub-zq-38/ERR010/10123/ERR10123075/ERR10123075.lite.1
Acropora_millepora	ERR10123076	ERX9660140	ERP140513	PRJEB55598	ERS12852736	SAMEA110755125	https://sra-downloadb.be-md.ncbi.nlm.nih.gov/sos1/sra-pub-zq-38/ERR010/10123/ERR10123076/ERR10123076.lite.1
Acropora_millepora	ERR10123077	ERX9660141	ERP140513	PRJEB55598	ERS12852737	SAMEA110755126	https://sra-downloadb.be-md.ncbi.nlm.nih.gov/sos1/sra-pub-zq-38/ERR010/10123/ERR10123077/ERR10123077.lite.1
Acropora_millepora	ERR10123078	ERX9660142	ERP140513	PRJEB55598	ERS12852738	SAMEA110755127	https://sra-downloadb.be-md.ncbi.nlm.nih.gov/sos1/sra-pub-zq-38/ERR010/10123/ERR10123078/ERR10123078.lite.1
Acropora_millepora	ERR10123079	ERX9660143	ERP140513	PRJEB55598	ERS12852739	SAMEA110755128	https://sra-downloadb.be-md.ncbi.nlm.nih.gov/sos1/sra-pub-zq-38/ERR010/10123/ERR10123079/ERR10123079.lite.1
Acropora_millepora	ERR10123080	ERX9660144	ERP140513	PRJEB55598	ERS12852740	SAMEA110755129	https://sra-downloadb.be-md.ncbi.nlm.nih.gov/sos1/sra-pub-zq-38/ERR010/10123/ERR10123080/ERR10123080.lite.1
Acropora_millepora	ERR10123081	ERX9660145	ERP140513	PRJEB55598	ERS12852741	SAMEA110755130	https://sra-downloadb.be-md.ncbi.nlm.nih.gov/sos2/sra-pub-zq-18/ERR010/10123/ERR10123081/ERR10123081.lite.1
Acropora_millepora	ERR10123082	ERX9660146	ERP140513	PRJEB55598	ERS12852742	SAMEA110755131	https://sra-downloadb.be-md.ncbi.nlm.nih.gov/sos1/sra-pub-zq-38/ERR010/10123/ERR10123082/ERR10123082.lite.1
Acropora_millepora	ERR10123083	ERX9660147	ERP140513	PRJEB55598	ERS12852743	SAMEA110755132	https://sra-downloadb.be-md.ncbi.nlm.nih.gov/sos1/sra-pub-zq-38/ERR010/10123/ERR10123083/ERR10123083.lite.1
Acropora_millepora	ERR10123084	ERX9660148	ERP140513	PRJEB55598	ERS12852744	SAMEA110755133	https://sra-downloadb.be-md.ncbi.nlm.nih.gov/sos1/sra-pub-zq-38/ERR010/10123/ERR10123084/ERR10123084.lite.1
Acropora_millepora	ERR10123085	ERX9660149	ERP140513	PRJEB55598	ERS12852745	SAMEA110755134	https://sra-downloadb.be-md.ncbi.nlm.nih.gov/sos1/sra-pub-zq-38/ERR010/10123/ERR10123085/ERR10123085.lite.1
Acropora_millepora	ERR10123086	ERX9660150	ERP140513	PRJEB55598	ERS12852746	SAMEA110755135	https://sra-downloadb.be-md.ncbi.nlm.nih.gov/sos2/sra-pub-zq-18/ERR010/10123/ERR10123086/ERR10123086.lite.1
Acropora_millepora	ERR10123087	ERX9660151	ERP140513	PRJEB55598	ERS12852747	SAMEA110755136	https://sra-downloadb.be-md.ncbi.nlm.nih.gov/sos1/sra-pub-zq-38/ERR010/10123/ERR10123087/ERR10123087.lite.1
Acropora_millepora	ERR10123088	ERX9660152	ERP140513	PRJEB55598	ERS12852748	SAMEA110755137	https://sra-downloadb.be-md.ncbi.nlm.nih.gov/sos1/sra-pub-zq-38/ERR010/10123/ERR10123088/ERR10123088.lite.1
Acropora_millepora	ERR10123089	ERX9660153	ERP140513	PRJEB55598	ERS12852749	SAMEA110755138	https://sra-downloadb.be-md.ncbi.nlm.nih.gov/sos1/sra-pub-zq-38/ERR010/10123/ERR10123089/ERR10123089.lite.1
Acropora_millepora	ERR10123090	ERX9660154	ERP140513	PRJEB55598	ERS12852750	SAMEA110755139	https://sra-downloadb.be-md.ncbi.nlm.nih.gov/sos1/sra-pub-zq-38/ERR010/10123/ERR10123090/ERR10123090.lite.1
Acropora_millepora	ERR10123091	ERX9660155	ERP140513	PRJEB55598	ERS12852751	SAMEA110755140	https://sra-downloadb.be-md.ncbi.nlm.nih.gov/sos1/sra-pub-zq-38/ERR010/10123/ERR10123091/ERR10123091.lite.1
Acropora_millepora	ERR10123092	ERX9660156	ERP140513	PRJEB55598	ERS12852752	SAMEA110755141	https://sra-downloadb.be-md.ncbi.nlm.nih.gov/sos1/sra-pub-zq-38/ERR010/10123/ERR10123092/ERR10123092.lite.1
Acropora_millepora	ERR10123093	ERX9660157	ERP140513	PRJEB55598	ERS12852753	SAMEA110755142	https://sra-downloadb.be-md.ncbi.nlm.nih.gov/sos2/sra-pub-zq-18/ERR010/10123/ERR10123093/ERR10123093.lite.1
Acropora_millepora	ERR10123094	ERX9660158	ERP140513	PRJEB55598	ERS12852754	SAMEA110755143	https://sra-downloadb.be-md.ncbi.nlm.nih.gov/sos2/sra-pub-zq-18/ERR010/10123/ERR10123094/ERR10123094.lite.1
Acropora_millepora	ERR10123095	ERX9660159	ERP140513	PRJEB55598	ERS12852755	SAMEA110755144	https://sra-downloadb.be-md.ncbi.nlm.nih.gov/sos1/sra-pub-zq-38/ERR010/10123/ERR10123095/ERR10123095.lite.1
Acropora_millepora	ERR10123096	ERX9660160	ERP140513	PRJEB55598	ERS12852756	SAMEA110755145	https://sra-downloadb.be-md.ncbi.nlm.nih.gov/sos1/sra-pub-zq-38/ERR010/10123/ERR10123096/ERR10123096.lite.1
Acropora_millepora	ERR10123097	ERX9660161	ERP140513	PRJEB55598	ERS12852757	SAMEA110755146	https://sra-downloadb.be-md.ncbi.nlm.nih.gov/sos1/sra-pub-zq-38/ERR010/10123/ERR10123097/ERR10123097.lite.1
Acropora_millepora	ERR10123098	ERX9660162	ERP140513	PRJEB55598	ERS12852758	SAMEA110755147	https://sra-downloadb.be-md.ncbi.nlm.nih.gov/sos1/sra-pub-zq-38/ERR010/10123/ERR10123098/ERR10123098.lite.1
Acropora_millepora	ERR10123099	ERX9660163	ERP140513	PRJEB55598	ERS12852759	SAMEA110755148	https://sra-downloadb.be-md.ncbi.nlm.nih.gov/sos2/sra-pub-zq-18/ERR010/10123/ERR10123099/ERR10123099.lite.1
Acropora_millepora	ERR10123100	ERX9660164	ERP140513	PRJEB55598	ERS12852760	SAMEA110755149	https://sra-downloadb.be-md.ncbi.nlm.nih.gov/sos1/sra-pub-zq-38/ERR010/10123/ERR10123100/ERR10123100.lite.1
Acropora_millepora	ERR10123101	ERX9660165	ERP140513	PRJEB55598	ERS12852761	SAMEA110755150	https://sra-downloadb.be-md.ncbi.nlm.nih.gov/sos1/sra-pub-zq-38/ERR010/10123/ERR10123101/ERR10123101.lite.1
Acropora_millepora	ERR10123102	ERX9660166	ERP140513	PRJEB55598	ERS12852762	SAMEA110755151	https://sra-downloadb.be-md.ncbi.nlm.nih.gov/sos1/sra-pub-zq-38/ERR010/10123/ERR10123102/ERR10123102.lite.1
Acropora_millepora	ERR10123103	ERX9660167	ERP140513	PRJEB55598	ERS12852763	SAMEA110755152	https://sra-downloadb.be-md.ncbi.nlm.nih.gov/sos2/sra-pub-zq-18/ERR010/10123/ERR10123103/ERR10123103.lite.1
Acropora_millepora	ERR10123104	ERX9660168	ERP140513	PRJEB55598	ERS12852764	SAMEA110755153	https://sra-downloadb.be-md.ncbi.nlm.nih.gov/sos1/sra-pub-zq-38/ERR010/10123/ERR10123104/ERR10123104.lite.1
Acropora_millepora	ERR10123105	ERX9660169	ERP140513	PRJEB55598	ERS12852765	SAMEA110755154	https://sra-downloadb.be-md.ncbi.nlm.nih.gov/sos2/sra-pub-zq-18/ERR010/10123/ERR10123105/ERR10123105.lite.1
Acropora_millepora	ERR10123106	ERX9660170	ERP140513	PRJEB55598	ERS12852766	SAMEA110755155	https://sra-downloadb.be-md.ncbi.nlm.nih.gov/sos1/sra-pub-zq-38/ERR010/10123/ERR10123106/ERR10123106.lite.1
Acropora_millepora	ERR10123107	ERX9660171	ERP140513	PRJEB55598	ERS12852767	SAMEA110755156	https://sra-downloadb.be-md.ncbi.nlm.nih.gov/sos1/sra-pub-zq-38/ERR010/10123/ERR10123107/ERR10123107.lite.1
Acropora_millepora	ERR10123108	ERX9660172	ERP140513	PRJEB55598	ERS12852768	SAMEA110755157	https://sra-downloadb.be-md.ncbi.nlm.nih.gov/sos1/sra-pub-zq-38/ERR010/10123/ERR10123108/ERR10123108.lite.1
Acropora_millepora	ERR10123109	ERX9660173	ERP140513	PRJEB55598	ERS12852769	SAMEA110755158	https://sra-downloadb.be-md.ncbi.nlm.nih.gov/sos1/sra-pub-zq-38/ERR010/10123/ERR10123109/ERR10123109.lite.1
Acropora_millepora	ERR10123110	ERX9660174	ERP140513	PRJEB55598	ERS12852770	SAMEA110755159	https://sra-downloadb.be-md.ncbi.nlm.nih.gov/sos1/sra-pub-zq-38/ERR010/10123/ERR10123110/ERR10123110.lite.1
Acropora_millepora	ERR10123111	ERX9660175	ERP140513	PRJEB55598	ERS12852771	SAMEA110755160	https://sra-downloadb.be-md.ncbi.nlm.nih.gov/sos1/sra-pub-zq-38/ERR010/10123/ERR10123111/ERR10123111.lite.1
Actinia_tenebrosa	SRR2437124	SRX1253004	SRP063756	PRJNA295912	SRS1072139	SAMN04093377	https://sra-downloadb.be-md.ncbi.nlm.nih.gov/sos5/sra-pub-zq-11/SRR002/437/SRR2437124.sralite.1
Actinia_tenebrosa	SRR3193648	SRX1604429	SRP070917	PRJNA313244	SRS1314162	SAMN04520715	https://sra-downloadb.be-md.ncbi.nlm.nih.gov/sos5/sra-pub-zq-11/SRR003/193/SRR3193648.sralite.1
Actinia_tenebrosa	SRR3210696	SRX1618963	SRP070917	PRJNA313244	SRS1328039	SAMN04534877	https://sra-downloadb.be-md.ncbi.nlm.nih.gov/sos5/sra-pub-zq-11/SRR003/210/SRR3210696.sralite.1
Actinia_tenebrosa	SRR3207346	SRX1616256	SRP070917	PRJNA313244	SRS1325763	SAMN04534887	https://sra-downloadb.be-md.ncbi.nlm.nih.gov/sos5/sra-pub-zq-11/SRR003/207/SRR3207346.sralite.1
Actinia_tenebrosa	SRR3206038	SRX1615196	SRP070917	PRJNA313244	SRS1325013	SAMN04534878	https://sra-downloadb.be-md.ncbi.nlm.nih.gov/sos5/sra-pub-zq-11/SRR003/206/SRR3206038.sralite.1
Actinia_tenebrosa	SRR3193284	SRX1604071	SRP070917	PRJNA313244	SRS1313804	SAMN04520502	https://sra-downloadb.be-md.ncbi.nlm.nih.gov/sos5/sra-pub-zq-11/SRR003/193/SRR3193284.sralite.1
Actinia_tenebrosa	SRR3216075	SRX1604071	SRP070917	PRJNA313244	SRS1313804	SAMN04520502	https://sra-downloadb.be-md.ncbi.nlm.nih.gov/sos5/sra-pub-zq-11/SRR003/216/SRR3216075.sralite.1
Actinia_tenebrosa	SRR4696535	SRX2310423	SRP092287	PRJNA350366	SRS1768386	SAMN05953609	https://sra-downloadb.be-md.ncbi.nlm.nih.gov/sos5/sra-pub-zq-14/SRR004/696/SRR4696535.sralite.1
Actinia_tenebrosa	SRR4677507	SRX2310344	SRP092287	PRJNA350366	SRS1768315	SAMN05938593	https://sra-pub-run-odp.s3.amazonaws.com/sra/SRR4677507/SRR4677507
Actinia_tenebrosa	SRR4677512	SRX2310345	SRP092287	PRJNA350366	SRS1768316	SAMN05938594	https://sra-pub-run-odp.s3.amazonaws.com/sra/SRR4677512/SRR4677512
Actinia_tenebrosa	SRR4677515	SRX2310346	SRP092287	PRJNA350366	SRS1768317	SAMN05938595	https://sra-downloadb.be-md.ncbi.nlm.nih.gov/sos5/sra-pub-zq-16/SRR004/677/SRR4677515.sralite.1
Actinia_tenebrosa	SRR4677518	SRX2310347	SRP092287	PRJNA350366	SRS1768318	SAMN05938596	https://sra-downloadb.be-md.ncbi.nlm.nih.gov/sos5/sra-pub-zq-14/SRR004/677/SRR4677518.sralite.1
Actinia_tenebrosa	SRR4677488	SRX2310340	SRP092287	PRJNA350366	SRS1768312	SAMN05938597	https://sra-downloadb.be-md.ncbi.nlm.nih.gov/sos5/sra-pub-zq-14/SRR004/677/SRR4677488.sralite.1
Actinia_tenebrosa	SRR4677492	SRX2310341	SRP092287	PRJNA350366	SRS1768311	SAMN05938598	https://sra-pub-run-odp.s3.amazonaws.com/sra/SRR4677492/SRR4677492
Actinia_tenebrosa	SRR4677495	SRX2310342	SRP092287	PRJNA350366	SRS1768313	SAMN05938599	https://sra-pub-run-odp.s3.amazonaws.com/sra/SRR4677495/SRR4677495
Actinia_tenebrosa	SRR4677502	SRX2310343	SRP092287	PRJNA350366	SRS1768314	SAMN05938600	https://sra-downloadb.be-md.ncbi.nlm.nih.gov/sos5/sra-pub-zq-16/SRR004/677/SRR4677502.sralite.1
Actinia_tenebrosa	SRR4677522	SRX2310348	SRP092287	PRJNA350366	SRS1768319	SAMN05938601	https://sra-pub-run-odp.s3.amazonaws.com/sra/SRR4677522/SRR4677522
Actinia_tenebrosa	SRR6282389	SRX3384504	SRP124815	PRJNA414357	SRS2679875	SAMN07786920	https://sra-downloadb.be-md.ncbi.nlm.nih.gov/sos5/sra-pub-zq-11/SRR006/282/SRR6282389.sralite.1
Acyrthosiphon_pisum	SRR7454528	SRX4325050	SRP151634	PRJNA478421	SRS3487497	SAMN09515188	https://sra-downloadb.be-md.ncbi.nlm.nih.gov/sos5/sra-pub-zq-11/SRR007/454/SRR7454528.sralite.1
Acyrthosiphon_pisum	SRR7454529	SRX4325049	SRP151634	PRJNA478421	SRS3487497	SAMN09515188	https://sra-downloadb.be-md.ncbi.nlm.nih.gov/sos5/sra-pub-zq-11/SRR745/4529/SRR7454529.sralite.1
Acyrthosiphon_pisum	SRR7454530	SRX4325048	SRP151634	PRJNA478421	SRS3487498	SAMN09515187	https://sra-downloadb.be-md.ncbi.nlm.nih.gov/sos5/sra-pub-zq-11/SRR007/454/SRR7454530.sralite.1
Acyrthosiphon_pisum	SRR7454531	SRX4325047	SRP151634	PRJNA478421	SRS3487498	SAMN09515187	https://sra-downloadb.be-md.ncbi.nlm.nih.gov/sos5/sra-pub-zq-11/SRR007/454/SRR7454531.sralite.1
Acyrthosiphon_pisum	SRR7454532	SRX4325046	SRP151634	PRJNA478421	SRS3487496	SAMN09515189	https://sra-downloadb.be-md.ncbi.nlm.nih.gov/sos5/sra-pub-zq-11/SRR007/454/SRR7454532.sralite.1
Acyrthosiphon_pisum	SRR7454533	SRX4325045	SRP151634	PRJNA478421	SRS3487496	SAMN09515189	https://sra-downloadb.be-md.ncbi.nlm.nih.gov/sos5/sra-pub-zq-11/SRR007/454/SRR7454533.sralite.1
Acyrthosiphon_pisum	SRR7454536	SRX4325042	SRP151634	PRJNA478421	SRS3487496	SAMN09515189	https://sra-downloadb.be-md.ncbi.nlm.nih.gov/sos5/sra-pub-zq-11/SRR007/454/SRR7454536.sralite.1
Acyrthosiphon_pisum	SRR7454537	SRX4325041	SRP151634	PRJNA478421	SRS3487496	SAMN09515189	https://sra-downloadb.be-md.ncbi.nlm.nih.gov/sos5/sra-pub-zq-11/SRR007/454/SRR7454537.sralite.1
Acyrthosiphon_pisum	SRR7454542	SRX4325036	SRP151634	PRJNA478421	SRS3487494	SAMN09515191	https://sra-downloadb.be-md.ncbi.nlm.nih.gov/sos5/sra-pub-zq-11/SRR007/454/SRR7454542.sralite.1
Acyrthosiphon_pisum	SRR7454543	SRX4325035	SRP151634	PRJNA478421	SRS3487494	SAMN09515191	https://sra-downloadb.be-md.ncbi.nlm.nih.gov/sos5/sra-pub-zq-11/SRR007/454/SRR7454543.sralite.1
Acyrthosiphon_pisum	SRR7454544	SRX4325034	SRP151634	PRJNA478421	SRS3487494	SAMN09515191	https://sra-downloadb.be-md.ncbi.nlm.nih.gov/sos5/sra-pub-zq-11/SRR007/454/SRR7454544.sralite.1
Acyrthosiphon_pisum	SRR7454545	SRX4325033	SRP151634	PRJNA478421	SRS3487494	SAMN09515191	https://sra-downloadb.be-md.ncbi.nlm.nih.gov/sos5/sra-pub-zq-11/SRR007/454/SRR7454545.sralite.1
Acyrthosiphon_pisum	SRR7454548	SRX4325030	SRP151634	PRJNA478421	SRS3487492	SAMN09515193	https://sra-downloadb.be-md.ncbi.nlm.nih.gov/sos5/sra-pub-zq-11/SRR007/454/SRR7454548.sralite.1
Acyrthosiphon_pisum	SRR7454549	SRX4325029	SRP151634	PRJNA478421	SRS3487492	SAMN09515193	https://sra-downloadb.be-md.ncbi.nlm.nih.gov/sos5/sra-pub-zq-11/SRR745/4549/SRR7454549.sralite.1
Acyrthosiphon_pisum	SRR7454552	SRX4325026	SRP151634	PRJNA478421	SRS3487492	SAMN09515193	https://sra-downloadb.be-md.ncbi.nlm.nih.gov/sos5/sra-pub-zq-11/SRR007/454/SRR7454552.sralite.1
Acyrthosiphon_pisum	SRR7454553	SRX4325025	SRP151634	PRJNA478421	SRS3487492	SAMN09515193	https://sra-downloadb.be-md.ncbi.nlm.nih.gov/sos5/sra-pub-zq-11/SRR007/454/SRR7454553.sralite.1
Acyrthosiphon_pisum	SRR7454534	SRX4325044	SRP151634	PRJNA478421	SRS3487497	SAMN09515188	https://sra-downloadb.be-md.ncbi.nlm.nih.gov/sos5/sra-pub-zq-11/SRR007/454/SRR7454534.sralite.1
Acyrthosiphon_pisum	SRR7454535	SRX4325043	SRP151634	PRJNA478421	SRS3487497	SAMN09515188	https://sra-downloadb.be-md.ncbi.nlm.nih.gov/sos5/sra-pub-zq-11/SRR007/454/SRR7454535.sralite.1
Acyrthosiphon_pisum	SRR7454538	SRX4325040	SRP151634	PRJNA478421	SRS3487495	SAMN09515190	https://sra-downloadb.be-md.ncbi.nlm.nih.gov/sos5/sra-pub-zq-11/SRR007/454/SRR7454538.sralite.1
Acyrthosiphon_pisum	SRR7454539	SRX4325039	SRP151634	PRJNA478421	SRS3487495	SAMN09515190	https://sra-downloadb.be-md.ncbi.nlm.nih.gov/sos5/sra-pub-zq-11/SRR007/454/SRR7454539.sralite.1
Acyrthosiphon_pisum	SRR7454540	SRX4325038	SRP151634	PRJNA478421	SRS3487495	SAMN09515190	https://sra-downloadb.be-md.ncbi.nlm.nih.gov/sos5/sra-pub-zq-11/SRR007/454/SRR7454540.sralite.1
Acyrthosiphon_pisum	SRR7454541	SRX4325037	SRP151634	PRJNA478421	SRS3487495	SAMN09515190	https://sra-downloadb.be-md.ncbi.nlm.nih.gov/sos5/sra-pub-zq-11/SRR007/454/SRR7454541.sralite.1
Acyrthosiphon_pisum	SRR7454546	SRX4325032	SRP151634	PRJNA478421	SRS3487493	SAMN09515192	https://sra-downloadb.be-md.ncbi.nlm.nih.gov/sos5/sra-pub-zq-11/SRR007/454/SRR7454546.sralite.1
Acyrthosiphon_pisum	SRR7454547	SRX4325031	SRP151634	PRJNA478421	SRS3487493	SAMN09515192	https://sra-downloadb.be-md.ncbi.nlm.nih.gov/sos5/sra-pub-zq-11/SRR007/454/SRR7454547.sralite.1
Acyrthosiphon_pisum	SRR7454550	SRX4325028	SRP151634	PRJNA478421	SRS3487493	SAMN09515192	https://sra-downloadb.be-md.ncbi.nlm.nih.gov/sos5/sra-pub-zq-11/SRR007/454/SRR7454550.sralite.1
Acyrthosiphon_pisum	SRR7454551	SRX4325027	SRP151634	PRJNA478421	SRS3487493	SAMN09515192	https://sra-downloadb.be-md.ncbi.nlm.nih.gov/sos5/sra-pub-zq-11/SRR007/454/SRR7454551.sralite.1
Acyrthosiphon_pisum	SRR5527129	SRX2796389	SRP106834	PRJNA386232	SRS2177402	SAMN06928358	https://sra-downloadb.be-md.ncbi.nlm.nih.gov/sos5/sra-pub-zq-11/SRR005/5527/SRR5527129/SRR5527129.lite.1
Acyrthosiphon_pisum	SRR5527130	SRX2796390	SRP106834	PRJNA386232	SRS2177402	SAMN06928358	https://sra-downloadb.be-md.ncbi.nlm.nih.gov/sos5/sra-pub-zq-11/SRR005/5527/SRR5527130/SRR5527130.lite.1
Acyrthosiphon_pisum	SRR5527133	SRX2796391	SRP106834	PRJNA386232	SRS2177402	SAMN06928358	https://sra-downloadb.be-md.ncbi.nlm.nih.gov/sos5/sra-pub-zq-11/SRR005/5527/SRR5527133/SRR5527133.lite.1
Acyrthosiphon_pisum	SRR5527134	SRX2796394	SRP106834	PRJNA386232	SRS2177402	SAMN06928358	https://sra-downloadb.be-md.ncbi.nlm.nih.gov/sos5/sra-pub-zq-11/SRR005/5527/SRR5527134/SRR5527134.lite.1
Acyrthosiphon_pisum	SRR5527135	SRX2796395	SRP106834	PRJNA386232	SRS2177402	SAMN06928358	https://sra-downloadb.be-md.ncbi.nlm.nih.gov/sos5/sra-pub-zq-11/SRR005/5527/SRR5527135/SRR5527135.lite.1
Acyrthosiphon_pisum	SRR5527136	SRX2796396	SRP106834	PRJNA386232	SRS2177402	SAMN06928358	https://sra-downloadb.be-md.ncbi.nlm.nih.gov/sos5/sra-pub-zq-11/SRR005/5527/SRR5527136/SRR5527136.lite.1
Acyrthosiphon_pisum	SRR5527137	SRX2796397	SRP106834	PRJNA386232	SRS2177402	SAMN06928358	https://sra-downloadb.be-md.ncbi.nlm.nih.gov/sos5/sra-pub-zq-11/SRR005/5527/SRR5527137/SRR5527137.lite.1
Acyrthosiphon_pisum	SRR5527174	SRX2796398	SRP106834	PRJNA386232	SRS2177402	SAMN06928358	https://sra-downloadb.be-md.ncbi.nlm.nih.gov/sos5/sra-pub-zq-11/SRR005/5527/SRR5527174/SRR5527174.lite.1
Acyrthosiphon_pisum	SRR6981551	SRX3921921	SRP139435	PRJNA445568	SRS3156569	SAMN08793676	https://sra-downloadb.be-md.ncbi.nlm.nih.gov/sos5/sra-pub-zq-14/SRR006/981/SRR6981551.sralite.1
Adineta_vaga	SRR3185495	SRX1598501	SRP070765	PRJNA313073	SRS1308479	SAMN04514955	https://sra-downloadb.be-md.ncbi.nlm.nih.gov/sos5/sra-pub-zq-14/SRR003/185/SRR3185495.sralite.1
Adineta_vaga	SRR3187155	SRX1600134	SRP070765	PRJNA313073	SRS1308479	SAMN04514955	https://sra-downloadb.be-md.ncbi.nlm.nih.gov/sos5/sra-pub-zq-14/SRR003/187/SRR3187155.sralite.1
Adineta_vaga	SRR7962065	SRX4795730	SRP163271	PRJNA494578	SRS408324	SAMN01995737	https://sra-downloadb.be-md.ncbi.nlm.nih.gov/sos5/sra-pub-zq-11/SRR007/962/SRR7962065/SRR7962065.sralite.1
Adineta_vaga	SRR7962066	SRX4795729	SRP163271	PRJNA494578	SRS408324	SAMN01995737	https://sra-downloadb.be-md.ncbi.nlm.nih.gov/sos5/sra-pub-zq-11/SRR007/962/SRR7962066/SRR7962066.sralite.1
Adineta_vaga	SRR7962067	SRX4795728	SRP163271	PRJNA494578	SRS408324	SAMN01995737	https://sra-downloadb.be-md.ncbi.nlm.nih.gov/sos5/sra-pub-zq-11/SRR007/962/SRR7962067/SRR7962067.sralite.1
Adineta_vaga	SRR7962068	SRX4795727	SRP163271	PRJNA494578	SRS408324	SAMN01995737	https://sra-downloadb.be-md.ncbi.nlm.nih.gov/sos5/sra-pub-zq-11/SRR007/962/SRR7962068/SRR7962068.sralite.1
Adineta_vaga	SRR7962069	SRX4795726	SRP163271	PRJNA494578	SRS408324	SAMN01995737	https://sra-downloadb.be-md.ncbi.nlm.nih.gov/sos5/sra-pub-zq-11/SRR007/962/SRR7962069/SRR7962069.sralite.1
Adineta_vaga	SRR7962070	SRX4795725	SRP163271	PRJNA494578	SRS408324	SAMN01995737	https://sra-downloadb.be-md.ncbi.nlm.nih.gov/sos5/sra-pub-zq-11/SRR007/962/SRR7962070/SRR7962070.sralite.1
Adineta_vaga	SRR7962071	SRX4795724	SRP163271	PRJNA494578	SRS408324	SAMN01995737	https://sra-downloadb.be-md.ncbi.nlm.nih.gov/sos5/sra-pub-zq-11/SRR007/962/SRR7962071/SRR7962071.sralite.1
Adineta_vaga	SRR7962072	SRX4795723	SRP163271	PRJNA494578	SRS408324	SAMN01995737	https://sra-downloadb.be-md.ncbi.nlm.nih.gov/sos5/sra-pub-zq-11/SRR007/962/SRR7962072/SRR7962072.sralite.1
Adineta_vaga	SRR7962073	SRX4795722	SRP163271	PRJNA494578	SRS408324	SAMN01995737	https://sra-downloadb.be-md.ncbi.nlm.nih.gov/sos5/sra-pub-zq-11/SRR007/962/SRR7962073/SRR7962073.sralite.1
Adineta_vaga	SRR14827015	SRX11156626	SRP300209	PRJNA680543	SRS9218133	SAMN17103368	https://sra-downloadb.be-md.ncbi.nlm.nih.gov/sos3/sra-pub-zq-24/SRR014/14827/SRR14827015/SRR14827015.lite.1
Adineta_vaga	SRR14827011	SRX11156630	SRP300209	PRJNA680543	SRS9218136	SAMN17103371	https://sra-downloadb.be-md.ncbi.nlm.nih.gov/sos3/sra-pub-zq-24/SRR014/14827/SRR14827011/SRR14827011.lite.1
Adineta_vaga	SRR14827010	SRX11156631	SRP300209	PRJNA680543	SRS9218138	SAMN17103372	https://sra-downloadb.be-md.ncbi.nlm.nih.gov/sos2/sra-pub-zq-20/SRR014/14827/SRR14827010/SRR14827010.lite.1
Adineta_vaga	SRR14827009	SRX11156632	SRP300209	PRJNA680543	SRS9218139	SAMN17103373	https://sra-downloadb.be-md.ncbi.nlm.nih.gov/sos2/sra-pub-zq-20/SRR014/14827/SRR14827009/SRR14827009.lite.1
Adineta_vaga	SRR14827008	SRX11156633	SRP300209	PRJNA680543	SRS9218140	SAMN17103374	https://sra-downloadb.be-md.ncbi.nlm.nih.gov/sos3/sra-pub-zq-24/SRR014/14827/SRR14827008/SRR14827008.lite.1
Adineta_vaga	SRR14827007	SRX11156634	SRP300209	PRJNA680543	SRS9218141	SAMN17103375	https://sra-downloadb.be-md.ncbi.nlm.nih.gov/sos2/sra-pub-zq-20/SRR014/14827/SRR14827007/SRR14827007.lite.1
Adineta_vaga	SRR14827006	SRX11156635	SRP300209	PRJNA680543	SRS9218142	SAMN17103376	https://sra-downloadb.be-md.ncbi.nlm.nih.gov/sos3/sra-pub-zq-24/SRR014/14827/SRR14827006/SRR14827006.lite.1
Adineta_vaga	SRR14827005	SRX11156636	SRP300209	PRJNA680543	SRS9218143	SAMN17103377	https://sra-downloadb.be-md.ncbi.nlm.nih.gov/sos1/sra-pub-zq-38/SRR014/14827/SRR14827005/SRR14827005.lite.1
Adineta_vaga	SRR14827013	SRX11156628	SRP300209	PRJNA680543	SRS9218135	SAMN17103378	https://sra-downloadb.be-md.ncbi.nlm.nih.gov/sos1/sra-pub-zq-38/SRR014/14827/SRR14827013/SRR14827013.lite.1
Adineta_vaga	SRR14827014	SRX11156627	SRP300209	PRJNA680543	SRS9218134	SAMN17103369	https://sra-downloadb.be-md.ncbi.nlm.nih.gov/sos3/sra-pub-zq-24/SRR014/14827/SRR14827014/SRR14827014.lite.1
Adineta_vaga	SRR14827012	SRX11156629	SRP300209	PRJNA680543	SRS9218137	SAMN17103370	https://sra-downloadb.be-md.ncbi.nlm.nih.gov/sos1/sra-pub-zq-38/SRR014/14827/SRR14827012/SRR14827012.lite.1
Adineta_vaga	SRR10409016	SRX7107234	SRP228822	PRJNA588092	SRS5618421	SAMN13226621	https://sra-downloadb.be-md.ncbi.nlm.nih.gov/sos4/sra-pub-zq-1/SRR010/10409/SRR10409016/SRR10409016.lite.1
Adineta_vaga	SRR10409017	SRX7107235	SRP228822	PRJNA588092	SRS5618422	SAMN13226619	https://sra-downloadb.be-md.ncbi.nlm.nih.gov/sos4/sra-pub-zq-1/SRR010/10409/SRR10409017/SRR10409017.lite.1
Adineta_vaga	SRR10409018	SRX7107236	SRP228822	PRJNA588092	SRS5618423	SAMN13226618	https://sra-downloadb.be-md.ncbi.nlm.nih.gov/sos4/sra-pub-zq-1/SRR010/10409/SRR10409018/SRR10409018.lite.1
Adineta_vaga	SRR10409019	SRX7107237	SRP228822	PRJNA588092	SRS5618424	SAMN13226617	https://sra-downloadb.be-md.ncbi.nlm.nih.gov/sos4/sra-pub-zq-1/SRR010/10409/SRR10409019/SRR10409019.lite.1
Adineta_vaga	SRR10409020	SRX7107238	SRP228822	PRJNA588092	SRS5618425	SAMN13226633	https://sra-downloadb.be-md.ncbi.nlm.nih.gov/sos4/sra-pub-zq-1/SRR010/10409/SRR10409020/SRR10409020.lite.1
Adineta_vaga	ERR260376	ERX234948	ERP002474	PRJEB1794	ERS235800	SAMEA1878390	https://sra-downloadb.be-md.ncbi.nlm.nih.gov/sos5/sra-pub-zq-11/ERR000/260/ERR260376/ERR260376.sralite.1
Adineta_vaga	ERR260377	ERX234949	ERP002474	PRJEB1794	ERS235800	SAMEA1878390	https://sra-downloadb.be-md.ncbi.nlm.nih.gov/sos5/sra-pub-zq-11/ERR000/260/ERR260377/ERR260377.lite.1
Adineta_vaga	ERR260378	ERX234950	ERP002474	PRJEB1794	ERS235800	SAMEA1878390	https://sra-downloadb.be-md.ncbi.nlm.nih.gov/sos5/sra-pub-zq-11/ERR000/260/ERR260378/ERR260378.lite.1
Adineta_vaga	ERR4471106	ERX4409502	ERP123501	PRJEB39927	ERS4955935	SAMEA7195709	https://sra-downloadb.be-md.ncbi.nlm.nih.gov/sos1/sra-pub-zq-38/ERR004/4471/ERR4471106/ERR4471106.lite.1
Adineta_vaga	ERR4471110	ERX4409506	ERP123501	PRJEB39927	ERS4955936	SAMEA7195710	https://sra-downloadb.be-md.ncbi.nlm.nih.gov/sos1/sra-pub-zq-38/ERR004/4471/ERR4471110/ERR4471110.lite.1
Adineta_vaga	ERR4471109	ERX4409505	ERP123501	PRJEB39927	ERS4955937	SAMEA7195711	https://sra-downloadb.be-md.ncbi.nlm.nih.gov/sos1/sra-pub-zq-38/ERR004/4471/ERR4471109/ERR4471109.lite.1
Adineta_vaga	ERR4471115	ERX4409511	ERP123501	PRJEB39927	ERS4955938	SAMEA7195712	https://sra-downloadb.be-md.ncbi.nlm.nih.gov/sos1/sra-pub-zq-38/ERR004/4471/ERR4471115/ERR4471115.lite.1
Adineta_vaga	ERR4471114	ERX4409510	ERP123501	PRJEB39927	ERS4955939	SAMEA7195713	https://sra-downloadb.be-md.ncbi.nlm.nih.gov/sos1/sra-pub-zq-38/ERR004/4471/ERR4471114/ERR4471114.lite.1
Adineta_vaga	ERR4471113	ERX4409509	ERP123501	PRJEB39927	ERS4955940	SAMEA7195714	https://sra-downloadb.be-md.ncbi.nlm.nih.gov/sos1/sra-pub-zq-38/ERR004/4471/ERR4471113/ERR4471113.lite.1
Adineta_vaga	ERR4471108	ERX4409504	ERP123501	PRJEB39927	ERS4955941	SAMEA7195715	https://sra-downloadb.be-md.ncbi.nlm.nih.gov/sos1/sra-pub-zq-38/ERR004/4471/ERR4471108/ERR4471108.lite.1
Adineta_vaga	ERR4471104	ERX4409500	ERP123501	PRJEB39927	ERS4955942	SAMEA7195716	https://sra-downloadb.be-md.ncbi.nlm.nih.gov/sos1/sra-pub-zq-38/ERR004/4471/ERR4471104/ERR4471104.lite.1
Adineta_vaga	ERR4471111	ERX4409507	ERP123501	PRJEB39927	ERS4955943	SAMEA7195717	https://sra-downloadb.be-md.ncbi.nlm.nih.gov/sos1/sra-pub-zq-38/ERR004/4471/ERR4471111/ERR4471111.lite.1
Adineta_vaga	ERR4471116	ERX4409512	ERP123501	PRJEB39927	ERS4955944	SAMEA7195718	https://sra-downloadb.be-md.ncbi.nlm.nih.gov/sos1/sra-pub-zq-38/ERR004/4471/ERR4471116/ERR4471116.lite.1
Adineta_vaga	ERR4471105	ERX4409501	ERP123501	PRJEB39927	ERS4955945	SAMEA7195719	https://sra-downloadb.be-md.ncbi.nlm.nih.gov/sos1/sra-pub-zq-38/ERR004/4471/ERR4471105/ERR4471105.lite.1
Adineta_vaga	ERR4471107	ERX4409503	ERP123501	PRJEB39927	ERS4955946	SAMEA7195720	https://sra-downloadb.be-md.ncbi.nlm.nih.gov/sos1/sra-pub-zq-38/ERR004/4471/ERR4471107/ERR4471107.lite.1
Aedes_aegypti	SRR8234183	SRX5052523	SRP170034	PRJNA503353	SRS4069615	SAMN10359282	https://sra-downloadb.be-md.ncbi.nlm.nih.gov/sos5/sra-pub-zq-11/SRR008/234/SRR8234183.sralite.1
Aedes_aegypti	SRR8234182	SRX5052524	SRP170034	PRJNA503353	SRS4069614	SAMN10359283	https://sra-downloadb.be-md.ncbi.nlm.nih.gov/sos5/sra-pub-zq-11/SRR008/234/SRR8234182.sralite.1
Aedes_aegypti	SRR8234185	SRX5052521	SRP170034	PRJNA503353	SRS4069612	SAMN10359284	https://sra-downloadb.be-md.ncbi.nlm.nih.gov/sos5/sra-pub-zq-11/SRR008/234/SRR8234185.sralite.1
Aedes_aegypti	SRR8234184	SRX5052522	SRP170034	PRJNA503353	SRS4069613	SAMN10359285	https://sra-downloadb.be-md.ncbi.nlm.nih.gov/sos5/sra-pub-zq-11/SRR823/4184/SRR8234184.sralite.1
Aedes_aegypti	SRR8234181	SRX5052525	SRP170034	PRJNA503353	SRS4069616	SAMN10359286	https://sra-downloadb.be-md.ncbi.nlm.nih.gov/sos5/sra-pub-zq-11/SRR008/234/SRR8234181.sralite.1
Aedes_aegypti	SRR8234180	SRX5052526	SRP170034	PRJNA503353	SRS4069617	SAMN10359287	https://sra-downloadb.be-md.ncbi.nlm.nih.gov/sos5/sra-pub-zq-11/SRR008/234/SRR8234180.sralite.1
Aedes_aegypti	SRR7356168	SRX4229291	SRP150749	PRJNA476553	SRS3428460	SAMN09439579	https://sra-downloadb.be-md.ncbi.nlm.nih.gov/sos5/sra-pub-zq-14/SRR007/356/SRR7356168.sralite.1
Aedes_aegypti	SRR7356169	SRX4229292	SRP150749	PRJNA476553	SRS3428453	SAMN09439578	https://sra-downloadb.be-md.ncbi.nlm.nih.gov/sos5/sra-pub-zq-14/SRR007/356/SRR7356169.sralite.1
Aedes_aegypti	SRR7356170	SRX4229293	SRP150749	PRJNA476553	SRS3428455	SAMN09439577	https://sra-downloadb.be-md.ncbi.nlm.nih.gov/sos5/sra-pub-zq-14/SRR007/356/SRR7356170.sralite.1
Aedes_aegypti	SRR7356171	SRX4229294	SRP150749	PRJNA476553	SRS3428456	SAMN09439576	https://sra-pub-run-odp.s3.amazonaws.com/sra/SRR7356171/SRR7356171
Aedes_aegypti	SRR7356172	SRX4229295	SRP150749	PRJNA476553	SRS3428452	SAMN09439575	https://sra-downloadb.be-md.ncbi.nlm.nih.gov/sos5/sra-pub-zq-14/SRR007/356/SRR7356172.sralite.1
Aedes_aegypti	SRR7356173	SRX4229296	SRP150749	PRJNA476553	SRS3428454	SAMN09439574	https://sra-downloadb.be-md.ncbi.nlm.nih.gov/sos5/sra-pub-zq-16/SRR007/356/SRR7356173.sralite.1
Aedes_aegypti	SRR7356174	SRX4229297	SRP150749	PRJNA476553	SRS3428459	SAMN09439599	https://sra-pub-run-odp.s3.amazonaws.com/sra/SRR7356174/SRR7356174
Aedes_aegypti	SRR7356175	SRX4229298	SRP150749	PRJNA476553	SRS3428458	SAMN09439598	https://sra-downloadb.be-md.ncbi.nlm.nih.gov/sos5/sra-pub-zq-16/SRR007/356/SRR7356175.sralite.1
Aedes_aegypti	SRR7356176	SRX4229299	SRP150749	PRJNA476553	SRS3428457	SAMN09439597	https://sra-downloadb.be-md.ncbi.nlm.nih.gov/sos5/sra-pub-zq-16/SRR007/356/SRR7356176.sralite.1
Aedes_aegypti	SRR7356177	SRX4229300	SRP150749	PRJNA476553	SRS3428463	SAMN09439596	https://sra-pub-run-odp.s3.amazonaws.com/sra/SRR7356177/SRR7356177
Aedes_aegypti	SRR7356178	SRX4229301	SRP150749	PRJNA476553	SRS3428465	SAMN09439595	https://sra-pub-run-odp.s3.amazonaws.com/sra/SRR7356178/SRR7356178
Aedes_aegypti	SRR7356179	SRX4229302	SRP150749	PRJNA476553	SRS3428464	SAMN09439594	https://sra-pub-run-odp.s3.amazonaws.com/sra/SRR7356179/SRR7356179
Aedes_aegypti	SRR5955010	SRX3113384	SRP115939	PRJNA399504	SRS2448471	SAMN07535988	https://sra-downloadb.be-md.ncbi.nlm.nih.gov/sos5/sra-pub-zq-14/SRR005/955/SRR5955010.sralite.1
Aedes_aegypti	SRR5955011	SRX3113385	SRP115939	PRJNA399504	SRS2448466	SAMN07535990	https://sra-downloadb.be-md.ncbi.nlm.nih.gov/sos5/sra-pub-zq-14/SRR005/955/SRR5955011.sralite.1
Aedes_aegypti	SRR5955012	SRX3113386	SRP115939	PRJNA399504	SRS2448468	SAMN07535989	https://sra-downloadb.be-md.ncbi.nlm.nih.gov/sos5/sra-pub-zq-14/SRR005/955/SRR5955012.sralite.1
Aedes_aegypti	SRR5955016	SRX3113390	SRP115939	PRJNA399504	SRS2448470	SAMN07535996	https://sra-downloadb.be-md.ncbi.nlm.nih.gov/sos5/sra-pub-zq-14/SRR005/955/SRR5955016.sralite.1
Aedes_aegypti	SRR5955017	SRX3113391	SRP115939	PRJNA399504	SRS2448472	SAMN07535995	https://sra-downloadb.be-md.ncbi.nlm.nih.gov/sos5/sra-pub-zq-14/SRR005/955/SRR5955017.sralite.1
Aedes_aegypti	SRR5955018	SRX3113392	SRP115939	PRJNA399504	SRS2448476	SAMN07535994	https://sra-downloadb.be-md.ncbi.nlm.nih.gov/sos5/sra-pub-zq-14/SRR005/955/SRR5955018.sralite.1
Aedes_aegypti	SRR5955022	SRX3113396	SRP115939	PRJNA399504	SRS2448477	SAMN07535986	https://sra-downloadb.be-md.ncbi.nlm.nih.gov/sos5/sra-pub-zq-14/SRR005/955/SRR5955022.sralite.1
Aedes_aegypti	SRR5955023	SRX3113397	SRP115939	PRJNA399504	SRS2448479	SAMN07536003	https://sra-downloadb.be-md.ncbi.nlm.nih.gov/sos5/sra-pub-zq-14/SRR005/955/SRR5955023.sralite.1
Aedes_aegypti	SRR5955024	SRX3113398	SRP115939	PRJNA399504	SRS2448480	SAMN07536002	https://sra-downloadb.be-md.ncbi.nlm.nih.gov/sos5/sra-pub-zq-14/SRR005/955/SRR5955024.sralite.1
Aedes_albopictus	SRR22579359	SRX18542351	SRP412282	PRJNA910219	SRS16008602	SAMN32117283	https://sra-downloadb.be-md.ncbi.nlm.nih.gov/sos4/sra-pub-zq-3/SRR022/22579/SRR22579359/SRR22579359.lite.1
Aedes_albopictus	SRR22579358	SRX18542352	SRP412282	PRJNA910219	SRS16008603	SAMN32117282	https://sra-downloadb.be-md.ncbi.nlm.nih.gov/sos4/sra-pub-zq-3/SRR022/22579/SRR22579358/SRR22579358.lite.1
Aedes_albopictus	ERR9812318	ERX9359420	ERP121447	PRJEB38074	ERS12141284	SAMEA14509429	https://sra-downloadb.be-md.ncbi.nlm.nih.gov/sos2/sra-pub-zq-18/ERR009/9812/ERR9812318/ERR9812318.lite.1
Aedes_albopictus	ERR9812319	ERX9359421	ERP121447	PRJEB38074	ERS12141285	SAMEA14509430	https://sra-downloadb.be-md.ncbi.nlm.nih.gov/sos1/sra-pub-zq-38/ERR009/9812/ERR9812319/ERR9812319.lite.1
Aedes_albopictus	ERR9812320	ERX9359422	ERP121447	PRJEB38074	ERS12141286	SAMEA14509431	https://sra-downloadb.be-md.ncbi.nlm.nih.gov/sos4/sra-pub-zq-1/ERR009/9812/ERR9812320/ERR9812320.lite.1
Aedes_albopictus	ERR9812321	ERX9359423	ERP121447	PRJEB38074	ERS12141287	SAMEA14509432	https://sra-downloadb.be-md.ncbi.nlm.nih.gov/sos3/sra-pub-zq-24/ERR009/9812/ERR9812321/ERR9812321.lite.1
Aedes_albopictus	ERR9812322	ERX9359424	ERP121447	PRJEB38074	ERS12141288	SAMEA14509433	https://sra-downloadb.be-md.ncbi.nlm.nih.gov/sos2/sra-pub-zq-18/ERR009/9812/ERR9812322/ERR9812322.lite.1
Aedes_albopictus	ERR9812323	ERX9359425	ERP121447	PRJEB38074	ERS12141289	SAMEA14509434	https://sra-downloadb.be-md.ncbi.nlm.nih.gov/sos2/sra-pub-zq-20/ERR009/9812/ERR9812323/ERR9812323.lite.1
Aedes_albopictus	ERR9812324	ERX9359426	ERP121447	PRJEB38074	ERS12141290	SAMEA14509435	https://sra-downloadb.be-md.ncbi.nlm.nih.gov/sos2/sra-pub-zq-20/ERR009/9812/ERR9812324/ERR9812324.lite.1
Aedes_albopictus	SRR21099575	SRX17113207	SRP392600	PRJNA870269	SRS14687409	SAMN30358323	https://sra-downloadb.be-md.ncbi.nlm.nih.gov/sos3/sra-pub-zq-24/SRR021/21099/SRR21099575/SRR21099575.lite.1
Aedes_albopictus	SRR21099574	SRX17113208	SRP392600	PRJNA870269	SRS14687410	SAMN30358324	https://sra-downloadb.be-md.ncbi.nlm.nih.gov/sos3/sra-pub-zq-24/SRR021/21099/SRR21099574/SRR21099574.lite.1
Aedes_albopictus	SRR21099572	SRX17113210	SRP392600	PRJNA870269	SRS14687412	SAMN30358326	https://sra-downloadb.be-md.ncbi.nlm.nih.gov/sos3/sra-pub-zq-24/SRR021/21099/SRR21099572/SRR21099572.lite.1
Aedes_albopictus	SRR21099571	SRX17113211	SRP392600	PRJNA870269	SRS14687413	SAMN30358327	https://sra-downloadb.be-md.ncbi.nlm.nih.gov/sos3/sra-pub-zq-24/SRR021/21099/SRR21099571/SRR21099571.lite.1
Aedes_albopictus	SRR21099570	SRX17113212	SRP392600	PRJNA870269	SRS14687414	SAMN30358328	https://sra-downloadb.be-md.ncbi.nlm.nih.gov/sos3/sra-pub-zq-24/SRR021/21099/SRR21099570/SRR21099570.lite.1
Aedes_albopictus	SRR21099569	SRX17113213	SRP392600	PRJNA870269	SRS14687415	SAMN30358329	https://sra-downloadb.be-md.ncbi.nlm.nih.gov/sos3/sra-pub-zq-24/SRR021/21099/SRR21099569/SRR21099569.lite.1
Aedes_albopictus	SRR21099568	SRX17113214	SRP392600	PRJNA870269	SRS14687416	SAMN30358330	https://sra-downloadb.be-md.ncbi.nlm.nih.gov/sos3/sra-pub-zq-24/SRR021/21099/SRR21099568/SRR21099568.lite.1
Aedes_albopictus	SRR21099567	SRX17113215	SRP392600	PRJNA870269	SRS14687417	SAMN30358331	https://sra-downloadb.be-md.ncbi.nlm.nih.gov/sos3/sra-pub-zq-24/SRR021/21099/SRR21099567/SRR21099567.lite.1
Aedes_albopictus	SRR18614521	SRX14741449	SRP367559	PRJNA823398	SRS12503322	SAMN27302024	https://sra-downloadb.be-md.ncbi.nlm.nih.gov/sos1/sra-pub-zq-38/SRR018/18614/SRR18614521/SRR18614521.lite.1
Aedes_albopictus	SRR18614520	SRX14741450	SRP367559	PRJNA823398	SRS12503325	SAMN27302025	https://sra-downloadb.be-md.ncbi.nlm.nih.gov/sos2/sra-pub-zq-20/SRR018/18614/SRR18614520/SRR18614520.lite.1
Aedes_albopictus	SRR18614519	SRX14741451	SRP367559	PRJNA823398	SRS12503326	SAMN27302026	https://sra-downloadb.be-md.ncbi.nlm.nih.gov/sos1/sra-pub-zq-38/SRR018/18614/SRR18614519/SRR18614519.lite.1
Aedes_albopictus	SRR18614518	SRX14741452	SRP367559	PRJNA823398	SRS12503324	SAMN27302027	https://sra-downloadb.be-md.ncbi.nlm.nih.gov/sos1/sra-pub-zq-38/SRR018/18614/SRR18614518/SRR18614518.lite.1
Aedes_albopictus	SRR19090279	SRX15159939	SRP373694	PRJNA835159	SRS12902332	SAMN28095331	https://sra-downloadb.be-md.ncbi.nlm.nih.gov/sos1/sra-pub-zq-38/SRR019/19090/SRR19090279/SRR19090279.lite.1
Aedes_albopictus	SRR19090278	SRX15159940	SRP373694	PRJNA835159	SRS12902333	SAMN28095332	https://sra-downloadb.be-md.ncbi.nlm.nih.gov/sos3/sra-pub-zq-24/SRR019/19090/SRR19090278/SRR19090278.lite.1
Aedes_albopictus	SRR19090277	SRX15159941	SRP373694	PRJNA835159	SRS12902334	SAMN28095333	https://sra-downloadb.be-md.ncbi.nlm.nih.gov/sos3/sra-pub-zq-24/SRR019/19090/SRR19090277/SRR19090277.lite.1
Aedes_albopictus	SRR19090276	SRX15159942	SRP373694	PRJNA835159	SRS12902335	SAMN28095334	https://sra-downloadb.be-md.ncbi.nlm.nih.gov/sos1/sra-pub-zq-38/SRR019/19090/SRR19090276/SRR19090276.lite.1
Aedes_albopictus	ERR9812294	ERX9359396	ERP121447	PRJEB38074	ERS12141260	SAMEA14509405	https://sra-downloadb.be-md.ncbi.nlm.nih.gov/sos2/sra-pub-zq-20/ERR009/9812/ERR9812294/ERR9812294.lite.1
Aedes_albopictus	ERR9812295	ERX9359397	ERP121447	PRJEB38074	ERS12141261	SAMEA14509406	https://sra-downloadb.be-md.ncbi.nlm.nih.gov/sos3/sra-pub-zq-24/ERR009/9812/ERR9812295/ERR9812295.lite.1
Aedes_albopictus	ERR9812296	ERX9359398	ERP121447	PRJEB38074	ERS12141262	SAMEA14509407	https://sra-downloadb.be-md.ncbi.nlm.nih.gov/sos1/sra-pub-zq-38/ERR009/9812/ERR9812296/ERR9812296.lite.1
Aedes_albopictus	ERR9812297	ERX9359399	ERP121447	PRJEB38074	ERS12141263	SAMEA14509408	https://sra-downloadb.be-md.ncbi.nlm.nih.gov/sos1/sra-pub-zq-38/ERR009/9812/ERR9812297/ERR9812297.lite.1
Aedes_albopictus	ERR9812298	ERX9359400	ERP121447	PRJEB38074	ERS12141264	SAMEA14509409	https://sra-downloadb.be-md.ncbi.nlm.nih.gov/sos3/sra-pub-zq-24/ERR009/9812/ERR9812298/ERR9812298.lite.1
Aedes_albopictus	ERR9812299	ERX9359401	ERP121447	PRJEB38074	ERS12141265	SAMEA14509410	https://sra-downloadb.be-md.ncbi.nlm.nih.gov/sos1/sra-pub-zq-38/ERR009/9812/ERR9812299/ERR9812299.lite.1
Aedes_albopictus	ERR9812300	ERX9359402	ERP121447	PRJEB38074	ERS12141266	SAMEA14509411	https://sra-downloadb.be-md.ncbi.nlm.nih.gov/sos3/sra-pub-zq-24/ERR009/9812/ERR9812300/ERR9812300.lite.1
Aedes_albopictus	ERR9812301	ERX9359403	ERP121447	PRJEB38074	ERS12141267	SAMEA14509412	https://sra-downloadb.be-md.ncbi.nlm.nih.gov/sos2/sra-pub-zq-20/ERR009/9812/ERR9812301/ERR9812301.lite.1
Aedes_albopictus	ERR9812302	ERX9359404	ERP121447	PRJEB38074	ERS12141268	SAMEA14509413	https://sra-downloadb.be-md.ncbi.nlm.nih.gov/sos2/sra-pub-zq-20/ERR009/9812/ERR9812302/ERR9812302.lite.1
Aedes_albopictus	ERR9812303	ERX9359405	ERP121447	PRJEB38074	ERS12141269	SAMEA14509414	https://sra-downloadb.be-md.ncbi.nlm.nih.gov/sos4/sra-pub-zq-1/ERR009/9812/ERR9812303/ERR9812303.lite.1
Aedes_albopictus	ERR9812304	ERX9359406	ERP121447	PRJEB38074	ERS12141270	SAMEA14509415	https://sra-downloadb.be-md.ncbi.nlm.nih.gov/sos3/sra-pub-zq-24/ERR009/9812/ERR9812304/ERR9812304.lite.1
Aedes_albopictus	ERR9812305	ERX9359407	ERP121447	PRJEB38074	ERS12141271	SAMEA14509416	https://sra-downloadb.be-md.ncbi.nlm.nih.gov/sos3/sra-pub-zq-24/ERR009/9812/ERR9812305/ERR9812305.lite.1
Aedes_albopictus	ERR9812306	ERX9359408	ERP121447	PRJEB38074	ERS12141272	SAMEA14509417	https://sra-downloadb.be-md.ncbi.nlm.nih.gov/sos2/sra-pub-zq-18/ERR009/9812/ERR9812306/ERR9812306.lite.1
Aedes_albopictus	ERR9812307	ERX9359409	ERP121447	PRJEB38074	ERS12141273	SAMEA14509418	https://sra-downloadb.be-md.ncbi.nlm.nih.gov/sos3/sra-pub-zq-24/ERR009/9812/ERR9812307/ERR9812307.lite.1
Aedes_albopictus	ERR9812308	ERX9359410	ERP121447	PRJEB38074	ERS12141274	SAMEA14509419	https://sra-downloadb.be-md.ncbi.nlm.nih.gov/sos2/sra-pub-zq-20/ERR009/9812/ERR9812308/ERR9812308.lite.1
Aedes_albopictus	ERR9812309	ERX9359411	ERP121447	PRJEB38074	ERS12141275	SAMEA14509420	https://sra-downloadb.be-md.ncbi.nlm.nih.gov/sos1/sra-pub-zq-38/ERR009/9812/ERR9812309/ERR9812309.lite.1
Aedes_albopictus	ERR9812310	ERX9359412	ERP121447	PRJEB38074	ERS12141276	SAMEA14509421	https://sra-downloadb.be-md.ncbi.nlm.nih.gov/sos2/sra-pub-zq-20/ERR009/9812/ERR9812310/ERR9812310.lite.1
Aedes_albopictus	ERR9812311	ERX9359413	ERP121447	PRJEB38074	ERS12141277	SAMEA14509422	https://sra-downloadb.be-md.ncbi.nlm.nih.gov/sos1/sra-pub-zq-38/ERR009/9812/ERR9812311/ERR9812311.lite.1
Aedes_albopictus	ERR9812312	ERX9359414	ERP121447	PRJEB38074	ERS12141278	SAMEA14509423	https://sra-downloadb.be-md.ncbi.nlm.nih.gov/sos2/sra-pub-zq-20/ERR009/9812/ERR9812312/ERR9812312.lite.1
Aedes_albopictus	ERR9812313	ERX9359415	ERP121447	PRJEB38074	ERS12141279	SAMEA14509424	https://sra-downloadb.be-md.ncbi.nlm.nih.gov/sos1/sra-pub-zq-38/ERR009/9812/ERR9812313/ERR9812313.lite.1
Aedes_albopictus	ERR9812314	ERX9359416	ERP121447	PRJEB38074	ERS12141280	SAMEA14509425	https://sra-downloadb.be-md.ncbi.nlm.nih.gov/sos3/sra-pub-zq-24/ERR009/9812/ERR9812314/ERR9812314.lite.1
Aedes_albopictus	ERR9812315	ERX9359417	ERP121447	PRJEB38074	ERS12141281	SAMEA14509426	https://sra-downloadb.be-md.ncbi.nlm.nih.gov/sos1/sra-pub-zq-38/ERR009/9812/ERR9812315/ERR9812315.lite.1
Aedes_albopictus	ERR9812316	ERX9359418	ERP121447	PRJEB38074	ERS12141282	SAMEA14509427	https://sra-downloadb.be-md.ncbi.nlm.nih.gov/sos2/sra-pub-zq-18/ERR009/9812/ERR9812316/ERR9812316.lite.1
Aedes_albopictus	ERR9812317	ERX9359419	ERP121447	PRJEB38074	ERS12141283	SAMEA14509428	https://sra-downloadb.be-md.ncbi.nlm.nih.gov/sos1/sra-pub-zq-38/ERR009/9812/ERR9812317/ERR9812317.lite.1
Aegilops_tauschii	SRR6282641	SRX3384757	SRP124831	PRJNA418048	SRS2680229	SAMN08013125	https://sra-downloadb.be-md.ncbi.nlm.nih.gov/sos5/sra-pub-zq-11/SRR006/282/SRR6282641.sralite.1
Aegilops_tauschii	SRR6282642	SRX3384756	SRP124831	PRJNA418048	SRS2680228	SAMN08013127	https://sra-downloadb.be-md.ncbi.nlm.nih.gov/sos5/sra-pub-zq-11/SRR006/282/SRR6282642.sralite.1
Aegilops_tauschii	SRR11531681	SRX8102751	SRP256104	PRJNA624969	SRS6468537	SAMN14589784	https://sra-pub-run-odp.s3.amazonaws.com/sra/SRR11531681/SRR11531681
Aegilops_tauschii	SRR11531680	SRX8102752	SRP256104	PRJNA624969	SRS6468539	SAMN14589785	https://sra-pub-run-odp.s3.amazonaws.com/sra/SRR11531680/SRR11531680
Aegilops_tauschii	SRR12887220	SRX9352497	SRP284486	PRJNA663737	SRS7436268	SAMN16177738	https://sra-pub-run-odp.s3.amazonaws.com/sra/SRR12887220/SRR12887220
Aegilops_tauschii	SRR12887219	SRX9352498	SRP284486	PRJNA663737	SRS7575719	SAMN16177739	https://sra-pub-run-odp.s3.amazonaws.com/sra/SRR12887219/SRR12887219
Aegilops_tauschii	SRR12887216	SRX9352501	SRP284486	PRJNA663737	SRS7575722	SAMN16177742	https://sra-pub-run-odp.s3.amazonaws.com/sra/SRR12887216/SRR12887216
Aegilops_tauschii	SRR12887218	SRX9352499	SRP284486	PRJNA663737	SRS7575720	SAMN16177740	https://sra-pub-run-odp.s3.amazonaws.com/sra/SRR12887218/SRR12887218
Aegilops_tauschii	SRR12887217	SRX9352500	SRP284486	PRJNA663737	SRS7575721	SAMN16177741	https://sra-pub-run-odp.s3.amazonaws.com/sra/SRR12887217/SRR12887217
Aegilops_tauschii	SRR12726959	SRX9200352	SRP284486	PRJNA663737	SRS7407880	SAMN16177719	https://sra-pub-run-odp.s3.amazonaws.com/sra/SRR12726959/SRR12726959
Aegilops_tauschii	SRR12726960	SRX9200351	SRP284486	PRJNA663737	SRS7435545	SAMN16177725	https://sra-pub-run-odp.s3.amazonaws.com/sra/SRR12726960/SRR12726960
Aegilops_tauschii	SRR12726963	SRX9200348	SRP284486	PRJNA663737	SRS7435542	SAMN16177724	https://sra-pub-run-odp.s3.amazonaws.com/sra/SRR12726963/SRR12726963
Aegilops_tauschii	SRR12726965	SRX9200346	SRP284486	PRJNA663737	SRS7435540	SAMN16177720	https://sra-pub-run-odp.s3.amazonaws.com/sra/SRR12726965/SRR12726965
Aegilops_tauschii	SRR12726964	SRX9200347	SRP284486	PRJNA663737	SRS7435541	SAMN16177721	https://sra-pub-run-odp.s3.amazonaws.com/sra/SRR12726964/SRR12726964
Aegilops_tauschii	SRR12726962	SRX9200349	SRP284486	PRJNA663737	SRS7435543	SAMN16177722	https://sra-pub-run-odp.s3.amazonaws.com/sra/SRR12726962/SRR12726962
Aegilops_tauschii	SRR12726961	SRX9200350	SRP284486	PRJNA663737	SRS7435544	SAMN16177723	https://sra-pub-run-odp.s3.amazonaws.com/sra/SRR12726961/SRR12726961
Aegilops_tauschii	SRR13147953	SRX9588238	SRP294206	PRJNA680816	SRS7791706	SAMN16924769	https://sra-pub-run-odp.s3.amazonaws.com/sra/SRR13147953/SRR13147953
Aegilops_tauschii	SRR13147952	SRX9588239	SRP294206	PRJNA680816	SRS7791707	SAMN16924770	https://sra-pub-run-odp.s3.amazonaws.com/sra/SRR13147952/SRR13147952
Aegilops_tauschii	SRR13147949	SRX9588242	SRP294206	PRJNA680816	SRS7791710	SAMN16924771	https://sra-pub-run-odp.s3.amazonaws.com/sra/SRR13147949/SRR13147949
Aegilops_tauschii	SRR13147957	SRX9588234	SRP294206	PRJNA680816	SRS7791702	SAMN16924775	https://sra-pub-run-odp.s3.amazonaws.com/sra/SRR13147957/SRR13147957
Aegilops_tauschii	SRR13147956	SRX9588235	SRP294206	PRJNA680816	SRS7791703	SAMN16924776	https://sra-pub-run-odp.s3.amazonaws.com/sra/SRR13147956/SRR13147956
Aegilops_tauschii	SRR13147955	SRX9588236	SRP294206	PRJNA680816	SRS7791704	SAMN16924777	https://sra-pub-run-odp.s3.amazonaws.com/sra/SRR13147955/SRR13147955
Ailuropoda_melanoleuca	SRR21518245	SRX17520725	SRP396531	PRJNA878951	SRS15071290	SAMN30788816	https://sra-downloadb.be-md.ncbi.nlm.nih.gov/sos1/sra-pub-zq-38/SRR021/21518/SRR21518245/SRR21518245.lite.1
Ailuropoda_melanoleuca	SRR21518244	SRX17520726	SRP396531	PRJNA878951	SRS15071291	SAMN30788825	https://sra-downloadb.be-md.ncbi.nlm.nih.gov/sos1/sra-pub-zq-38/SRR021/21518/SRR21518244/SRR21518244.lite.1
Ailuropoda_melanoleuca	SRR21518241	SRX17520729	SRP396531	PRJNA878951	SRS15071294	SAMN30788818	https://sra-downloadb.be-md.ncbi.nlm.nih.gov/sos1/sra-pub-zq-38/SRR021/21518/SRR21518241/SRR21518241.lite.1
Ailuropoda_melanoleuca	SRR21518239	SRX17520731	SRP396531	PRJNA878951	SRS15071296	SAMN30788820	https://sra-downloadb.be-md.ncbi.nlm.nih.gov/sos1/sra-pub-zq-38/SRR021/21518/SRR21518239/SRR21518239.lite.1
Ailuropoda_melanoleuca	SRR11774170	SRX8327197	SRP261196	PRJNA631846	SRS6646939	SAMN14894223	https://sra-downloadb.be-md.ncbi.nlm.nih.gov/sos3/sra-pub-zq-24/SRR011/11774/SRR11774170/SRR11774170.lite.1
Ailuropoda_melanoleuca	SRR11774169	SRX8327198	SRP261196	PRJNA631846	SRS6646938	SAMN14894224	https://sra-downloadb.be-md.ncbi.nlm.nih.gov/sos3/sra-pub-zq-24/SRR011/11774/SRR11774169/SRR11774169.lite.1
Ailuropoda_melanoleuca	SRR11774165	SRX8327202	SRP261196	PRJNA631846	SRS6646943	SAMN14894225	https://sra-downloadb.be-md.ncbi.nlm.nih.gov/sos5/sra-pub-zq-11/SRR011/774/SRR11774165/SRR11774165.lite.1
Ailuropoda_melanoleuca	SRR11774164	SRX8327203	SRP261196	PRJNA631846	SRS6646944	SAMN14894226	https://sra-downloadb.be-md.ncbi.nlm.nih.gov/sos4/sra-pub-zq-1/SRR011/11774/SRR11774164/SRR11774164.lite.1
Ailuropoda_melanoleuca	SRR11774163	SRX8327204	SRP261196	PRJNA631846	SRS6646945	SAMN14894227	https://sra-downloadb.be-md.ncbi.nlm.nih.gov/sos4/sra-pub-zq-1/SRR011/11774/SRR11774163/SRR11774163.lite.1
Ailuropoda_melanoleuca	SRR11774162	SRX8327205	SRP261196	PRJNA631846	SRS6646946	SAMN14894228	https://sra-downloadb.be-md.ncbi.nlm.nih.gov/sos4/sra-pub-zq-1/SRR011/11774/SRR11774162/SRR11774162.lite.1
Ailuropoda_melanoleuca	SRR11774161	SRX8327206	SRP261196	PRJNA631846	SRS6646947	SAMN14894229	https://sra-downloadb.be-md.ncbi.nlm.nih.gov/sos3/sra-pub-zq-24/SRR011/11774/SRR11774161/SRR11774161.lite.1
Ailuropoda_melanoleuca	SRR11774160	SRX8327207	SRP261196	PRJNA631846	SRS6646948	SAMN14894230	https://sra-downloadb.be-md.ncbi.nlm.nih.gov/sos5/sra-pub-zq-11/SRR011/774/SRR11774160/SRR11774160.lite.1
Ailuropoda_melanoleuca	SRR10215721	SRX6935401	SRP223943	PRJNA575352	SRS5465410	SAMN12889063	https://sra-downloadb.be-md.ncbi.nlm.nih.gov/sos5/sra-pub-zq-14/SRR010/10215/SRR10215721/SRR10215721.lite.1
Ailuropoda_melanoleuca	SRR10215722	SRX6935402	SRP223943	PRJNA575352	SRS5465411	SAMN12889062	https://sra-downloadb.be-md.ncbi.nlm.nih.gov/sos5/sra-pub-zq-16/SRR010/10215/SRR10215722/SRR10215722.lite.1
Ailuropoda_melanoleuca	SRR10215723	SRX6935403	SRP223943	PRJNA575352	SRS5465412	SAMN12889061	https://sra-downloadb.be-md.ncbi.nlm.nih.gov/sos5/sra-pub-zq-14/SRR010/10215/SRR10215723/SRR10215723.lite.1
Ailuropoda_melanoleuca	SRR10215724	SRX6935404	SRP223943	PRJNA575352	SRS5465413	SAMN12889060	https://sra-downloadb.be-md.ncbi.nlm.nih.gov/sos5/sra-pub-zq-14/SRR010/10215/SRR10215724/SRR10215724.lite.1
Ailuropoda_melanoleuca	SRR10215725	SRX6935405	SRP223943	PRJNA575352	SRS5465414	SAMN12889059	https://sra-downloadb.be-md.ncbi.nlm.nih.gov/sos5/sra-pub-zq-14/SRR010/10215/SRR10215725/SRR10215725.lite.1
Ailuropoda_melanoleuca	SRR10215726	SRX6935406	SRP223943	PRJNA575352	SRS5465415	SAMN12889058	https://sra-downloadb.be-md.ncbi.nlm.nih.gov/sos5/sra-pub-zq-16/SRR010/10215/SRR10215726/SRR10215726.lite.1
Ailuropoda_melanoleuca	SRR10215727	SRX6935407	SRP223943	PRJNA575352	SRS5465416	SAMN12889057	https://sra-downloadb.be-md.ncbi.nlm.nih.gov/sos5/sra-pub-zq-14/SRR010/10215/SRR10215727/SRR10215727.lite.1
Ailuropoda_melanoleuca	SRR10215728	SRX6935408	SRP223943	PRJNA575352	SRS5465417	SAMN12889082	https://sra-downloadb.be-md.ncbi.nlm.nih.gov/sos5/sra-pub-zq-16/SRR010/10215/SRR10215728/SRR10215728.lite.1
Ailuropoda_melanoleuca	SRR10215729	SRX6935409	SRP223943	PRJNA575352	SRS5465418	SAMN12889081	https://sra-downloadb.be-md.ncbi.nlm.nih.gov/sos5/sra-pub-zq-14/SRR010/10215/SRR10215729/SRR10215729.lite.1
Ailuropoda_melanoleuca	SRR11774159	SRX8327208	SRP261196	PRJNA631846	SRS6646949	SAMN14894231	https://sra-downloadb.be-md.ncbi.nlm.nih.gov/sos3/sra-pub-zq-24/SRR011/11774/SRR11774159/SRR11774159.lite.1
Ailuropoda_melanoleuca	SRR11774158	SRX8327209	SRP261196	PRJNA631846	SRS6646950	SAMN14894232	https://sra-downloadb.be-md.ncbi.nlm.nih.gov/sos3/sra-pub-zq-24/SRR011/11774/SRR11774158/SRR11774158.lite.1
Ailuropoda_melanoleuca	SRR11774168	SRX8327199	SRP261196	PRJNA631846	SRS6646940	SAMN14894233	https://sra-downloadb.be-md.ncbi.nlm.nih.gov/sos5/sra-pub-zq-11/SRR011/774/SRR11774168/SRR11774168.lite.1
Ailuropoda_melanoleuca	SRR11774167	SRX8327200	SRP261196	PRJNA631846	SRS6646941	SAMN14894234	https://sra-downloadb.be-md.ncbi.nlm.nih.gov/sos5/sra-pub-zq-11/SRR011/774/SRR11774167/SRR11774167.lite.1
Ailuropoda_melanoleuca	SRR11774166	SRX8327201	SRP261196	PRJNA631846	SRS6646942	SAMN14894235	https://sra-downloadb.be-md.ncbi.nlm.nih.gov/sos4/sra-pub-zq-1/SRR011/11774/SRR11774166/SRR11774166.lite.1
Ailuropoda_melanoleuca	SRR17931837	SRX14090266	SRP358828	PRJNA804355	SRS11915800	SAMN16674360	https://sra-downloadb.be-md.ncbi.nlm.nih.gov/sos3/sra-pub-zq-22/SRR017/17931/SRR17931837/SRR17931837.lite.1
Ailuropoda_melanoleuca	SRR17931836	SRX14090267	SRP358828	PRJNA804355	SRS11915801	SAMN16674361	https://sra-downloadb.be-md.ncbi.nlm.nih.gov/sos2/sra-pub-zq-20/SRR017/17931/SRR17931836/SRR17931836.lite.1
Ailuropoda_melanoleuca	SRR14322301	SRX10677441	SRP316285	PRJNA720280	SRS8771323	SAMN18644855	https://sra-downloadb.be-md.ncbi.nlm.nih.gov/sos4/sra-pub-zq-1/SRR014/14322/SRR14322301/SRR14322301.lite.1
Ailuropoda_melanoleuca	SRR14322302	SRX10677440	SRP316285	PRJNA720280	SRS8771323	SAMN18644855	https://sra-downloadb.be-md.ncbi.nlm.nih.gov/sos4/sra-pub-zq-1/SRR014/14322/SRR14322302/SRR14322302.lite.1
Ailuropoda_melanoleuca	SRR14322303	SRX10677439	SRP316285	PRJNA720280	SRS8771323	SAMN18644855	https://sra-downloadb.be-md.ncbi.nlm.nih.gov/sos4/sra-pub-zq-1/SRR014/14322/SRR14322303/SRR14322303.lite.1
Ailuropoda_melanoleuca	SRR14322304	SRX10677438	SRP316285	PRJNA720280	SRS8771323	SAMN18644855	https://sra-downloadb.be-md.ncbi.nlm.nih.gov/sos4/sra-pub-zq-1/SRR014/14322/SRR14322304/SRR14322304.lite.1
Ailuropoda_melanoleuca	SRR14322305	SRX10677437	SRP316285	PRJNA720280	SRS8771323	SAMN18644855	https://sra-downloadb.be-md.ncbi.nlm.nih.gov/sos1/sra-pub-zq-38/SRR014/14322/SRR14322305/SRR14322305.lite.1
Ailuropoda_melanoleuca	SRR14322306	SRX10677436	SRP316285	PRJNA720280	SRS8771323	SAMN18644855	https://sra-downloadb.be-md.ncbi.nlm.nih.gov/sos4/sra-pub-zq-1/SRR014/14322/SRR14322306/SRR14322306.lite.1
Ailuropoda_melanoleuca	SRR11445252	SRX8023070	SRP254477	PRJNA616139	SRS6395759	SAMN14483018	https://sra-downloadb.be-md.ncbi.nlm.nih.gov/sos5/sra-pub-zq-16/SRR011/11445/SRR11445252/SRR11445252.lite.1
Ailuropoda_melanoleuca	SRR11445248	SRX8023074	SRP254477	PRJNA616139	SRS6395763	SAMN14483022	https://sra-downloadb.be-md.ncbi.nlm.nih.gov/sos5/sra-pub-zq-16/SRR011/11445/SRR11445248/SRR11445248.lite.1
Ailuropoda_melanoleuca	SRR11301092	SRX7906419	SRP252667	PRJNA612421	SRS6314025	SAMN14372112	https://sra-downloadb.be-md.ncbi.nlm.nih.gov/sos5/sra-pub-zq-16/SRR011/11301/SRR11301092/SRR11301092.lite.1
Ailuropoda_melanoleuca	SRR11301088	SRX7906423	SRP252667	PRJNA612421	SRS6314029	SAMN14372116	https://sra-downloadb.be-md.ncbi.nlm.nih.gov/sos5/sra-pub-zq-16/SRR011/11301/SRR11301088/SRR11301088.lite.1
Ailuropoda_melanoleuca	SRR11301090	SRX7906421	SRP252667	PRJNA612421	SRS6314027	SAMN14372114	https://sra-downloadb.be-md.ncbi.nlm.nih.gov/sos5/sra-pub-zq-16/SRR011/11301/SRR11301090/SRR11301090.lite.1
Ailuropoda_melanoleuca	SRR11301091	SRX7906420	SRP252667	PRJNA612421	SRS6314026	SAMN14372113	https://sra-downloadb.be-md.ncbi.nlm.nih.gov/sos5/sra-pub-zq-16/SRR011/11301/SRR11301091/SRR11301091.lite.1
Ailuropoda_melanoleuca	SRR11301087	SRX7906424	SRP252667	PRJNA612421	SRS6314030	SAMN14372117	https://sra-downloadb.be-md.ncbi.nlm.nih.gov/sos5/sra-pub-zq-16/SRR011/11301/SRR11301087/SRR11301087.lite.1
Ailuropoda_melanoleuca	SRR11445251	SRX8023071	SRP254477	PRJNA616139	SRS6395760	SAMN14483019	https://sra-downloadb.be-md.ncbi.nlm.nih.gov/sos5/sra-pub-zq-16/SRR011/11445/SRR11445251/SRR11445251.lite.1
Ailuropoda_melanoleuca	SRR11445247	SRX8023075	SRP254477	PRJNA616139	SRS6395764	SAMN14483023	https://sra-downloadb.be-md.ncbi.nlm.nih.gov/sos3/sra-pub-zq-24/SRR011/11445/SRR11445247/SRR11445247.lite.1
Ailuropoda_melanoleuca	SRR11445254	SRX8023068	SRP254477	PRJNA616139	SRS6395757	SAMN14483016	https://sra-downloadb.be-md.ncbi.nlm.nih.gov/sos5/sra-pub-zq-16/SRR011/11445/SRR11445254/SRR11445254.lite.1
Ailuropoda_melanoleuca	SRR11445250	SRX8023072	SRP254477	PRJNA616139	SRS6395761	SAMN14483020	https://sra-downloadb.be-md.ncbi.nlm.nih.gov/sos5/sra-pub-zq-16/SRR011/11445/SRR11445250/SRR11445250.lite.1
Ailuropoda_melanoleuca	SRR11301096	SRX7906415	SRP252667	PRJNA612421	SRS6314021	SAMN14372110	https://sra-downloadb.be-md.ncbi.nlm.nih.gov/sos5/sra-pub-zq-16/SRR011/11301/SRR11301096/SRR11301096.lite.1
Ailuropoda_melanoleuca	SRR11445253	SRX8023069	SRP254477	PRJNA616139	SRS6395758	SAMN14483017	https://sra-downloadb.be-md.ncbi.nlm.nih.gov/sos5/sra-pub-zq-11/SRR011/445/SRR11445253/SRR11445253.lite.1
Ailuropoda_melanoleuca	SRR11445249	SRX8023073	SRP254477	PRJNA616139	SRS6395762	SAMN14483021	https://sra-downloadb.be-md.ncbi.nlm.nih.gov/sos3/sra-pub-zq-22/SRR011/11445/SRR11445249/SRR11445249.lite.1
Ailuropoda_melanoleuca	SRR11301095	SRX7906416	SRP252667	PRJNA612421	SRS6314022	SAMN14372111	https://sra-downloadb.be-md.ncbi.nlm.nih.gov/sos3/sra-pub-zq-22/SRR011/11301/SRR11301095/SRR11301095.lite.1
Ailuropoda_melanoleuca	SRR11301089	SRX7906422	SRP252667	PRJNA612421	SRS6314028	SAMN14372115	https://sra-downloadb.be-md.ncbi.nlm.nih.gov/sos5/sra-pub-zq-16/SRR011/11301/SRR11301089/SRR11301089.lite.1
Alligator_mississippiensis	SRR6396162	SRX3489468	SRP127233	PRJNA423192	SRS2773408	SAMN08213287	https://sra-downloadb.be-md.ncbi.nlm.nih.gov/sos5/sra-pub-zq-14/SRR006/396/SRR6396162.sralite.1
Alligator_mississippiensis	SRR6396167	SRX3489473	SRP127233	PRJNA423192	SRS2773413	SAMN08213330	https://sra-downloadb.be-md.ncbi.nlm.nih.gov/sos5/sra-pub-zq-14/SRR006/396/SRR6396167.sralite.1
Alligator_mississippiensis	SRR6396172	SRX3489478	SRP127233	PRJNA423192	SRS2773417	SAMN08213333	https://sra-downloadb.be-md.ncbi.nlm.nih.gov/sos5/sra-pub-zq-14/SRR006/396/SRR6396172.sralite.1
Alligator_mississippiensis	SRR6396173	SRX3489479	SRP127233	PRJNA423192	SRS2773419	SAMN08213321	https://sra-downloadb.be-md.ncbi.nlm.nih.gov/sos5/sra-pub-zq-14/SRR006/396/SRR6396173.sralite.1
Alligator_mississippiensis	SRR6396175	SRX3489481	SRP127233	PRJNA423192	SRS2773421	SAMN08213327	https://sra-downloadb.be-md.ncbi.nlm.nih.gov/sos5/sra-pub-zq-14/SRR006/396/SRR6396175.sralite.1
Alligator_mississippiensis	SRR7359808	SRX4232784	SRP150794	PRJNA476613	SRS3431425	SAMN09445559	https://sra-pub-run-odp.s3.amazonaws.com/sra/SRR7359808/SRR7359808
Alligator_mississippiensis	SRR7359809	SRX4232785	SRP150794	PRJNA476613	SRS3431423	SAMN09445558	https://sra-downloadb.be-md.ncbi.nlm.nih.gov/sos5/sra-pub-zq-14/SRR007/359/SRR7359809.sralite.1
Alligator_mississippiensis	SRR7359810	SRX4232786	SRP150794	PRJNA476613	SRS3431426	SAMN09445557	https://sra-pub-run-odp.s3.amazonaws.com/sra/SRR7359810/SRR7359810
Alligator_mississippiensis	SRR7359811	SRX4232787	SRP150794	PRJNA476613	SRS3431456	SAMN09445556	https://sra-downloadb.be-md.ncbi.nlm.nih.gov/sos5/sra-pub-zq-16/SRR007/359/SRR7359811.sralite.1
Alligator_mississippiensis	SRR7904051	SRX4740527	SRP162630	PRJNA493197	SRS3821858	SAMN10131481	https://sra-pub-run-odp.s3.amazonaws.com/sra/SRR7904051/SRR7904051
Alligator_mississippiensis	SRR7904052	SRX4740528	SRP162630	PRJNA493197	SRS3821859	SAMN10131480	https://sra-pub-run-odp.s3.amazonaws.com/sra/SRR7904052/SRR7904052
Alligator_mississippiensis	SRR12991067	SRX9442608	SRP291276	PRJNA674770	SRS7656578	SAMN16674843	https://sra-pub-run-odp.s3.amazonaws.com/sra/SRR12991067/SRR12991067
Alligator_mississippiensis	SRR12991083	SRX9442591	SRP291276	PRJNA674770	SRS7656562	SAMN16674857	https://sra-pub-run-odp.s3.amazonaws.com/sra/SRR12991083/SRR12991083
Alligator_mississippiensis	SRR12991062	SRX9442613	SRP291276	PRJNA674770	SRS7656583	SAMN16674850	https://sra-pub-run-odp.s3.amazonaws.com/sra/SRR12991062/SRR12991062
Alligator_mississippiensis	SRR12991066	SRX9442609	SRP291276	PRJNA674770	SRS7656579	SAMN16674844	https://sra-pub-run-odp.s3.amazonaws.com/sra/SRR12991066/SRR12991066
Alligator_mississippiensis	SRR12991061	SRX9442614	SRP291276	PRJNA674770	SRS7656584	SAMN16674851	https://sra-pub-run-odp.s3.amazonaws.com/sra/SRR12991061/SRR12991061
Alligator_mississippiensis	SRR12991059	SRX9442615	SRP291276	PRJNA674770	SRS7656585	SAMN16674852	https://sra-pub-run-odp.s3.amazonaws.com/sra/SRR12991059/SRR12991059
Alligator_mississippiensis	SRR12991077	SRX9442597	SRP291276	PRJNA674770	SRS7656567	SAMN16674845	https://sra-pub-run-odp.s3.amazonaws.com/sra/SRR12991077/SRR12991077
Alligator_mississippiensis	SRR12991060	SRX9442610	SRP291276	PRJNA674770	SRS7656580	SAMN16674853	https://sra-pub-run-odp.s3.amazonaws.com/sra/SRR12991060/SRR12991060
Alligator_mississippiensis	SRR12991075	SRX9442599	SRP291276	PRJNA674770	SRS7656569	SAMN16674864	https://sra-pub-run-odp.s3.amazonaws.com/sra/SRR12991075/SRR12991075
Alligator_mississippiensis	SRR12991082	SRX9442592	SRP291276	PRJNA674770	SRS7656561	SAMN16674858	https://sra-pub-run-odp.s3.amazonaws.com/sra/SRR12991082/SRR12991082
Alligator_mississippiensis	SRR12991086	SRX9442588	SRP291276	PRJNA674770	SRS7656558	SAMN16674854	https://sra-pub-run-odp.s3.amazonaws.com/sra/SRR12991086/SRR12991086
Alligator_mississippiensis	SRR12991068	SRX9442606	SRP291276	PRJNA674770	SRS7656575	SAMN16674846	https://sra-pub-run-odp.s3.amazonaws.com/sra/SRR12991068/SRR12991068
Alligator_mississippiensis	SRR12991065	SRX9442607	SRP291276	PRJNA674770	SRS7656577	SAMN16674847	https://sra-pub-run-odp.s3.amazonaws.com/sra/SRR12991065/SRR12991065
Alligator_mississippiensis	SRR12991085	SRX9442589	SRP291276	PRJNA674770	SRS7656559	SAMN16674855	https://sra-pub-run-odp.s3.amazonaws.com/sra/SRR12991085/SRR12991085
Alligator_mississippiensis	SRR12991081	SRX9442593	SRP291276	PRJNA674770	SRS7656563	SAMN16674859	https://sra-pub-run-odp.s3.amazonaws.com/sra/SRR12991081/SRR12991081
Alligator_mississippiensis	SRR12991064	SRX9442611	SRP291276	PRJNA674770	SRS7656581	SAMN16674848	https://sra-pub-run-odp.s3.amazonaws.com/sra/SRR12991064/SRR12991064
Alligator_mississippiensis	SRR12991074	SRX9442600	SRP291276	PRJNA674770	SRS7656570	SAMN16674865	https://sra-pub-run-odp.s3.amazonaws.com/sra/SRR12991074/SRR12991074
Alligator_mississippiensis	SRR12991073	SRX9442601	SRP291276	PRJNA674770	SRS7656571	SAMN16674866	https://sra-pub-run-odp.s3.amazonaws.com/sra/SRR12991073/SRR12991073
Alligator_mississippiensis	SRR12991080	SRX9442594	SRP291276	PRJNA674770	SRS7656564	SAMN16674860	https://sra-pub-run-odp.s3.amazonaws.com/sra/SRR12991080/SRR12991080
Alligator_mississippiensis	SRR12991072	SRX9442602	SRP291276	PRJNA674770	SRS7656572	SAMN16674867	https://sra-pub-run-odp.s3.amazonaws.com/sra/SRR12991072/SRR12991072
Alligator_mississippiensis	SRR12991079	SRX9442595	SRP291276	PRJNA674770	SRS7656565	SAMN16674861	https://sra-pub-run-odp.s3.amazonaws.com/sra/SRR12991079/SRR12991079
Alligator_mississippiensis	SRR12991063	SRX9442612	SRP291276	PRJNA674770	SRS7656582	SAMN16674849	https://sra-pub-run-odp.s3.amazonaws.com/sra/SRR12991063/SRR12991063
Alligator_mississippiensis	SRR12991071	SRX9442603	SRP291276	PRJNA674770	SRS7656573	SAMN16674868	https://sra-pub-run-odp.s3.amazonaws.com/sra/SRR12991071/SRR12991071
Alligator_mississippiensis	SRR12991078	SRX9442596	SRP291276	PRJNA674770	SRS7656566	SAMN16674862	https://sra-pub-run-odp.s3.amazonaws.com/sra/SRR12991078/SRR12991078
Alligator_mississippiensis	SRR12991070	SRX9442604	SRP291276	PRJNA674770	SRS7656574	SAMN16674869	https://sra-pub-run-odp.s3.amazonaws.com/sra/SRR12991070/SRR12991070
Alligator_mississippiensis	SRR12991076	SRX9442598	SRP291276	PRJNA674770	SRS7656568	SAMN16674863	https://sra-pub-run-odp.s3.amazonaws.com/sra/SRR12991076/SRR12991076
Alligator_mississippiensis	SRR12991069	SRX9442605	SRP291276	PRJNA674770	SRS7656576	SAMN16674870	https://sra-pub-run-odp.s3.amazonaws.com/sra/SRR12991069/SRR12991069
Alligator_mississippiensis	SRR12991084	SRX9442590	SRP291276	PRJNA674770	SRS7656560	SAMN16674856	https://sra-pub-run-odp.s3.amazonaws.com/sra/SRR12991084/SRR12991084
Alligator_sinensis	SRR12807290	SRX9276051	SRP286845	PRJNA556093	SRS7499358	SAMN16399117	https://sra-downloadb.be-md.ncbi.nlm.nih.gov/sos3/sra-pub-zq-22/SRR012/12807/SRR12807290/SRR12807290.lite.1
Alligator_sinensis	SRR12807288	SRX9276053	SRP286845	PRJNA556093	SRS7499360	SAMN16399119	https://sra-downloadb.be-md.ncbi.nlm.nih.gov/sos3/sra-pub-zq-22/SRR012/12807/SRR12807288/SRR12807288.lite.1
Alligator_sinensis	SRR14012118	SRX10388890	SRP286845	PRJNA556093	SRS8511965	SAMN18103743	https://sra-downloadb.be-md.ncbi.nlm.nih.gov/sos3/sra-pub-zq-24/SRR014/14012/SRR14012118/SRR14012118.lite.1
Alligator_sinensis	SRR14012114	SRX10388891	SRP286845	PRJNA556093	SRS8511966	SAMN18103744	https://sra-downloadb.be-md.ncbi.nlm.nih.gov/sos3/sra-pub-zq-22/SRR014/14012/SRR14012114/SRR14012114.lite.1
Alligator_sinensis	SRR14012113	SRX10388892	SRP286845	PRJNA556093	SRS8511967	SAMN18103745	https://sra-downloadb.be-md.ncbi.nlm.nih.gov/sos3/sra-pub-zq-24/SRR014/14012/SRR14012113/SRR14012113.lite.1
Alligator_sinensis	SRR14012130	SRX10388893	SRP286845	PRJNA556093	SRS8511968	SAMN18103746	https://sra-downloadb.be-md.ncbi.nlm.nih.gov/sos3/sra-pub-zq-24/SRR014/14012/SRR14012130/SRR14012130.lite.1
Alligator_sinensis	SRR14012129	SRX10388894	SRP286845	PRJNA556093	SRS8511969	SAMN18103747	https://sra-downloadb.be-md.ncbi.nlm.nih.gov/sos3/sra-pub-zq-24/SRR014/14012/SRR14012129/SRR14012129.lite.1
Alligator_sinensis	SRR14012128	SRX10388895	SRP286845	PRJNA556093	SRS8511970	SAMN18103748	https://sra-downloadb.be-md.ncbi.nlm.nih.gov/sos3/sra-pub-zq-24/SRR014/14012/SRR14012128/SRR14012128.lite.1
Alligator_sinensis	SRR14012127	SRX10388896	SRP286845	PRJNA556093	SRS8511971	SAMN18103749	https://sra-downloadb.be-md.ncbi.nlm.nih.gov/sos3/sra-pub-zq-24/SRR014/14012/SRR14012127/SRR14012127.lite.1
Alligator_sinensis	SRR14012125	SRX10388897	SRP286845	PRJNA556093	SRS8511972	SAMN18103750	https://sra-downloadb.be-md.ncbi.nlm.nih.gov/sos3/sra-pub-zq-24/SRR014/14012/SRR14012125/SRR14012125.lite.1
Alligator_sinensis	SRR14012124	SRX10388898	SRP286845	PRJNA556093	SRS8511973	SAMN18103751	https://sra-downloadb.be-md.ncbi.nlm.nih.gov/sos3/sra-pub-zq-24/SRR014/14012/SRR14012124/SRR14012124.lite.1
Alligator_sinensis	SRR14012123	SRX10388899	SRP286845	PRJNA556093	SRS8511974	SAMN18103752	https://sra-downloadb.be-md.ncbi.nlm.nih.gov/sos3/sra-pub-zq-24/SRR014/14012/SRR14012123/SRR14012123.lite.1
Alligator_sinensis	SRR14090488	SRX10464664	SRP286845	PRJNA556093	SRS8595230	SAMN18103753	https://sra-downloadb.be-md.ncbi.nlm.nih.gov/sos3/sra-pub-zq-24/SRR014/14090/SRR14090488/SRR14090488.lite.1
Alligator_sinensis	SRR14012126	SRX10388900	SRP286845	PRJNA556093	SRS8511975	SAMN18103754	https://sra-downloadb.be-md.ncbi.nlm.nih.gov/sos3/sra-pub-zq-24/SRR014/14012/SRR14012126/SRR14012126.lite.1
Alligator_sinensis	SRR14012116	SRX10388888	SRP286845	PRJNA556093	SRS8511682	SAMN18103739	https://sra-downloadb.be-md.ncbi.nlm.nih.gov/sos3/sra-pub-zq-24/SRR014/14012/SRR14012116/SRR14012116.lite.1
Alligator_sinensis	SRR14012115	SRX10388889	SRP286845	PRJNA556093	SRS8511679	SAMN18103740	https://sra-downloadb.be-md.ncbi.nlm.nih.gov/sos3/sra-pub-zq-24/SRR014/14012/SRR14012115/SRR14012115.lite.1
Alligator_sinensis	SRR14012132	SRX10388910	SRP286845	PRJNA556093	SRS8511985	SAMN18103741	https://sra-downloadb.be-md.ncbi.nlm.nih.gov/sos3/sra-pub-zq-24/SRR014/14012/SRR14012132/SRR14012132.lite.1
Alligator_sinensis	SRR14090489	SRX10464663	SRP286845	PRJNA556093	SRS8350559	SAMN18103742	https://sra-downloadb.be-md.ncbi.nlm.nih.gov/sos3/sra-pub-zq-24/SRR014/14090/SRR14090489/SRR14090489.lite.1
Alligator_sinensis	SRR14012120	SRX10388885	SRP286845	PRJNA556093	SRS8350556	SAMN18103736	https://sra-downloadb.be-md.ncbi.nlm.nih.gov/sos3/sra-pub-zq-24/SRR014/14012/SRR14012120/SRR14012120.lite.1
Alligator_sinensis	SRR14012119	SRX10388886	SRP286845	PRJNA556093	SRS8511680	SAMN18103737	https://sra-downloadb.be-md.ncbi.nlm.nih.gov/sos3/sra-pub-zq-24/SRR014/14012/SRR14012119/SRR14012119.lite.1
Alligator_sinensis	SRR14012117	SRX10388887	SRP286845	PRJNA556093	SRS8350557	SAMN18103738	https://sra-downloadb.be-md.ncbi.nlm.nih.gov/sos3/sra-pub-zq-24/SRR014/14012/SRR14012117/SRR14012117.lite.1
Alligator_sinensis	SRR14012122	SRX10388883	SRP286845	PRJNA556093	SRS8350554	SAMN18103734	https://sra-downloadb.be-md.ncbi.nlm.nih.gov/sos3/sra-pub-zq-22/SRR014/14012/SRR14012122/SRR14012122.lite.1
Alligator_sinensis	SRR14012121	SRX10388884	SRP286845	PRJNA556093	SRS8350555	SAMN18103735	https://sra-downloadb.be-md.ncbi.nlm.nih.gov/sos3/sra-pub-zq-24/SRR014/14012/SRR14012121/SRR14012121.lite.1
Alligator_sinensis	SRR13932346	SRX10311697	SRP286845	PRJNA556093	SRS8350560	SAMN18103713	https://sra-downloadb.be-md.ncbi.nlm.nih.gov/sos3/sra-pub-zq-22/SRR013/13932/SRR13932346/SRR13932346.lite.1
Alligator_sinensis	SRR13932349	SRX10311700	SRP286845	PRJNA556093	SRS8350561	SAMN18103714	https://sra-downloadb.be-md.ncbi.nlm.nih.gov/sos3/sra-pub-zq-22/SRR013/13932/SRR13932349/SRR13932349.lite.1
Alligator_sinensis	SRR13932887	SRX10312238	SRP286845	PRJNA556093	SRS8432797	SAMN18103718	https://sra-downloadb.be-md.ncbi.nlm.nih.gov/sos3/sra-pub-zq-24/SRR013/13932/SRR13932887/SRR13932887.lite.1
Alligator_sinensis	SRR13932909	SRX10312260	SRP286845	PRJNA556093	SRS8432798	SAMN18103719	https://sra-downloadb.be-md.ncbi.nlm.nih.gov/sos3/sra-pub-zq-22/SRR013/13932/SRR13932909/SRR13932909.lite.1
Alligator_sinensis	SRR14012142	SRX10388912	SRP286845	PRJNA556093	SRS8432818	SAMN18103720	https://sra-downloadb.be-md.ncbi.nlm.nih.gov/sos3/sra-pub-zq-24/SRR014/14012/SRR14012142/SRR14012142.lite.1
Alligator_sinensis	SRR14090491	SRX10464661	SRP286845	PRJNA556093	SRS8350564	SAMN18103721	https://sra-downloadb.be-md.ncbi.nlm.nih.gov/sos3/sra-pub-zq-24/SRR014/14090/SRR14090491/SRR14090491.lite.1
Alligator_sinensis	SRR12807289	SRX9276052	SRP286845	PRJNA556093	SRS7499359	SAMN16399118	https://sra-downloadb.be-md.ncbi.nlm.nih.gov/sos3/sra-pub-zq-22/SRR012/12807/SRR12807289/SRR12807289.lite.1
Alligator_sinensis	SRR13932914	SRX10312265	SRP286845	PRJNA556093	SRS8432883	SAMN18103722	https://sra-downloadb.be-md.ncbi.nlm.nih.gov/sos3/sra-pub-zq-24/SRR013/13932/SRR13932914/SRR13932914.lite.1
Alligator_sinensis	SRR14038833	SRX10415099	SRP286845	PRJNA556093	SRS8432817	SAMN18103723	https://sra-downloadb.be-md.ncbi.nlm.nih.gov/sos3/sra-pub-zq-22/SRR014/14038/SRR14038833/SRR14038833.lite.1
Alligator_sinensis	SRR14012144	SRX10388914	SRP286845	PRJNA556093	SRS8511988	SAMN18103724	https://sra-downloadb.be-md.ncbi.nlm.nih.gov/sos3/sra-pub-zq-24/SRR014/14012/SRR14012144/SRR14012144.lite.1
Alligator_sinensis	SRR14012140	SRX10388902	SRP286845	PRJNA556093	SRS8511977	SAMN18103725	https://sra-downloadb.be-md.ncbi.nlm.nih.gov/sos3/sra-pub-zq-24/SRR014/14012/SRR14012140/SRR14012140.lite.1
Alligator_sinensis	SRR14012139	SRX10388903	SRP286845	PRJNA556093	SRS8511978	SAMN18103726	https://sra-downloadb.be-md.ncbi.nlm.nih.gov/sos3/sra-pub-zq-24/SRR014/14012/SRR14012139/SRR14012139.lite.1
Alligator_sinensis	SRR14012138	SRX10388904	SRP286845	PRJNA556093	SRS8511979	SAMN18103727	https://sra-downloadb.be-md.ncbi.nlm.nih.gov/sos3/sra-pub-zq-24/SRR014/14012/SRR14012138/SRR14012138.lite.1
Alligator_sinensis	SRR14012137	SRX10388905	SRP286845	PRJNA556093	SRS8511980	SAMN18103728	https://sra-downloadb.be-md.ncbi.nlm.nih.gov/sos3/sra-pub-zq-24/SRR014/14012/SRR14012137/SRR14012137.lite.1
Alligator_sinensis	SRR14012135	SRX10388906	SRP286845	PRJNA556093	SRS8511981	SAMN18103729	https://sra-downloadb.be-md.ncbi.nlm.nih.gov/sos3/sra-pub-zq-24/SRR014/14012/SRR14012135/SRR14012135.lite.1
Alligator_sinensis	SRR14012134	SRX10388907	SRP286845	PRJNA556093	SRS8511982	SAMN18103730	https://sra-downloadb.be-md.ncbi.nlm.nih.gov/sos3/sra-pub-zq-24/SRR014/14012/SRR14012134/SRR14012134.lite.1
Alligator_sinensis	SRR14012133	SRX10388908	SRP286845	PRJNA556093	SRS8511983	SAMN18103731	https://sra-downloadb.be-md.ncbi.nlm.nih.gov/sos3/sra-pub-zq-24/SRR014/14012/SRR14012133/SRR14012133.lite.1
Alligator_sinensis	SRR14090490	SRX10464662	SRP286845	PRJNA556093	SRS8595229	SAMN18103732	https://sra-downloadb.be-md.ncbi.nlm.nih.gov/sos3/sra-pub-zq-24/SRR014/14090/SRR14090490/SRR14090490.lite.1
Alligator_sinensis	SRR14012136	SRX10388909	SRP286845	PRJNA556093	SRS8511984	SAMN18103733	https://sra-downloadb.be-md.ncbi.nlm.nih.gov/sos3/sra-pub-zq-22/SRR014/14012/SRR14012136/SRR14012136.lite.1
Alligator_sinensis	SRR13932352	SRX10311703	SRP286845	PRJNA556093	SRS8350562	SAMN18103715	https://sra-downloadb.be-md.ncbi.nlm.nih.gov/sos3/sra-pub-zq-24/SRR013/13932/SRR13932352/SRR13932352.lite.1
Alligator_sinensis	SRR13932885	SRX10312236	SRP286845	PRJNA556093	SRS8432790	SAMN18103716	https://sra-downloadb.be-md.ncbi.nlm.nih.gov/sos3/sra-pub-zq-24/SRR013/13932/SRR13932885/SRR13932885.lite.1
Alligator_sinensis	SRR13932886	SRX10312237	SRP286845	PRJNA556093	SRS8350563	SAMN18103717	https://sra-downloadb.be-md.ncbi.nlm.nih.gov/sos3/sra-pub-zq-24/SRR013/13932/SRR13932886/SRR13932886.lite.1
Alligator_sinensis	SRR22558396	SRX18521814	SRP411755	PRJNA909322	SRS15990207	SAMN32081210	https://sra-downloadb.be-md.ncbi.nlm.nih.gov/sos2/sra-pub-zq-20/SRR022/22558/SRR22558396/SRR22558396.lite.1
Alligator_sinensis	SRR22559596	SRX18523014	SRP411755	PRJNA909322	SRS15990916	SAMN32083175	https://sra-downloadb.be-md.ncbi.nlm.nih.gov/sos2/sra-pub-zq-20/SRR022/22559/SRR22559596/SRR22559596.lite.1
Alligator_sinensis	SRR22559987	SRX18523405	SRP411755	PRJNA909322	SRS15991269	SAMN32083993	https://sra-downloadb.be-md.ncbi.nlm.nih.gov/sos2/sra-pub-zq-20/SRR022/22559/SRR22559987/SRR22559987.lite.1
Alligator_sinensis	SRR22572381	SRX18535475	SRP411755	PRJNA909322	SRS16000067	SAMN32085148	https://sra-downloadb.be-md.ncbi.nlm.nih.gov/sos2/sra-pub-zq-18/SRR022/22572/SRR22572381/SRR22572381.lite.1
Alligator_sinensis	SRR22558395	SRX18521813	SRP411755	PRJNA909322	SRS15990206	SAMN32067643	https://sra-downloadb.be-md.ncbi.nlm.nih.gov/sos2/sra-pub-zq-20/SRR022/22558/SRR22558395/SRR22558395.lite.1
Anabarilius_grahami	SRR7410670	SRX4282215	SRP151082	PRJNA477399	SRS3447046	SAMN09469600	https://sra-pub-run-odp.s3.amazonaws.com/sra/SRR7410670/SRR7410670
Anabarilius_grahami	SRR7410679	SRX4282206	SRP151082	PRJNA477399	SRS3447046	SAMN09469600	https://sra-downloadb.be-md.ncbi.nlm.nih.gov/sos5/sra-pub-zq-14/SRR007/410/SRR7410679.sralite.1
Anabarilius_grahami	SRR7410669	SRX4282216	SRP151082	PRJNA477399	SRS3447048	SAMN09469599	https://sra-pub-run-odp.s3.amazonaws.com/sra/SRR7410669/SRR7410669
Anabarilius_grahami	SRR7410677	SRX4282208	SRP151082	PRJNA477399	SRS3447047	SAMN09469597	https://sra-downloadb.be-md.ncbi.nlm.nih.gov/sos5/sra-pub-zq-16/SRR007/410/SRR7410677.sralite.1
Anabarilius_grahami	SRR10714186	SRX7391009	SRP237833	PRJNA594805	SRS5839269	SAMN13531196	https://sra-downloadb.be-md.ncbi.nlm.nih.gov/sos5/sra-pub-zq-16/SRR010/10714/SRR10714186/SRR10714186.lite.1
Anabarilius_grahami	SRR10714185	SRX7391010	SRP237833	PRJNA594805	SRS5839265	SAMN13531197	https://sra-downloadb.be-md.ncbi.nlm.nih.gov/sos5/sra-pub-zq-16/SRR010/10714/SRR10714185/SRR10714185.lite.1
Anabarilius_grahami	SRR10714184	SRX7391011	SRP237833	PRJNA594805	SRS5839266	SAMN13531198	https://sra-downloadb.be-md.ncbi.nlm.nih.gov/sos5/sra-pub-zq-16/SRR010/10714/SRR10714184/SRR10714184.lite.1
Anabarilius_grahami	SRR10714183	SRX7391012	SRP237833	PRJNA594805	SRS5839267	SAMN13531199	https://sra-downloadb.be-md.ncbi.nlm.nih.gov/sos5/sra-pub-zq-16/SRR010/10714/SRR10714183/SRR10714183.lite.1
Anabarilius_grahami	SRR10714182	SRX7391013	SRP237833	PRJNA594805	SRS5839268	SAMN13531200	https://sra-downloadb.be-md.ncbi.nlm.nih.gov/sos5/sra-pub-zq-16/SRR010/10714/SRR10714182/SRR10714182.lite.1
Anabarilius_grahami	SRR10714181	SRX7391014	SRP237833	PRJNA594805	SRS5839271	SAMN13531201	https://sra-downloadb.be-md.ncbi.nlm.nih.gov/sos5/sra-pub-zq-16/SRR010/10714/SRR10714181/SRR10714181.lite.1
Anabarilius_grahami	SRR10714180	SRX7391015	SRP237833	PRJNA594805	SRS5839270	SAMN13531202	https://sra-downloadb.be-md.ncbi.nlm.nih.gov/sos5/sra-pub-zq-16/SRR010/10714/SRR10714180/SRR10714180.lite.1
Anabarilius_grahami	SRR10714179	SRX7391016	SRP237833	PRJNA594805	SRS5839273	SAMN13531203	https://sra-downloadb.be-md.ncbi.nlm.nih.gov/sos5/sra-pub-zq-16/SRR010/10714/SRR10714179/SRR10714179.lite.1
Anabarilius_grahami	SRR10714178	SRX7391017	SRP237833	PRJNA594805	SRS5839272	SAMN13531204	https://sra-downloadb.be-md.ncbi.nlm.nih.gov/sos5/sra-pub-zq-16/SRR010/10714/SRR10714178/SRR10714178.lite.1
Ananas_comosus	ERR4404405	ERX4346707	ERP122123	PRJEB38680	ERS4872567	SAMEA7112018	https://sra-pub-run-odp.s3.amazonaws.com/sra/ERR4404405/ERR4404405
Ananas_comosus	ERR4404406	ERX4346708	ERP122123	PRJEB38680	ERS4872568	SAMEA7112019	https://sra-pub-run-odp.s3.amazonaws.com/sra/ERR4404406/ERR4404406
Ananas_comosus	ERR4404407	ERX4346709	ERP122123	PRJEB38680	ERS4872569	SAMEA7112020	https://sra-pub-run-odp.s3.amazonaws.com/sra/ERR4404407/ERR4404407
Ananas_comosus	ERR4404408	ERX4346710	ERP122123	PRJEB38680	ERS4872570	SAMEA7112021	https://sra-pub-run-odp.s3.amazonaws.com/sra/ERR4404408/ERR4404408
Ananas_comosus	ERR4404409	ERX4346711	ERP122123	PRJEB38680	ERS4872571	SAMEA7112022	https://sra-pub-run-odp.s3.amazonaws.com/sra/ERR4404409/ERR4404409
Ananas_comosus	ERR4404410	ERX4346712	ERP122123	PRJEB38680	ERS4872572	SAMEA7112023	https://sra-pub-run-odp.s3.amazonaws.com/sra/ERR4404410/ERR4404410
Ananas_comosus	ERR4404411	ERX4346713	ERP122123	PRJEB38680	ERS4872573	SAMEA7112024	https://sra-pub-run-odp.s3.amazonaws.com/sra/ERR4404411/ERR4404411
Ananas_comosus	ERR4404412	ERX4346714	ERP122123	PRJEB38680	ERS4872574	SAMEA7112025	https://sra-pub-run-odp.s3.amazonaws.com/sra/ERR4404412/ERR4404412
Ananas_comosus	ERR4404413	ERX4346715	ERP122123	PRJEB38680	ERS4872575	SAMEA7112026	https://sra-pub-run-odp.s3.amazonaws.com/sra/ERR4404413/ERR4404413
Ananas_comosus	ERR4404414	ERX4346716	ERP122123	PRJEB38680	ERS4872576	SAMEA7112027	https://sra-pub-run-odp.s3.amazonaws.com/sra/ERR4404414/ERR4404414
Ananas_comosus	ERR4404415	ERX4346717	ERP122123	PRJEB38680	ERS4872577	SAMEA7112028	https://sra-pub-run-odp.s3.amazonaws.com/sra/ERR4404415/ERR4404415
Ananas_comosus	ERR4404416	ERX4346718	ERP122123	PRJEB38680	ERS4872578	SAMEA7112029	https://sra-pub-run-odp.s3.amazonaws.com/sra/ERR4404416/ERR4404416
Ananas_comosus	ERR4404417	ERX4346719	ERP122123	PRJEB38680	ERS4872579	SAMEA7112030	https://sra-pub-run-odp.s3.amazonaws.com/sra/ERR4404417/ERR4404417
Ananas_comosus	ERR4404418	ERX4346720	ERP122123	PRJEB38680	ERS4872580	SAMEA7112031	https://sra-pub-run-odp.s3.amazonaws.com/sra/ERR4404418/ERR4404418
Ananas_comosus	ERR4404419	ERX4346721	ERP122123	PRJEB38680	ERS4872581	SAMEA7112032	https://sra-pub-run-odp.s3.amazonaws.com/sra/ERR4404419/ERR4404419
Ananas_comosus	ERR4404420	ERX4346722	ERP122123	PRJEB38680	ERS4872582	SAMEA7112033	https://sra-pub-run-odp.s3.amazonaws.com/sra/ERR4404420/ERR4404420
Ananas_comosus	ERR4404421	ERX4346723	ERP122123	PRJEB38680	ERS4872583	SAMEA7112034	https://sra-pub-run-odp.s3.amazonaws.com/sra/ERR4404421/ERR4404421
Ananas_comosus	ERR4404422	ERX4346724	ERP122123	PRJEB38680	ERS4872584	SAMEA7112035	https://sra-pub-run-odp.s3.amazonaws.com/sra/ERR4404422/ERR4404422
Ananas_comosus	ERR4404423	ERX4346725	ERP122123	PRJEB38680	ERS4872585	SAMEA7112036	https://sra-pub-run-odp.s3.amazonaws.com/sra/ERR4404423/ERR4404423
Ananas_comosus	ERR4404424	ERX4346726	ERP122123	PRJEB38680	ERS4872586	SAMEA7112037	https://sra-pub-run-odp.s3.amazonaws.com/sra/ERR4404424/ERR4404424
Ananas_comosus	ERR4404425	ERX4346727	ERP122123	PRJEB38680	ERS4872587	SAMEA7112038	https://sra-pub-run-odp.s3.amazonaws.com/sra/ERR4404425/ERR4404425
Ananas_comosus	ERR4404376	ERX4346678	ERP122123	PRJEB38680	ERS4872538	SAMEA7111989	https://sra-pub-run-odp.s3.amazonaws.com/sra/ERR4404376/ERR4404376
Ananas_comosus	ERR4404377	ERX4346679	ERP122123	PRJEB38680	ERS4872539	SAMEA7111990	https://sra-pub-run-odp.s3.amazonaws.com/sra/ERR4404377/ERR4404377
Ananas_comosus	ERR4404378	ERX4346680	ERP122123	PRJEB38680	ERS4872540	SAMEA7111991	https://sra-pub-run-odp.s3.amazonaws.com/sra/ERR4404378/ERR4404378
Ananas_comosus	ERR4404379	ERX4346681	ERP122123	PRJEB38680	ERS4872541	SAMEA7111992	https://sra-pub-run-odp.s3.amazonaws.com/sra/ERR4404379/ERR4404379
Ananas_comosus	ERR4404380	ERX4346682	ERP122123	PRJEB38680	ERS4872542	SAMEA7111993	https://sra-pub-run-odp.s3.amazonaws.com/sra/ERR4404380/ERR4404380
Ananas_comosus	ERR4404381	ERX4346683	ERP122123	PRJEB38680	ERS4872543	SAMEA7111994	https://sra-pub-run-odp.s3.amazonaws.com/sra/ERR4404381/ERR4404381
Ananas_comosus	ERR4404382	ERX4346684	ERP122123	PRJEB38680	ERS4872544	SAMEA7111995	https://sra-pub-run-odp.s3.amazonaws.com/sra/ERR4404382/ERR4404382
Ananas_comosus	ERR4404383	ERX4346685	ERP122123	PRJEB38680	ERS4872545	SAMEA7111996	https://sra-pub-run-odp.s3.amazonaws.com/sra/ERR4404383/ERR4404383
Ananas_comosus	ERR4404384	ERX4346686	ERP122123	PRJEB38680	ERS4872546	SAMEA7111997	https://sra-pub-run-odp.s3.amazonaws.com/sra/ERR4404384/ERR4404384
Ananas_comosus	ERR4404385	ERX4346687	ERP122123	PRJEB38680	ERS4872547	SAMEA7111998	https://sra-pub-run-odp.s3.amazonaws.com/sra/ERR4404385/ERR4404385
Ananas_comosus	ERR4404386	ERX4346688	ERP122123	PRJEB38680	ERS4872548	SAMEA7111999	https://sra-pub-run-odp.s3.amazonaws.com/sra/ERR4404386/ERR4404386
Ananas_comosus	ERR4404387	ERX4346689	ERP122123	PRJEB38680	ERS4872549	SAMEA7112000	https://sra-pub-run-odp.s3.amazonaws.com/sra/ERR4404387/ERR4404387
Ananas_comosus	ERR4404388	ERX4346690	ERP122123	PRJEB38680	ERS4872550	SAMEA7112001	https://sra-pub-run-odp.s3.amazonaws.com/sra/ERR4404388/ERR4404388
Ananas_comosus	ERR4404389	ERX4346691	ERP122123	PRJEB38680	ERS4872551	SAMEA7112002	https://sra-pub-run-odp.s3.amazonaws.com/sra/ERR4404389/ERR4404389
Ananas_comosus	ERR4404390	ERX4346692	ERP122123	PRJEB38680	ERS4872552	SAMEA7112003	https://sra-pub-run-odp.s3.amazonaws.com/sra/ERR4404390/ERR4404390
Ananas_comosus	ERR4404391	ERX4346693	ERP122123	PRJEB38680	ERS4872553	SAMEA7112004	https://sra-pub-run-odp.s3.amazonaws.com/sra/ERR4404391/ERR4404391
Ananas_comosus	ERR4404392	ERX4346694	ERP122123	PRJEB38680	ERS4872554	SAMEA7112005	https://sra-pub-run-odp.s3.amazonaws.com/sra/ERR4404392/ERR4404392
Ananas_comosus	ERR4404393	ERX4346695	ERP122123	PRJEB38680	ERS4872555	SAMEA7112006	https://sra-pub-run-odp.s3.amazonaws.com/sra/ERR4404393/ERR4404393
Ananas_comosus	ERR4404394	ERX4346696	ERP122123	PRJEB38680	ERS4872556	SAMEA7112007	https://sra-pub-run-odp.s3.amazonaws.com/sra/ERR4404394/ERR4404394
Ananas_comosus	ERR4404395	ERX4346697	ERP122123	PRJEB38680	ERS4872557	SAMEA7112008	https://sra-pub-run-odp.s3.amazonaws.com/sra/ERR4404395/ERR4404395
Ananas_comosus	ERR4404396	ERX4346698	ERP122123	PRJEB38680	ERS4872558	SAMEA7112009	https://sra-pub-run-odp.s3.amazonaws.com/sra/ERR4404396/ERR4404396
Ananas_comosus	ERR4404397	ERX4346699	ERP122123	PRJEB38680	ERS4872559	SAMEA7112010	https://sra-pub-run-odp.s3.amazonaws.com/sra/ERR4404397/ERR4404397
Ananas_comosus	ERR4404398	ERX4346700	ERP122123	PRJEB38680	ERS4872560	SAMEA7112011	https://sra-pub-run-odp.s3.amazonaws.com/sra/ERR4404398/ERR4404398
Ananas_comosus	ERR4404399	ERX4346701	ERP122123	PRJEB38680	ERS4872561	SAMEA7112012	https://sra-pub-run-odp.s3.amazonaws.com/sra/ERR4404399/ERR4404399
Ananas_comosus	ERR4404400	ERX4346702	ERP122123	PRJEB38680	ERS4872562	SAMEA7112013	https://sra-pub-run-odp.s3.amazonaws.com/sra/ERR4404400/ERR4404400
Ananas_comosus	ERR4404401	ERX4346703	ERP122123	PRJEB38680	ERS4872563	SAMEA7112014	https://sra-pub-run-odp.s3.amazonaws.com/sra/ERR4404401/ERR4404401
Ananas_comosus	ERR4404402	ERX4346704	ERP122123	PRJEB38680	ERS4872564	SAMEA7112015	https://sra-pub-run-odp.s3.amazonaws.com/sra/ERR4404402/ERR4404402
Ananas_comosus	ERR4404403	ERX4346705	ERP122123	PRJEB38680	ERS4872565	SAMEA7112016	https://sra-pub-run-odp.s3.amazonaws.com/sra/ERR4404403/ERR4404403
Ananas_comosus	ERR4404404	ERX4346706	ERP122123	PRJEB38680	ERS4872566	SAMEA7112017	https://sra-pub-run-odp.s3.amazonaws.com/sra/ERR4404404/ERR4404404
Anarrhichthys_ocellatus	SRR11860505	SRX8410586	SRP166973	PRJNA496475	SRS6722943	SAMN14829968	https://sra-pub-run-odp.s3.amazonaws.com/sra/SRR11860505/SRR11860505
Anarrhichthys_ocellatus	SRR13123630	SRX9565655	SRP166973	PRJNA496475	SRS6722943	SAMN14829968	https://sra-pub-run-odp.s3.amazonaws.com/sra/SRR13123630/SRR13123630
Anarrhichthys_ocellatus	SRR11860506	SRX8410587	SRP166973	PRJNA496475	SRS6722944	SAMN14854863	https://sra-pub-run-odp.s3.amazonaws.com/sra/SRR11860506/SRR11860506
Anarrhichthys_ocellatus	SRR11860507	SRX8410588	SRP166973	PRJNA496475	SRS6722945	SAMN14860324	https://sra-pub-run-odp.s3.amazonaws.com/sra/SRR11860507/SRR11860507
Anarrhichthys_ocellatus	SRR11860508	SRX8410589	SRP166973	PRJNA496475	SRS6722946	SAMN14860325	https://sra-pub-run-odp.s3.amazonaws.com/sra/SRR11860508/SRR11860508
Anarrhichthys_ocellatus	SRR11860509	SRX8410590	SRP166973	PRJNA496475	SRS6722947	SAMN14860326	https://sra-pub-run-odp.s3.amazonaws.com/sra/SRR11860509/SRR11860509
Anarrhichthys_ocellatus	SRR11860510	SRX8410591	SRP166973	PRJNA496475	SRS6722948	SAMN14860327	https://sra-pub-run-odp.s3.amazonaws.com/sra/SRR11860510/SRR11860510
Anarrhichthys_ocellatus	SRR11860511	SRX8410592	SRP166973	PRJNA496475	SRS6722949	SAMN14860328	https://sra-pub-run-odp.s3.amazonaws.com/sra/SRR11860511/SRR11860511
Anarrhichthys_ocellatus	SRR10597206	SRX7276963	SRP166973	PRJNA496475	SRS5770976	SAMN13243661	https://sra-downloadb.be-md.ncbi.nlm.nih.gov/sos5/sra-pub-zq-16/SRR010/10597/SRR10597206/SRR10597206.lite.1
Anarrhichthys_ocellatus	SRR10597207	SRX7276963	SRP166973	PRJNA496475	SRS5770976	SAMN13243661	https://sra-downloadb.be-md.ncbi.nlm.nih.gov/sos5/sra-pub-zq-16/SRR010/10597/SRR10597207/SRR10597207.lite.1
Anarrhichthys_ocellatus	SRR10597208	SRX7276964	SRP166973	PRJNA496475	SRS5770977	SAMN13243665	https://sra-downloadb.be-md.ncbi.nlm.nih.gov/sos5/sra-pub-zq-16/SRR010/10597/SRR10597208/SRR10597208.lite.1
Anas_platyrhynchos	SRR12701625	SRX9181118	SRP285175	PRJNA665331	SRS7418270	SAMN16251816	https://sra-pub-run-odp.s3.amazonaws.com/sra/SRR12701625/SRR12701625
Anas_platyrhynchos	SRR12701624	SRX9181119	SRP285175	PRJNA665331	SRS7418271	SAMN16251817	https://sra-pub-run-odp.s3.amazonaws.com/sra/SRR12701624/SRR12701624
Anas_platyrhynchos	SRR12701621	SRX9181122	SRP285175	PRJNA665331	SRS7418274	SAMN16251818	https://sra-pub-run-odp.s3.amazonaws.com/sra/SRR12701621/SRR12701621
Anas_platyrhynchos	SRR12701877	SRX9181356	SRP285179	PRJNA665334	SRS7418505	SAMN16251828	https://sra-pub-run-odp.s3.amazonaws.com/sra/SRR12701877/SRR12701877
Anas_platyrhynchos	SRR12701876	SRX9181357	SRP285179	PRJNA665334	SRS7418506	SAMN16251829	https://sra-pub-run-odp.s3.amazonaws.com/sra/SRR12701876/SRR12701876
Anas_platyrhynchos	SRR12701873	SRX9181360	SRP285179	PRJNA665334	SRS7418509	SAMN16251830	https://sra-pub-run-odp.s3.amazonaws.com/sra/SRR12701873/SRR12701873
Anas_platyrhynchos	SRR12701872	SRX9181361	SRP285179	PRJNA665334	SRS7418510	SAMN16251831	https://sra-pub-run-odp.s3.amazonaws.com/sra/SRR12701872/SRR12701872
Anas_platyrhynchos	SRR12701871	SRX9181362	SRP285179	PRJNA665334	SRS7418511	SAMN16251832	https://sra-pub-run-odp.s3.amazonaws.com/sra/SRR12701871/SRR12701871
Anas_platyrhynchos	SRR12701870	SRX9181363	SRP285179	PRJNA665334	SRS7418512	SAMN16251833	https://sra-pub-run-odp.s3.amazonaws.com/sra/SRR12701870/SRR12701870
Anas_platyrhynchos	SRR12701869	SRX9181364	SRP285179	PRJNA665334	SRS7418513	SAMN16251834	https://sra-pub-run-odp.s3.amazonaws.com/sra/SRR12701869/SRR12701869
Anas_platyrhynchos	SRR12701868	SRX9181365	SRP285179	PRJNA665334	SRS7418514	SAMN16251835	https://sra-pub-run-odp.s3.amazonaws.com/sra/SRR12701868/SRR12701868
Anas_platyrhynchos	SRR12701867	SRX9181366	SRP285179	PRJNA665334	SRS7418515	SAMN16251836	https://sra-pub-run-odp.s3.amazonaws.com/sra/SRR12701867/SRR12701867
Anas_platyrhynchos	SRR12701623	SRX9181120	SRP285175	PRJNA665331	SRS7418272	SAMN16251826	https://sra-pub-run-odp.s3.amazonaws.com/sra/SRR12701623/SRR12701623
Anas_platyrhynchos	SRR12701622	SRX9181121	SRP285175	PRJNA665331	SRS7418273	SAMN16251827	https://sra-pub-run-odp.s3.amazonaws.com/sra/SRR12701622/SRR12701622
Anas_platyrhynchos	SRR12701866	SRX9181367	SRP285179	PRJNA665334	SRS7418516	SAMN16251837	https://sra-pub-run-odp.s3.amazonaws.com/sra/SRR12701866/SRR12701866
Anas_platyrhynchos	SRR12701875	SRX9181358	SRP285179	PRJNA665334	SRS7418507	SAMN16251838	https://sra-pub-run-odp.s3.amazonaws.com/sra/SRR12701875/SRR12701875
Anas_platyrhynchos	SRR12701874	SRX9181359	SRP285179	PRJNA665334	SRS7418508	SAMN16251839	https://sra-pub-run-odp.s3.amazonaws.com/sra/SRR12701874/SRR12701874
Anas_platyrhynchos	SRR12701900	SRX9181379	SRP285181	PRJNA665336	SRS7418521	SAMN16251841	https://sra-pub-run-odp.s3.amazonaws.com/sra/SRR12701900/SRR12701900
Anas_platyrhynchos	SRR12701899	SRX9181380	SRP285181	PRJNA665336	SRS7418522	SAMN16251842	https://sra-pub-run-odp.s3.amazonaws.com/sra/SRR12701899/SRR12701899
Anas_platyrhynchos	SRR12701896	SRX9181383	SRP285181	PRJNA665336	SRS7418525	SAMN16251843	https://sra-pub-run-odp.s3.amazonaws.com/sra/SRR12701896/SRR12701896
Anas_platyrhynchos	SRR12702267	SRX9181746	SRP285189	PRJNA665337	SRS7418883	SAMN16251854	https://sra-pub-run-odp.s3.amazonaws.com/sra/SRR12702267/SRR12702267
Anas_platyrhynchos	SRR12702266	SRX9181747	SRP285189	PRJNA665337	SRS7418885	SAMN16251855	https://sra-pub-run-odp.s3.amazonaws.com/sra/SRR12702266/SRR12702266
Anas_platyrhynchos	SRR12702263	SRX9181750	SRP285189	PRJNA665337	SRS7418887	SAMN16251856	https://sra-pub-run-odp.s3.amazonaws.com/sra/SRR12702263/SRR12702263
Anas_platyrhynchos	SRR12701895	SRX9181384	SRP285181	PRJNA665336	SRS7418526	SAMN16251844	https://sra-pub-run-odp.s3.amazonaws.com/sra/SRR12701895/SRR12701895
Anas_platyrhynchos	SRR12701894	SRX9181385	SRP285181	PRJNA665336	SRS7418527	SAMN16251845	https://sra-pub-run-odp.s3.amazonaws.com/sra/SRR12701894/SRR12701894
Anas_platyrhynchos	SRR12701893	SRX9181386	SRP285181	PRJNA665336	SRS7418528	SAMN16251846	https://sra-pub-run-odp.s3.amazonaws.com/sra/SRR12701893/SRR12701893
Anas_platyrhynchos	SRR12702262	SRX9181751	SRP285189	PRJNA665337	SRS7418888	SAMN16251857	https://sra-pub-run-odp.s3.amazonaws.com/sra/SRR12702262/SRR12702262
Anas_platyrhynchos	SRR12702261	SRX9181752	SRP285189	PRJNA665337	SRS7418889	SAMN16251858	https://sra-pub-run-odp.s3.amazonaws.com/sra/SRR12702261/SRR12702261
Anas_platyrhynchos	SRR12702260	SRX9181753	SRP285189	PRJNA665337	SRS7418890	SAMN16251859	https://sra-pub-run-odp.s3.amazonaws.com/sra/SRR12702260/SRR12702260
Anas_platyrhynchos	SRR12701892	SRX9181387	SRP285181	PRJNA665336	SRS7418529	SAMN16251847	https://sra-pub-run-odp.s3.amazonaws.com/sra/SRR12701892/SRR12701892
Anas_platyrhynchos	SRR12701891	SRX9181388	SRP285181	PRJNA665336	SRS7418530	SAMN16251848	https://sra-pub-run-odp.s3.amazonaws.com/sra/SRR12701891/SRR12701891
Anas_platyrhynchos	SRR12650284	SRX9131600	SRP282550	PRJNA663128	SRS7373854	SAMN16120889	https://sra-pub-run-odp.s3.amazonaws.com/sra/SRR12650284/SRR12650284
Anas_platyrhynchos	SRR12701632	SRX9181111	SRP285175	PRJNA665331	SRS7418264	SAMN16251819	https://sra-pub-run-odp.s3.amazonaws.com/sra/SRR12701632/SRR12701632
Anas_platyrhynchos	SRR12701631	SRX9181112	SRP285175	PRJNA665331	SRS7418263	SAMN16251820	https://sra-pub-run-odp.s3.amazonaws.com/sra/SRR12701631/SRR12701631
Anas_platyrhynchos	SRR12701630	SRX9181113	SRP285175	PRJNA665331	SRS7418265	SAMN16251821	https://sra-pub-run-odp.s3.amazonaws.com/sra/SRR12701630/SRR12701630
Anas_platyrhynchos	SRR12650279	SRX9131605	SRP282550	PRJNA663128	SRS7373859	SAMN16120890	https://sra-pub-run-odp.s3.amazonaws.com/sra/SRR12650279/SRR12650279
Anas_platyrhynchos	SRR12650278	SRX9131606	SRP282550	PRJNA663128	SRS7373860	SAMN16120891	https://sra-pub-run-odp.s3.amazonaws.com/sra/SRR12650278/SRR12650278
Anas_platyrhynchos	SRR12650277	SRX9131607	SRP282550	PRJNA663128	SRS7373861	SAMN16120892	https://sra-pub-run-odp.s3.amazonaws.com/sra/SRR12650277/SRR12650277
Anas_platyrhynchos	SRR12701629	SRX9181114	SRP285175	PRJNA665331	SRS7418266	SAMN16251822	https://sra-pub-run-odp.s3.amazonaws.com/sra/SRR12701629/SRR12701629
Anas_platyrhynchos	SRR12701628	SRX9181115	SRP285175	PRJNA665331	SRS7418267	SAMN16251823	https://sra-pub-run-odp.s3.amazonaws.com/sra/SRR12701628/SRR12701628
Anas_platyrhynchos	SRR12701627	SRX9181116	SRP285175	PRJNA665331	SRS7418268	SAMN16251824	https://sra-pub-run-odp.s3.amazonaws.com/sra/SRR12701627/SRR12701627
Anas_platyrhynchos	SRR12650276	SRX9131608	SRP282550	PRJNA663128	SRS7373862	SAMN16120893	https://sra-pub-run-odp.s3.amazonaws.com/sra/SRR12650276/SRR12650276
Anas_platyrhynchos	SRR12650275	SRX9131609	SRP282550	PRJNA663128	SRS7373863	SAMN16120894	https://sra-pub-run-odp.s3.amazonaws.com/sra/SRR12650275/SRR12650275
Anas_platyrhynchos	SRR12650274	SRX9131610	SRP282550	PRJNA663128	SRS7373864	SAMN16120895	https://sra-pub-run-odp.s3.amazonaws.com/sra/SRR12650274/SRR12650274
Anas_platyrhynchos	SRR12650283	SRX9131601	SRP282550	PRJNA663128	SRS7373855	SAMN16120907	https://sra-pub-run-odp.s3.amazonaws.com/sra/SRR12650283/SRR12650283
Anas_platyrhynchos	SRR12701626	SRX9181117	SRP285175	PRJNA665331	SRS7418269	SAMN16251825	https://sra-pub-run-odp.s3.amazonaws.com/sra/SRR12701626/SRR12701626
Anas_platyrhynchos	SRR12650273	SRX9131611	SRP282550	PRJNA663128	SRS7373865	SAMN16120896	https://sra-pub-run-odp.s3.amazonaws.com/sra/SRR12650273/SRR12650273
Anas_platyrhynchos	SRR12650282	SRX9131602	SRP282550	PRJNA663128	SRS7373856	SAMN16120908	https://sra-pub-run-odp.s3.amazonaws.com/sra/SRR12650282/SRR12650282
Anas_platyrhynchos	SRR12650281	SRX9131603	SRP282550	PRJNA663128	SRS7373857	SAMN16120909	https://sra-pub-run-odp.s3.amazonaws.com/sra/SRR12650281/SRR12650281
Anas_platyrhynchos	SRR12650280	SRX9131604	SRP282550	PRJNA663128	SRS7373858	SAMN16120910	https://sra-pub-run-odp.s3.amazonaws.com/sra/SRR12650280/SRR12650280
Ancylostoma_ceylanicum	SRR1124849	SRX435796	SRP035476	PRJNA231490	SRS535627	SAMN02585483	https://sra-downloadb.be-md.ncbi.nlm.nih.gov/sos5/sra-pub-zq-11/SRR112/4849/SRR1124849.sralite.1
Ancylostoma_ceylanicum	SRR5901546	SRX3063119	SRP058598	PRJNA72583	SRS2408232	SAMN07451676	https://sra-downloadb.be-md.ncbi.nlm.nih.gov/sos5/sra-pub-zq-11/SRR005/5901/SRR5901546/SRR5901546.lite.1
Ancylostoma_ceylanicum	SRR5901547	SRX3063118	SRP058598	PRJNA72583	SRS2408232	SAMN07451676	https://sra-downloadb.be-md.ncbi.nlm.nih.gov/sos5/sra-pub-zq-11/SRR005/5901/SRR5901547/SRR5901547.lite.1
Ancylostoma_ceylanicum	SRR5901548	SRX3063117	SRP058598	PRJNA72583	SRS2408232	SAMN07451676	https://sra-downloadb.be-md.ncbi.nlm.nih.gov/sos5/sra-pub-zq-11/SRR005/5901/SRR5901548/SRR5901548.lite.1
Ancylostoma_ceylanicum	SRR5901549	SRX3063116	SRP058598	PRJNA72583	SRS2408232	SAMN07451676	https://sra-downloadb.be-md.ncbi.nlm.nih.gov/sos5/sra-pub-zq-11/SRR005/5901/SRR5901549/SRR5901549.lite.1
Ancylostoma_ceylanicum	SRR2125591	SRX1116920	SRP058598	PRJNA72583	SRS1010197	SAMN03897460	https://sra-downloadb.be-md.ncbi.nlm.nih.gov/sos5/sra-pub-zq-11/SRR002/125/SRR2125591.sralite.1
Ancylostoma_ceylanicum	SRR2125593	SRX1116920	SRP058598	PRJNA72583	SRS1010197	SAMN03897460	https://sra-downloadb.be-md.ncbi.nlm.nih.gov/sos5/sra-pub-zq-11/SRR002/125/SRR2125593.sralite.1
Ancylostoma_ceylanicum	SRR2125595	SRX1116921	SRP058598	PRJNA72583	SRS1010198	SAMN03897461	https://sra-downloadb.be-md.ncbi.nlm.nih.gov/sos5/sra-pub-zq-11/SRR002/125/SRR2125595.sralite.1
Ancylostoma_ceylanicum	SRR2125600	SRX1116922	SRP058598	PRJNA72583	SRS1010230	SAMN03897481	https://sra-downloadb.be-md.ncbi.nlm.nih.gov/sos5/sra-pub-zq-11/SRR002/125/SRR2125600.sralite.1
Ancylostoma_ceylanicum	SRR2125609	SRX1116899	SRP058598	PRJNA72583	SRS1010231	SAMN03897482	https://sra-downloadb.be-md.ncbi.nlm.nih.gov/sos5/sra-pub-zq-11/SRR002/125/SRR2125609.sralite.1
Ancylostoma_ceylanicum	SRR2125605	SRX1116900	SRP058598	PRJNA72583	SRS1010199	SAMN03897462	https://sra-downloadb.be-md.ncbi.nlm.nih.gov/sos5/sra-pub-zq-11/SRR002/125/SRR2125605.sralite.1
Ancylostoma_ceylanicum	SRR2125606	SRX1116901	SRP058598	PRJNA72583	SRS1010205	SAMN03897463	https://sra-downloadb.be-md.ncbi.nlm.nih.gov/sos5/sra-pub-zq-11/SRR002/125/SRR2125606.sralite.1
Ancylostoma_ceylanicum	SRR2125610	SRX1116901	SRP058598	PRJNA72583	SRS1010205	SAMN03897463	https://sra-downloadb.be-md.ncbi.nlm.nih.gov/sos5/sra-pub-zq-11/SRR002/125/SRR2125610.sralite.1
Ancylostoma_ceylanicum	SRR2125607	SRX1116902	SRP058598	PRJNA72583	SRS1010212	SAMN03897464	https://sra-downloadb.be-md.ncbi.nlm.nih.gov/sos5/sra-pub-zq-11/SRR002/125/SRR2125607.sralite.1
Ancylostoma_ceylanicum	SRR2125586	SRX1116902	SRP058598	PRJNA72583	SRS1010212	SAMN03897464	https://sra-downloadb.be-md.ncbi.nlm.nih.gov/sos5/sra-pub-zq-11/SRR002/125/SRR2125586.sralite.1
Ancylostoma_ceylanicum	SRR2125587	SRX1116903	SRP058598	PRJNA72583	SRS1010213	SAMN03897465	https://sra-downloadb.be-md.ncbi.nlm.nih.gov/sos5/sra-pub-zq-11/SRR002/125/SRR2125587.sralite.1
Ancylostoma_ceylanicum	SRR2125598	SRX1116903	SRP058598	PRJNA72583	SRS1010213	SAMN03897465	https://sra-downloadb.be-md.ncbi.nlm.nih.gov/sos5/sra-pub-zq-11/SRR002/125/SRR2125598.sralite.1
Ancylostoma_ceylanicum	SRR2125594	SRX1116904	SRP058598	PRJNA72583	SRS1010214	SAMN03897466	https://sra-downloadb.be-md.ncbi.nlm.nih.gov/sos5/sra-pub-zq-11/SRR002/125/SRR2125594.sralite.1
Ancylostoma_ceylanicum	SRR2125582	SRX1116904	SRP058598	PRJNA72583	SRS1010214	SAMN03897466	https://sra-downloadb.be-md.ncbi.nlm.nih.gov/sos5/sra-pub-zq-11/SRR212/5582/SRR2125582.sralite.1
Ancylostoma_ceylanicum	SRR2125572	SRX1116905	SRP058598	PRJNA72583	SRS1010215	SAMN03897467	https://sra-downloadb.be-md.ncbi.nlm.nih.gov/sos5/sra-pub-zq-11/SRR002/125/SRR2125572.sralite.1
Ancylostoma_ceylanicum	SRR2125584	SRX1116905	SRP058598	PRJNA72583	SRS1010215	SAMN03897467	https://sra-downloadb.be-md.ncbi.nlm.nih.gov/sos5/sra-pub-zq-11/SRR002/125/SRR2125584.sralite.1
Ancylostoma_ceylanicum	SRR2125585	SRX1116905	SRP058598	PRJNA72583	SRS1010215	SAMN03897467	https://sra-downloadb.be-md.ncbi.nlm.nih.gov/sos5/sra-pub-zq-11/SRR002/125/SRR2125585.sralite.1
Ancylostoma_ceylanicum	SRR2125589	SRX1116906	SRP058598	PRJNA72583	SRS1010216	SAMN03897468	https://sra-downloadb.be-md.ncbi.nlm.nih.gov/sos5/sra-pub-zq-11/SRR002/125/SRR2125589.sralite.1
Ancylostoma_ceylanicum	SRR2125590	SRX1116906	SRP058598	PRJNA72583	SRS1010216	SAMN03897468	https://sra-downloadb.be-md.ncbi.nlm.nih.gov/sos5/sra-pub-zq-11/SRR002/125/SRR2125590.sralite.1
Ancylostoma_ceylanicum	SRR2125583	SRX1116906	SRP058598	PRJNA72583	SRS1010216	SAMN03897468	https://sra-downloadb.be-md.ncbi.nlm.nih.gov/sos5/sra-pub-zq-11/SRR002/125/SRR2125583.sralite.1
Ancylostoma_ceylanicum	SRR2125581	SRX1116907	SRP058598	PRJNA72583	SRS1010217	SAMN03897469	https://sra-downloadb.be-md.ncbi.nlm.nih.gov/sos5/sra-pub-zq-11/SRR002/125/SRR2125581.sralite.1
Ancylostoma_ceylanicum	SRR2125615	SRX1116908	SRP058598	PRJNA72583	SRS1010218	SAMN03897470	https://sra-downloadb.be-md.ncbi.nlm.nih.gov/sos5/sra-pub-zq-11/SRR002/125/SRR2125615.sralite.1
Ancylostoma_ceylanicum	SRR2125612	SRX1116909	SRP058598	PRJNA72583	SRS1010219	SAMN03897471	https://sra-downloadb.be-md.ncbi.nlm.nih.gov/sos5/sra-pub-zq-11/SRR002/125/SRR2125612.sralite.1
Ancylostoma_ceylanicum	SRR2131689	SRX1116910	SRP058598	PRJNA72583	SRS1010220	SAMN03897472	https://sra-downloadb.be-md.ncbi.nlm.nih.gov/sos5/sra-pub-zq-11/SRR002/131/SRR2131689.sralite.1
Ancylostoma_ceylanicum	SRR2125604	SRX1116911	SRP058598	PRJNA72583	SRS1010221	SAMN03897473	https://sra-downloadb.be-md.ncbi.nlm.nih.gov/sos5/sra-pub-zq-11/SRR002/125/SRR2125604.sralite.1
Ancylostoma_ceylanicum	SRR2125611	SRX1116913	SRP058598	PRJNA72583	SRS1010223	SAMN03897475	https://sra-downloadb.be-md.ncbi.nlm.nih.gov/sos5/sra-pub-zq-11/SRR002/125/SRR2125611.sralite.1
Ancylostoma_ceylanicum	SRR2125596	SRX1116915	SRP058598	PRJNA72583	SRS1010224	SAMN03897476	https://sra-downloadb.be-md.ncbi.nlm.nih.gov/sos5/sra-pub-zq-11/SRR002/125/SRR2125596.sralite.1
Ancylostoma_ceylanicum	SRR2125627	SRX1116916	SRP058598	PRJNA72583	SRS1010225	SAMN03897477	https://sra-downloadb.be-md.ncbi.nlm.nih.gov/sos5/sra-pub-zq-11/SRR002/125/SRR2125627.sralite.1
Ancylostoma_ceylanicum	SRR2131029	SRX1116917	SRP058598	PRJNA72583	SRS1010226	SAMN03897478	https://sra-downloadb.be-md.ncbi.nlm.nih.gov/sos5/sra-pub-zq-11/SRR002/131/SRR2131029.sralite.1
Ancylostoma_ceylanicum	SRR2130325	SRX1116918	SRP058598	PRJNA72583	SRS1010227	SAMN03897479	https://sra-downloadb.be-md.ncbi.nlm.nih.gov/sos5/sra-pub-zq-11/SRR002/130/SRR2130325.sralite.1
Ancylostoma_ceylanicum	SRR2130271	SRX1116919	SRP058598	PRJNA72583	SRS1010229	SAMN03897480	https://sra-downloadb.be-md.ncbi.nlm.nih.gov/sos5/sra-pub-zq-11/SRR002/130/SRR2130271.sralite.1
Ancylostoma_ceylanicum	SRR2138602	SRX1127457	SRP058598	PRJNA72583	SRS1019142	SAMN03946629	https://sra-downloadb.be-md.ncbi.nlm.nih.gov/sos5/sra-pub-zq-11/SRR002/138/SRR2138602.sralite.1
Angiostrongylus_cantonensis	SRR9593580	SRX6359325	SRP211913	PRJNA549533	SRS5021892	SAMN12091291	https://sra-downloadb.be-md.ncbi.nlm.nih.gov/sos5/sra-pub-zq-16/SRR009/9593/SRR9593580/SRR9593580.lite.1
Angiostrongylus_cantonensis	SRR3199277	SRX1611486	SRP071052	PRJNA314004	SRS1318781	SAMN04528230	https://sra-downloadb.be-md.ncbi.nlm.nih.gov/sos5/sra-pub-zq-11/SRR003/199/SRR3199277/SRR3199277.sralite.1
Angiostrongylus_cantonensis	SRR3199278	SRX1609265	SRP071052	PRJNA314004	SRS1318781	SAMN04528230	https://sra-downloadb.be-md.ncbi.nlm.nih.gov/sos5/sra-pub-zq-11/SRR003/199/SRR3199278/SRR3199278.sralite.1
Angiostrongylus_cantonensis	SRR4738887	SRX2312265	SRP092371		SRS1776636	SAMN05945834	https://sra-downloadb.be-md.ncbi.nlm.nih.gov/sos5/sra-pub-zq-11/SRR004/738/SRR4738887/SRR4738887.sralite.1
Angiostrongylus_cantonensis	SRR4738888	SRX2312266	SRP092371		SRS1776643	SAMN05945835	https://sra-downloadb.be-md.ncbi.nlm.nih.gov/sos5/sra-pub-zq-14/SRR004/738/SRR4738888.sralite.1
Angiostrongylus_cantonensis	SRR4738889	SRX2312267	SRP092371		SRS1776642	SAMN05945838	https://sra-downloadb.be-md.ncbi.nlm.nih.gov/sos5/sra-pub-zq-14/SRR004/738/SRR4738889.sralite.1
Angiostrongylus_cantonensis	SRR4738890	SRX2312268	SRP092371		SRS1776640	SAMN05945840	https://sra-downloadb.be-md.ncbi.nlm.nih.gov/sos5/sra-pub-zq-14/SRR004/738/SRR4738890.sralite.1
Angiostrongylus_cantonensis	SRR4738894	SRX2312271	SRP092371		SRS1776637	SAMN05945839	https://sra-downloadb.be-md.ncbi.nlm.nih.gov/sos5/sra-pub-zq-14/SRR004/738/SRR4738894.sralite.1
Angiostrongylus_cantonensis	SRR4738895	SRX2312271	SRP092371		SRS1776637	SAMN05945839	https://sra-downloadb.be-md.ncbi.nlm.nih.gov/sos5/sra-pub-zq-11/SRR004/738/SRR4738895/SRR4738895.sralite.1
Angiostrongylus_cantonensis	SRR4738891	SRX2312269	SRP092371		SRS1776638	SAMN05945836	https://sra-downloadb.be-md.ncbi.nlm.nih.gov/sos5/sra-pub-zq-14/SRR004/738/SRR4738891.sralite.1
Angiostrongylus_cantonensis	SRR4738892	SRX2312270	SRP092371		SRS1776639	SAMN05945837	https://sra-downloadb.be-md.ncbi.nlm.nih.gov/sos5/sra-pub-zq-11/SRR004/738/SRR4738892/SRR4738892.sralite.1
Angiostrongylus_cantonensis	SRR4738893	SRX2312270	SRP092371		SRS1776639	SAMN05945837	https://sra-downloadb.be-md.ncbi.nlm.nih.gov/sos5/sra-pub-zq-14/SRR004/738/SRR4738893.sralite.1
Angiostrongylus_cantonensis	SRR6435988	SRX3527464	SRP127889	PRJNA350405	SRS2803151	SAMN08242088	https://sra-downloadb.be-md.ncbi.nlm.nih.gov/sos5/sra-pub-zq-14/SRR006/435/SRR6435988.sralite.1
Angiostrongylus_cantonensis	SRR6435989	SRX3527463	SRP127889	PRJNA350405	SRS2803150	SAMN08242087	https://sra-downloadb.be-md.ncbi.nlm.nih.gov/sos5/sra-pub-zq-14/SRR006/435/SRR6435989.sralite.1
Angiostrongylus_cantonensis	SRR6435990	SRX3527462	SRP127889	PRJNA350405	SRS2803150	SAMN08242087	https://sra-downloadb.be-md.ncbi.nlm.nih.gov/sos5/sra-pub-zq-11/SRR006/435/SRR6435990/SRR6435990.sralite.1
Angiostrongylus_cantonensis	SRR6435991	SRX3527461	SRP127889	PRJNA350405	SRS2803150	SAMN08242087	https://sra-downloadb.be-md.ncbi.nlm.nih.gov/sos5/sra-pub-zq-11/SRR006/435/SRR6435991/SRR6435991.sralite.1
Angiostrongylus_cantonensis	SRR6435992	SRX3527460	SRP127889	PRJNA350405	SRS2803150	SAMN08242087	https://sra-downloadb.be-md.ncbi.nlm.nih.gov/sos5/sra-pub-zq-11/SRR006/435/SRR6435992/SRR6435992.sralite.1
Angiostrongylus_cantonensis	SRR6435986	SRX3527466	SRP127889	PRJNA350405	SRS2803152	SAMN08242089	https://sra-downloadb.be-md.ncbi.nlm.nih.gov/sos5/sra-pub-zq-14/SRR006/435/SRR6435986.sralite.1
Angiostrongylus_cantonensis	SRR6435987	SRX3527465	SRP127889	PRJNA350405	SRS2803152	SAMN08242089	https://sra-downloadb.be-md.ncbi.nlm.nih.gov/sos5/sra-pub-zq-14/SRR006/435/SRR6435987.sralite.1
Angiostrongylus_cantonensis	SRR6435985	SRX3527467	SRP127889	PRJNA350405	SRS2803149	SAMN08242090	https://sra-downloadb.be-md.ncbi.nlm.nih.gov/sos5/sra-pub-zq-14/SRR006/435/SRR6435985.sralite.1
Angiostrongylus_cantonensis	SRR6435993	SRX3527459	SRP127889	PRJNA350405	SRS2803149	SAMN08242090	https://sra-downloadb.be-md.ncbi.nlm.nih.gov/sos5/sra-pub-zq-11/SRR006/435/SRR6435993/SRR6435993.sralite.1
Anneissia_japonica	SRR1138706	SRX445853	SRP035591	PRJNA236087	SRS540986	SAMN02594498	https://sra-downloadb.be-md.ncbi.nlm.nih.gov/sos5/sra-pub-zq-14/SRR001/138/SRR1138706.sralite.1
Anneissia_japonica	SRR9663041	SRX6423888	SRP213960	PRJNA553591	SRS5080677	SAMN12240308	https://sra-downloadb.be-md.ncbi.nlm.nih.gov/sos5/sra-pub-zq-16/SRR009/663/SRR9663041.sralite.1
Anneissia_japonica	SRR9663042	SRX6423887	SRP213960	PRJNA553591	SRS5080676	SAMN12240309	https://sra-pub-run-odp.s3.amazonaws.com/sra/SRR9663042/SRR9663042
Anneissia_japonica	SRR9663037	SRX6423892	SRP213960	PRJNA553591	SRS5080681	SAMN12240312	https://sra-downloadb.be-md.ncbi.nlm.nih.gov/sos5/sra-pub-zq-14/SRR009/663/SRR9663037.sralite.1
Anneissia_japonica	SRR9663038	SRX6423891	SRP213960	PRJNA553591	SRS5080680	SAMN12240313	https://sra-pub-run-odp.s3.amazonaws.com/sra/SRR9663038/SRR9663038
Anneissia_japonica	SRR9663035	SRX6423894	SRP213960	PRJNA553591	SRS5080683	SAMN12240310	https://sra-downloadb.be-md.ncbi.nlm.nih.gov/sos5/sra-pub-zq-16/SRR009/663/SRR9663035.sralite.1
Anneissia_japonica	SRR9663036	SRX6423893	SRP213960	PRJNA553591	SRS5080682	SAMN12240311	https://sra-downloadb.be-md.ncbi.nlm.nih.gov/sos5/sra-pub-zq-14/SRR009/663/SRR9663036.sralite.1
Anneissia_japonica	SRR9663025	SRX6423904	SRP213960	PRJNA553591	SRS5080693	SAMN12240333	https://sra-pub-run-odp.s3.amazonaws.com/sra/SRR9663025/SRR9663025
Anneissia_japonica	SRR9663032	SRX6423897	SRP213960	PRJNA553591	SRS5080686	SAMN12240334	https://sra-pub-run-odp.s3.amazonaws.com/sra/SRR9663032/SRR9663032
Anneissia_japonica	SRR9663012	SRX6423917	SRP213960	PRJNA553591	SRS5080706	SAMN12240324	https://sra-pub-run-odp.s3.amazonaws.com/sra/SRR9663012/SRR9663012
Anneissia_japonica	SRR9663013	SRX6423916	SRP213960	PRJNA553591	SRS5080705	SAMN12240325	https://sra-pub-run-odp.s3.amazonaws.com/sra/SRR9663013/SRR9663013
Anneissia_japonica	SRR9663017	SRX6423912	SRP213960	PRJNA553591	SRS5080701	SAMN12240318	https://sra-downloadb.be-md.ncbi.nlm.nih.gov/sos5/sra-pub-zq-16/SRR009/663/SRR9663017.sralite.1
Anneissia_japonica	SRR9663018	SRX6423911	SRP213960	PRJNA553591	SRS5080700	SAMN12240319	https://sra-downloadb.be-md.ncbi.nlm.nih.gov/sos5/sra-pub-zq-16/SRR009/663/SRR9663018.sralite.1
Anneissia_japonica	SRR9663030	SRX6423899	SRP213960	PRJNA553591	SRS5080688	SAMN12240328	https://sra-pub-run-odp.s3.amazonaws.com/sra/SRR9663030/SRR9663030
Anneissia_japonica	SRR9663028	SRX6423901	SRP213960	PRJNA553591	SRS5080690	SAMN12240326	https://sra-pub-run-odp.s3.amazonaws.com/sra/SRR9663028/SRR9663028
Anneissia_japonica	SRR9663027	SRX6423902	SRP213960	PRJNA553591	SRS5080691	SAMN12240327	https://sra-downloadb.be-md.ncbi.nlm.nih.gov/sos5/sra-pub-zq-14/SRR009/663/SRR9663027.sralite.1
Anneissia_japonica	SRR9663029	SRX6423900	SRP213960	PRJNA553591	SRS5080689	SAMN12240329	https://sra-downloadb.be-md.ncbi.nlm.nih.gov/sos5/sra-pub-zq-14/SRR009/663/SRR9663029.sralite.1
Anneissia_japonica	SRR9663024	SRX6423905	SRP213960	PRJNA553591	SRS5080694	SAMN12240330	https://sra-downloadb.be-md.ncbi.nlm.nih.gov/sos5/sra-pub-zq-16/SRR009/663/SRR9663024.sralite.1
Anneissia_japonica	SRR9663039	SRX6423890	SRP213960	PRJNA553591	SRS5080679	SAMN12240306	https://sra-downloadb.be-md.ncbi.nlm.nih.gov/sos5/sra-pub-zq-14/SRR009/663/SRR9663039.sralite.1
Anneissia_japonica	SRR9663040	SRX6423889	SRP213960	PRJNA553591	SRS5080678	SAMN12240307	https://sra-pub-run-odp.s3.amazonaws.com/sra/SRR9663040/SRR9663040
Anneissia_japonica	SRR9663031	SRX6423898	SRP213960	PRJNA553591	SRS5080687	SAMN12240335	https://sra-pub-run-odp.s3.amazonaws.com/sra/SRR9663031/SRR9663031
Anneissia_japonica	SRR9663014	SRX6423915	SRP213960	PRJNA553591	SRS5080704	SAMN12240336	https://sra-downloadb.be-md.ncbi.nlm.nih.gov/sos5/sra-pub-zq-16/SRR009/663/SRR9663014.sralite.1
Anneissia_japonica	SRR9663021	SRX6423908	SRP213960	PRJNA553591	SRS5080697	SAMN12240322	https://sra-downloadb.be-md.ncbi.nlm.nih.gov/sos5/sra-pub-zq-16/SRR009/663/SRR9663021.sralite.1
Anneissia_japonica	SRR9663022	SRX6423907	SRP213960	PRJNA553591	SRS5080696	SAMN12240323	https://sra-downloadb.be-md.ncbi.nlm.nih.gov/sos5/sra-pub-zq-14/SRR009/663/SRR9663022.sralite.1
Anneissia_japonica	SRR9663019	SRX6423910	SRP213960	PRJNA553591	SRS5080699	SAMN12240320	https://sra-pub-run-odp.s3.amazonaws.com/sra/SRR9663019/SRR9663019
Anneissia_japonica	SRR9663020	SRX6423909	SRP213960	PRJNA553591	SRS5080698	SAMN12240321	https://sra-pub-run-odp.s3.amazonaws.com/sra/SRR9663020/SRR9663020
Anneissia_japonica	SRR9663033	SRX6423896	SRP213960	PRJNA553591	SRS5080685	SAMN12240314	https://sra-downloadb.be-md.ncbi.nlm.nih.gov/sos5/sra-pub-zq-16/SRR009/663/SRR9663033.sralite.1
Anneissia_japonica	SRR9663034	SRX6423895	SRP213960	PRJNA553591	SRS5080684	SAMN12240315	https://sra-pub-run-odp.s3.amazonaws.com/sra/SRR9663034/SRR9663034
Anneissia_japonica	SRR9663015	SRX6423914	SRP213960	PRJNA553591	SRS5080703	SAMN12240316	https://sra-pub-run-odp.s3.amazonaws.com/sra/SRR9663015/SRR9663015
Anneissia_japonica	SRR9663016	SRX6423913	SRP213960	PRJNA553591	SRS5080702	SAMN12240317	https://sra-pub-run-odp.s3.amazonaws.com/sra/SRR9663016/SRR9663016
Anneissia_japonica	SRR9663023	SRX6423906	SRP213960	PRJNA553591	SRS5080695	SAMN12240331	https://sra-downloadb.be-md.ncbi.nlm.nih.gov/sos5/sra-pub-zq-16/SRR009/663/SRR9663023.sralite.1
Anneissia_japonica	SRR9663026	SRX6423903	SRP213960	PRJNA553591	SRS5080692	SAMN12240332	https://sra-downloadb.be-md.ncbi.nlm.nih.gov/sos5/sra-pub-zq-14/SRR009/663/SRR9663026.sralite.1
Anolis_carolinensis	SRR9140720	SRX5913889	SRP199700	PRJNA545124	SRS4832154	SAMN11493012	https://sra-downloadb.be-md.ncbi.nlm.nih.gov/sos5/sra-pub-zq-16/SRR009/140/SRR9140720.sralite.1
Anolis_carolinensis	SRR9140719	SRX5913890	SRP199700	PRJNA545124	SRS4832155	SAMN11493001	https://sra-downloadb.be-md.ncbi.nlm.nih.gov/sos3/sra-pub-zq-22/SRR009/140/SRR9140719.sralite.1
Anolis_carolinensis	SRR9140718	SRX5913891	SRP199700	PRJNA545124	SRS4832156	SAMN11493009	https://sra-downloadb.be-md.ncbi.nlm.nih.gov/sos5/sra-pub-zq-16/SRR009/140/SRR9140718.sralite.1
Anolis_carolinensis	SRR9140717	SRX5913892	SRP199700	PRJNA545124	SRS4832157	SAMN11493010	https://sra-downloadb.be-md.ncbi.nlm.nih.gov/sos5/sra-pub-zq-14/SRR009/140/SRR9140717.sralite.1
Anolis_carolinensis	SRR9140716	SRX5913893	SRP199700	PRJNA545124	SRS4832158	SAMN11493002	https://sra-downloadb.be-md.ncbi.nlm.nih.gov/sos5/sra-pub-zq-16/SRR009/140/SRR9140716.sralite.1
Anolis_carolinensis	SRR9694548	SRX6452868	SRP214941	PRJNA554900	SRS5106211	SAMN12286935	https://sra-downloadb.be-md.ncbi.nlm.nih.gov/sos5/sra-pub-zq-14/SRR009/694/SRR9694548.sralite.1
Anolis_carolinensis	SRR11050687	SRX7700640	SRP247891	PRJNA605699	SRS6124879	SAMN14074495	https://sra-downloadb.be-md.ncbi.nlm.nih.gov/sos5/sra-pub-zq-16/SRR011/11050/SRR11050687/SRR11050687.lite.1
Anolis_carolinensis	SRR11050686	SRX7700641	SRP247891	PRJNA605699	SRS6124880	SAMN14074496	https://sra-downloadb.be-md.ncbi.nlm.nih.gov/sos5/sra-pub-zq-16/SRR011/11050/SRR11050686/SRR11050686.lite.1
Anolis_carolinensis	SRR11050685	SRX7700642	SRP247891	PRJNA605699	SRS6124881	SAMN14074497	https://sra-downloadb.be-md.ncbi.nlm.nih.gov/sos5/sra-pub-zq-16/SRR011/11050/SRR11050685/SRR11050685.lite.1
Anolis_carolinensis	SRR14288953	SRX10646845	SRP315595	PRJNA723338	SRS8742414	SAMN18813451	https://sra-downloadb.be-md.ncbi.nlm.nih.gov/sos3/sra-pub-zq-24/SRR014/14288/SRR14288953/SRR14288953.lite.1
Anolis_carolinensis	SRR14288952	SRX10646846	SRP315595	PRJNA723338	SRS8742415	SAMN18813452	https://sra-downloadb.be-md.ncbi.nlm.nih.gov/sos3/sra-pub-zq-24/SRR014/14288/SRR14288952/SRR14288952.lite.1
Anolis_carolinensis	SRR14288949	SRX10646849	SRP315595	PRJNA723338	SRS8742416	SAMN18813463	https://sra-downloadb.be-md.ncbi.nlm.nih.gov/sos3/sra-pub-zq-24/SRR014/14288/SRR14288949/SRR14288949.lite.1
Anolis_carolinensis	SRR14288948	SRX10646850	SRP315595	PRJNA723338	SRS8742417	SAMN18813464	https://sra-downloadb.be-md.ncbi.nlm.nih.gov/sos3/sra-pub-zq-24/SRR014/14288/SRR14288948/SRR14288948.lite.1
Anolis_carolinensis	SRR14288944	SRX10646854	SRP315595	PRJNA723338	SRS8742421	SAMN18813468	https://sra-downloadb.be-md.ncbi.nlm.nih.gov/sos3/sra-pub-zq-24/SRR014/14288/SRR14288944/SRR14288944.lite.1
Anolis_carolinensis	SRR14288945	SRX10646853	SRP315595	PRJNA723338	SRS8742422	SAMN18813467	https://sra-downloadb.be-md.ncbi.nlm.nih.gov/sos3/sra-pub-zq-24/SRR014/14288/SRR14288945/SRR14288945.lite.1
Anolis_carolinensis	SRR14288943	SRX10646855	SRP315595	PRJNA723338	SRS8742423	SAMN18813469	https://sra-downloadb.be-md.ncbi.nlm.nih.gov/sos3/sra-pub-zq-24/SRR014/14288/SRR14288943/SRR14288943.lite.1
Anolis_carolinensis	SRR14288940	SRX10646858	SRP315595	PRJNA723338	SRS8742426	SAMN18813471	https://sra-downloadb.be-md.ncbi.nlm.nih.gov/sos3/sra-pub-zq-24/SRR014/14288/SRR14288940/SRR14288940.lite.1
Anolis_carolinensis	SRR14288939	SRX10646859	SRP315595	PRJNA723338	SRS8742427	SAMN18813472	https://sra-downloadb.be-md.ncbi.nlm.nih.gov/sos3/sra-pub-zq-24/SRR014/14288/SRR14288939/SRR14288939.lite.1
Anolis_carolinensis	SRR14288938	SRX10646860	SRP315595	PRJNA723338	SRS8742428	SAMN18813473	https://sra-downloadb.be-md.ncbi.nlm.nih.gov/sos3/sra-pub-zq-24/SRR014/14288/SRR14288938/SRR14288938.lite.1
Anolis_carolinensis	SRR14288936	SRX10646862	SRP315595	PRJNA723338	SRS8742430	SAMN18813475	https://sra-downloadb.be-md.ncbi.nlm.nih.gov/sos3/sra-pub-zq-24/SRR014/14288/SRR14288936/SRR14288936.lite.1
Anolis_carolinensis	SRR14288935	SRX10646863	SRP315595	PRJNA723338	SRS8742431	SAMN18813476	https://sra-downloadb.be-md.ncbi.nlm.nih.gov/sos3/sra-pub-zq-24/SRR014/14288/SRR14288935/SRR14288935.lite.1
Anolis_carolinensis	SRR14288934	SRX10646864	SRP315595	PRJNA723338	SRS8742432	SAMN18813477	https://sra-downloadb.be-md.ncbi.nlm.nih.gov/sos3/sra-pub-zq-24/SRR014/14288/SRR14288934/SRR14288934.lite.1
Anolis_carolinensis	SRR14288932	SRX10646866	SRP315595	PRJNA723338	SRS8742433	SAMN18813479	https://sra-downloadb.be-md.ncbi.nlm.nih.gov/sos3/sra-pub-zq-24/SRR014/14288/SRR14288932/SRR14288932.lite.1
Anolis_carolinensis	SRR14288933	SRX10646865	SRP315595	PRJNA723338	SRS8742434	SAMN18813478	https://sra-downloadb.be-md.ncbi.nlm.nih.gov/sos3/sra-pub-zq-24/SRR014/14288/SRR14288933/SRR14288933.lite.1
Anolis_carolinensis	SRR14288931	SRX10646867	SRP315595	PRJNA723338	SRS8742435	SAMN18813480	https://sra-downloadb.be-md.ncbi.nlm.nih.gov/sos3/sra-pub-zq-24/SRR014/14288/SRR14288931/SRR14288931.lite.1
Anolis_carolinensis	SRR14288930	SRX10646868	SRP315595	PRJNA723338	SRS8742436	SAMN18813454	https://sra-downloadb.be-md.ncbi.nlm.nih.gov/sos3/sra-pub-zq-24/SRR014/14288/SRR14288930/SRR14288930.lite.1
Anolis_carolinensis	SRR14288928	SRX10646870	SRP315595	PRJNA723338	SRS8742437	SAMN18813482	https://sra-downloadb.be-md.ncbi.nlm.nih.gov/sos3/sra-pub-zq-24/SRR014/14288/SRR14288928/SRR14288928.lite.1
Anolis_carolinensis	SRR14288929	SRX10646869	SRP315595	PRJNA723338	SRS8742438	SAMN18813481	https://sra-downloadb.be-md.ncbi.nlm.nih.gov/sos3/sra-pub-zq-24/SRR014/14288/SRR14288929/SRR14288929.lite.1
Anolis_carolinensis	SRR14288927	SRX10646871	SRP315595	PRJNA723338	SRS8742439	SAMN18813483	https://sra-downloadb.be-md.ncbi.nlm.nih.gov/sos3/sra-pub-zq-24/SRR014/14288/SRR14288927/SRR14288927.lite.1
Anolis_carolinensis	SRR14288926	SRX10646872	SRP315595	PRJNA723338	SRS8742440	SAMN18813484	https://sra-downloadb.be-md.ncbi.nlm.nih.gov/sos3/sra-pub-zq-24/SRR014/14288/SRR14288926/SRR14288926.lite.1
Anolis_carolinensis	SRR14288925	SRX10646873	SRP315595	PRJNA723338	SRS8742441	SAMN18813485	https://sra-downloadb.be-md.ncbi.nlm.nih.gov/sos3/sra-pub-zq-24/SRR014/14288/SRR14288925/SRR14288925.lite.1
Anolis_carolinensis	SRR14288924	SRX10646874	SRP315595	PRJNA723338	SRS8742442	SAMN18813486	https://sra-downloadb.be-md.ncbi.nlm.nih.gov/sos3/sra-pub-zq-24/SRR014/14288/SRR14288924/SRR14288924.lite.1
Anolis_carolinensis	SRR14288923	SRX10646875	SRP315595	PRJNA723338	SRS8742443	SAMN18813487	https://sra-downloadb.be-md.ncbi.nlm.nih.gov/sos3/sra-pub-zq-24/SRR014/14288/SRR14288923/SRR14288923.lite.1
Anolis_carolinensis	SRR14288922	SRX10646876	SRP315595	PRJNA723338	SRS8742444	SAMN18813488	https://sra-downloadb.be-md.ncbi.nlm.nih.gov/sos3/sra-pub-zq-24/SRR014/14288/SRR14288922/SRR14288922.lite.1
Anolis_carolinensis	SRR14288920	SRX10646878	SRP315595	PRJNA723338	SRS8742445	SAMN18813490	https://sra-downloadb.be-md.ncbi.nlm.nih.gov/sos3/sra-pub-zq-24/SRR014/14288/SRR14288920/SRR14288920.lite.1
Anolis_carolinensis	SRR14288921	SRX10646877	SRP315595	PRJNA723338	SRS8742446	SAMN18813489	https://sra-downloadb.be-md.ncbi.nlm.nih.gov/sos3/sra-pub-zq-24/SRR014/14288/SRR14288921/SRR14288921.lite.1
Anolis_carolinensis	SRR14288919	SRX10646879	SRP315595	PRJNA723338	SRS8742447	SAMN18813455	https://sra-downloadb.be-md.ncbi.nlm.nih.gov/sos3/sra-pub-zq-24/SRR014/14288/SRR14288919/SRR14288919.lite.1
Anolis_carolinensis	SRR14288918	SRX10646880	SRP315595	PRJNA723338	SRS8742448	SAMN18813491	https://sra-downloadb.be-md.ncbi.nlm.nih.gov/sos3/sra-pub-zq-24/SRR014/14288/SRR14288918/SRR14288918.lite.1
Anolis_carolinensis	SRR14288917	SRX10646881	SRP315595	PRJNA723338	SRS8742449	SAMN18813492	https://sra-downloadb.be-md.ncbi.nlm.nih.gov/sos3/sra-pub-zq-24/SRR014/14288/SRR14288917/SRR14288917.lite.1
Anolis_carolinensis	SRR14288916	SRX10646882	SRP315595	PRJNA723338	SRS8742450	SAMN18813493	https://sra-downloadb.be-md.ncbi.nlm.nih.gov/sos3/sra-pub-zq-24/SRR014/14288/SRR14288916/SRR14288916.lite.1
Anolis_carolinensis	SRR14288915	SRX10646883	SRP315595	PRJNA723338	SRS8742451	SAMN18813494	https://sra-downloadb.be-md.ncbi.nlm.nih.gov/sos3/sra-pub-zq-24/SRR014/14288/SRR14288915/SRR14288915.lite.1
Anolis_carolinensis	SRR14288914	SRX10646884	SRP315595	PRJNA723338	SRS8742452	SAMN18813495	https://sra-downloadb.be-md.ncbi.nlm.nih.gov/sos3/sra-pub-zq-24/SRR014/14288/SRR14288914/SRR14288914.lite.1
Anolis_carolinensis	SRR14288913	SRX10646885	SRP315595	PRJNA723338	SRS8742453	SAMN18813496	https://sra-downloadb.be-md.ncbi.nlm.nih.gov/sos3/sra-pub-zq-24/SRR014/14288/SRR14288913/SRR14288913.lite.1
Anolis_carolinensis	SRR14288912	SRX10646886	SRP315595	PRJNA723338	SRS8742454	SAMN18813497	https://sra-downloadb.be-md.ncbi.nlm.nih.gov/sos3/sra-pub-zq-24/SRR014/14288/SRR14288912/SRR14288912.lite.1
Anolis_carolinensis	SRR14288911	SRX10646887	SRP315595	PRJNA723338	SRS8742455	SAMN18813498	https://sra-downloadb.be-md.ncbi.nlm.nih.gov/sos3/sra-pub-zq-24/SRR014/14288/SRR14288911/SRR14288911.lite.1
Anolis_carolinensis	SRR14288910	SRX10646888	SRP315595	PRJNA723338	SRS8742456	SAMN18813499	https://sra-downloadb.be-md.ncbi.nlm.nih.gov/sos3/sra-pub-zq-24/SRR014/14288/SRR14288910/SRR14288910.lite.1
Anolis_carolinensis	SRR14288909	SRX10646889	SRP315595	PRJNA723338	SRS8742457	SAMN18813456	https://sra-downloadb.be-md.ncbi.nlm.nih.gov/sos3/sra-pub-zq-24/SRR014/14288/SRR14288909/SRR14288909.lite.1
Anolis_carolinensis	SRR14288908	SRX10646890	SRP315595	PRJNA723338	SRS8742458	SAMN18813457	https://sra-downloadb.be-md.ncbi.nlm.nih.gov/sos3/sra-pub-zq-24/SRR014/14288/SRR14288908/SRR14288908.lite.1
Anolis_carolinensis	SRR14288907	SRX10646891	SRP315595	PRJNA723338	SRS8742459	SAMN18813458	https://sra-downloadb.be-md.ncbi.nlm.nih.gov/sos3/sra-pub-zq-24/SRR014/14288/SRR14288907/SRR14288907.lite.1
Anolis_carolinensis	SRR14288905	SRX10646893	SRP315595	PRJNA723338	SRS8742461	SAMN18813460	https://sra-downloadb.be-md.ncbi.nlm.nih.gov/sos3/sra-pub-zq-24/SRR014/14288/SRR14288905/SRR14288905.lite.1
Anopheles_albimanus	SRR18331409	SRX14467894	SRP364139	PRJNA816430	SRS12270396	SAMN26676099	https://sra-downloadb.be-md.ncbi.nlm.nih.gov/sos2/sra-pub-zq-20/SRR018/18331/SRR18331409/SRR18331409.lite.1
Anopheles_albimanus	SRR18331408	SRX14467895	SRP364139	PRJNA816430	SRS12270397	SAMN26676098	https://sra-downloadb.be-md.ncbi.nlm.nih.gov/sos1/sra-pub-zq-38/SRR018/18331/SRR18331408/SRR18331408.lite.1
Anopheles_albimanus	SRR18331407	SRX14467896	SRP364139	PRJNA816430	SRS12270398	SAMN26676097	https://sra-downloadb.be-md.ncbi.nlm.nih.gov/sos2/sra-pub-zq-20/SRR018/18331/SRR18331407/SRR18331407.lite.1
Anopheles_albimanus	SRR18331406	SRX14467897	SRP364139	PRJNA816430	SRS12270399	SAMN26676096	https://sra-downloadb.be-md.ncbi.nlm.nih.gov/sos1/sra-pub-zq-38/SRR018/18331/SRR18331406/SRR18331406.lite.1
Anopheles_albimanus	SRR18331405	SRX14467898	SRP364139	PRJNA816430	SRS12270400	SAMN26676095	https://sra-downloadb.be-md.ncbi.nlm.nih.gov/sos1/sra-pub-zq-38/SRR018/18331/SRR18331405/SRR18331405.lite.1
Anopheles_albimanus	SRR18331404	SRX14467899	SRP364139	PRJNA816430	SRS12270401	SAMN26676094	https://sra-downloadb.be-md.ncbi.nlm.nih.gov/sos2/sra-pub-zq-20/SRR018/18331/SRR18331404/SRR18331404.lite.1
Anopheles_albimanus	SRR18331403	SRX14467900	SRP364139	PRJNA816430	SRS12270402	SAMN26676093	https://sra-downloadb.be-md.ncbi.nlm.nih.gov/sos2/sra-pub-zq-20/SRR018/18331/SRR18331403/SRR18331403.lite.1
Anopheles_albimanus	SRR18331402	SRX14467901	SRP364139	PRJNA816430	SRS12270403	SAMN26676092	https://sra-downloadb.be-md.ncbi.nlm.nih.gov/sos2/sra-pub-zq-20/SRR018/18331/SRR18331402/SRR18331402.lite.1
Anopheles_albimanus	SRR18331401	SRX14467902	SRP364139	PRJNA816430	SRS12270404	SAMN26676091	https://sra-downloadb.be-md.ncbi.nlm.nih.gov/sos3/sra-pub-zq-24/SRR018/18331/SRR18331401/SRR18331401.lite.1
Anopheles_albimanus	SRR18331400	SRX14467903	SRP364139	PRJNA816430	SRS12270405	SAMN26676090	https://sra-downloadb.be-md.ncbi.nlm.nih.gov/sos3/sra-pub-zq-22/SRR018/18331/SRR18331400/SRR18331400.lite.1
Anopheles_albimanus	SRR18331399	SRX14467904	SRP364139	PRJNA816430	SRS12270406	SAMN26676089	https://sra-downloadb.be-md.ncbi.nlm.nih.gov/sos3/sra-pub-zq-22/SRR018/18331/SRR18331399/SRR18331399.lite.1
Anopheles_albimanus	SRR18331398	SRX14467905	SRP364139	PRJNA816430	SRS12270407	SAMN26676088	https://sra-downloadb.be-md.ncbi.nlm.nih.gov/sos2/sra-pub-zq-20/SRR018/18331/SRR18331398/SRR18331398.lite.1
Anopheles_albimanus	SRR18331397	SRX14467906	SRP364139	PRJNA816430	SRS12270408	SAMN26676087	https://sra-downloadb.be-md.ncbi.nlm.nih.gov/sos2/sra-pub-zq-20/SRR018/18331/SRR18331397/SRR18331397.lite.1
Anopheles_albimanus	SRR18331396	SRX14467907	SRP364139	PRJNA816430	SRS12270409	SAMN26676086	https://sra-downloadb.be-md.ncbi.nlm.nih.gov/sos1/sra-pub-zq-38/SRR018/18331/SRR18331396/SRR18331396.lite.1
Anopheles_albimanus	SRR18331395	SRX14467908	SRP364139	PRJNA816430	SRS12270410	SAMN26676085	https://sra-downloadb.be-md.ncbi.nlm.nih.gov/sos3/sra-pub-zq-22/SRR018/18331/SRR18331395/SRR18331395.lite.1
Anopheles_albimanus	SRR18331394	SRX14467909	SRP364139	PRJNA816430	SRS12270411	SAMN26676084	https://sra-downloadb.be-md.ncbi.nlm.nih.gov/sos3/sra-pub-zq-24/SRR018/18331/SRR18331394/SRR18331394.lite.1
Anopheles_albimanus	SRR18331393	SRX14467910	SRP364139	PRJNA816430	SRS12270412	SAMN26676083	https://sra-downloadb.be-md.ncbi.nlm.nih.gov/sos1/sra-pub-zq-38/SRR018/18331/SRR18331393/SRR18331393.lite.1
Anopheles_albimanus	SRR18331392	SRX14467911	SRP364139	PRJNA816430	SRS12270413	SAMN26676082	https://sra-downloadb.be-md.ncbi.nlm.nih.gov/sos3/sra-pub-zq-22/SRR018/18331/SRR18331392/SRR18331392.lite.1
Anopheles_albimanus	SRR18331391	SRX14467912	SRP364139	PRJNA816430	SRS12270414	SAMN26676081	https://sra-downloadb.be-md.ncbi.nlm.nih.gov/sos2/sra-pub-zq-20/SRR018/18331/SRR18331391/SRR18331391.lite.1
Anopheles_albimanus	SRR18331390	SRX14467913	SRP364139	PRJNA816430	SRS12270415	SAMN26676080	https://sra-downloadb.be-md.ncbi.nlm.nih.gov/sos2/sra-pub-zq-20/SRR018/18331/SRR18331390/SRR18331390.lite.1
Anopheles_albimanus	SRR18331389	SRX14467914	SRP364139	PRJNA816430	SRS12270416	SAMN26676079	https://sra-downloadb.be-md.ncbi.nlm.nih.gov/sos3/sra-pub-zq-22/SRR018/18331/SRR18331389/SRR18331389.lite.1
Anopheles_albimanus	SRR18331388	SRX14467915	SRP364139	PRJNA816430	SRS12270417	SAMN26676078	https://sra-downloadb.be-md.ncbi.nlm.nih.gov/sos2/sra-pub-zq-20/SRR018/18331/SRR18331388/SRR18331388.lite.1
Anopheles_albimanus	SRR18331387	SRX14467916	SRP364139	PRJNA816430	SRS12270418	SAMN26676077	https://sra-downloadb.be-md.ncbi.nlm.nih.gov/sos2/sra-pub-zq-20/SRR018/18331/SRR18331387/SRR18331387.lite.1
Anopheles_albimanus	SRR18331386	SRX14467917	SRP364139	PRJNA816430	SRS12270419	SAMN26676076	https://sra-downloadb.be-md.ncbi.nlm.nih.gov/sos2/sra-pub-zq-20/SRR018/18331/SRR18331386/SRR18331386.lite.1
Anopheles_albimanus	SRR18331385	SRX14467918	SRP364139	PRJNA816430	SRS12270420	SAMN26676075	https://sra-downloadb.be-md.ncbi.nlm.nih.gov/sos2/sra-pub-zq-20/SRR018/18331/SRR18331385/SRR18331385.lite.1
Anopheles_albimanus	SRR18331384	SRX14467919	SRP364139	PRJNA816430	SRS12270421	SAMN26676074	https://sra-downloadb.be-md.ncbi.nlm.nih.gov/sos2/sra-pub-zq-20/SRR018/18331/SRR18331384/SRR18331384.lite.1
Anopheles_albimanus	SRR18331383	SRX14467920	SRP364139	PRJNA816430	SRS12270422	SAMN26676073	https://sra-downloadb.be-md.ncbi.nlm.nih.gov/sos2/sra-pub-zq-20/SRR018/18331/SRR18331383/SRR18331383.lite.1
Anopheles_albimanus	SRR18331449	SRX14467854	SRP364139	PRJNA816430	SRS12270356	SAMN26676102	https://sra-downloadb.be-md.ncbi.nlm.nih.gov/sos3/sra-pub-zq-24/SRR018/18331/SRR18331449/SRR18331449.lite.1
Anopheles_albimanus	SRR18331448	SRX14467855	SRP364139	PRJNA816430	SRS12270357	SAMN26676101	https://sra-downloadb.be-md.ncbi.nlm.nih.gov/sos2/sra-pub-zq-20/SRR018/18331/SRR18331448/SRR18331448.lite.1
Anopheles_albimanus	SRR18331447	SRX14467856	SRP364139	PRJNA816430	SRS12270358	SAMN26676100	https://sra-downloadb.be-md.ncbi.nlm.nih.gov/sos2/sra-pub-zq-20/SRR018/18331/SRR18331447/SRR18331447.lite.1
Anopheles_albimanus	SRR8128631	SRX4949853	SRP176635	PRJNA498101	SRS3992051	SAMN10341941	https://sra-downloadb.be-md.ncbi.nlm.nih.gov/sos3/sra-pub-zq-22/SRR008/128/SRR8128631.sralite.1
Anopheles_albimanus	SRR8128630	SRX4949854	SRP176635	PRJNA498101	SRS3992052	SAMN10341942	https://sra-downloadb.be-md.ncbi.nlm.nih.gov/sos5/sra-pub-zq-16/SRR008/128/SRR8128630.sralite.1
Anopheles_albimanus	SRR8128633	SRX4949851	SRP176635	PRJNA498101	SRS3992049	SAMN10341943	https://sra-downloadb.be-md.ncbi.nlm.nih.gov/sos3/sra-pub-zq-22/SRR008/128/SRR8128633.sralite.1
Anopheles_albimanus	SRR8128632	SRX4949852	SRP176635	PRJNA498101	SRS3992050	SAMN10341944	https://sra-downloadb.be-md.ncbi.nlm.nih.gov/sos3/sra-pub-zq-22/SRR008/128/SRR8128632.sralite.1
Anopheles_albimanus	SRR8128635	SRX4949849	SRP176635	PRJNA498101	SRS3992046	SAMN10341945	https://sra-downloadb.be-md.ncbi.nlm.nih.gov/sos3/sra-pub-zq-22/SRR008/128/SRR8128635.sralite.1
Anopheles_albimanus	SRR8128638	SRX4949846	SRP176635	PRJNA498101	SRS3992045	SAMN10341934	https://sra-downloadb.be-md.ncbi.nlm.nih.gov/sos5/sra-pub-zq-14/SRR008/128/SRR8128638.sralite.1
Anopheles_albimanus	SRR4104309	SRX2069794	SRP083856	PRJNA340355	SRS1660460	SAMN05713027	https://sra-downloadb.be-md.ncbi.nlm.nih.gov/sos5/sra-pub-zq-14/SRR004/104/SRR4104309.sralite.1
Anopheles_albimanus	SRR4104310	SRX2069795	SRP083856	PRJNA340355	SRS1660460	SAMN05713027	https://sra-downloadb.be-md.ncbi.nlm.nih.gov/sos5/sra-pub-zq-14/SRR004/104/SRR4104310.sralite.1
Anopheles_albimanus	SRR4104311	SRX2069796	SRP083856	PRJNA340355	SRS1660460	SAMN05713027	https://sra-downloadb.be-md.ncbi.nlm.nih.gov/sos5/sra-pub-zq-14/SRR004/104/SRR4104311.sralite.1
Anopheles_albimanus	SRR4104312	SRX2069797	SRP083856	PRJNA340355	SRS1660461	SAMN05713028	https://sra-downloadb.be-md.ncbi.nlm.nih.gov/sos5/sra-pub-zq-14/SRR004/104/SRR4104312.sralite.1
Anopheles_albimanus	SRR4104313	SRX2069798	SRP083856	PRJNA340355	SRS1660461	SAMN05713028	https://sra-downloadb.be-md.ncbi.nlm.nih.gov/sos5/sra-pub-zq-14/SRR004/104/SRR4104313.sralite.1
Anopheles_albimanus	SRR4104314	SRX2069799	SRP083856	PRJNA340355	SRS1660461	SAMN05713028	https://sra-downloadb.be-md.ncbi.nlm.nih.gov/sos5/sra-pub-zq-14/SRR004/104/SRR4104314.sralite.1
Anopheles_albimanus	SRR4104316	SRX2069801	SRP083856	PRJNA340355	SRS1660463	SAMN05713029	https://sra-downloadb.be-md.ncbi.nlm.nih.gov/sos5/sra-pub-zq-14/SRR004/104/SRR4104316.sralite.1
Anopheles_albimanus	SRR4104317	SRX2069802	SRP083856	PRJNA340355	SRS1660463	SAMN05713029	https://sra-downloadb.be-md.ncbi.nlm.nih.gov/sos5/sra-pub-zq-14/SRR004/104/SRR4104317.sralite.1
Anopheles_albimanus	SRR4104318	SRX2069803	SRP083856	PRJNA340355	SRS1660463	SAMN05713029	https://sra-downloadb.be-md.ncbi.nlm.nih.gov/sos5/sra-pub-zq-14/SRR004/104/SRR4104318.sralite.1
Anopheles_albimanus	SRR4104319	SRX2069804	SRP083856	PRJNA340355	SRS1660465	SAMN05713030	https://sra-downloadb.be-md.ncbi.nlm.nih.gov/sos5/sra-pub-zq-14/SRR004/104/SRR4104319.sralite.1
Anopheles_albimanus	SRR4104340	SRX2069806	SRP083856	PRJNA340355	SRS1660465	SAMN05713030	https://sra-downloadb.be-md.ncbi.nlm.nih.gov/sos5/sra-pub-zq-14/SRR004/104/SRR4104340.sralite.1
Anopheles_albimanus	SRR4104341	SRX2069807	SRP083856	PRJNA340355	SRS1660465	SAMN05713030	https://sra-downloadb.be-md.ncbi.nlm.nih.gov/sos5/sra-pub-zq-14/SRR004/104/SRR4104341.sralite.1
Anopheles_albimanus	SRR8128645	SRX4949839	SRP176635	PRJNA498101	SRS3992036	SAMN10341935	https://sra-downloadb.be-md.ncbi.nlm.nih.gov/sos5/sra-pub-zq-16/SRR008/128/SRR8128645.sralite.1
Anopheles_albimanus	SRR8128646	SRX4949838	SRP176635	PRJNA498101	SRS3992037	SAMN10341940	https://sra-downloadb.be-md.ncbi.nlm.nih.gov/sos5/sra-pub-zq-14/SRR008/128/SRR8128646.sralite.1
Anopheles_aquasalis	SRR927455	SRX319088	SRP026658	PRJNA210899	SRS455914	SAMN02230078	https://sra-downloadb.be-md.ncbi.nlm.nih.gov/sos5/sra-pub-zq-11/SRR000/927/SRR927455/SRR927455.lite.1
Anopheles_aquasalis	SRR927456	SRX319088	SRP026658	PRJNA210899	SRS455914	SAMN02230078	https://sra-downloadb.be-md.ncbi.nlm.nih.gov/sos5/sra-pub-zq-11/SRR000/927/SRR927456/SRR927456.lite.1
Anopheles_aquasalis	SRR8436063	SRX5243598	SRP178562	PRJNA514802	SRS4246263	SAMN10734477	https://sra-downloadb.be-md.ncbi.nlm.nih.gov/sos3/sra-pub-zq-22/SRR008/436/SRR8436063.sralite.1
Anopheles_aquasalis	SRR8457191	SRX5243599	SRP178562	PRJNA514802	SRS4246264	SAMN10734508	https://sra-downloadb.be-md.ncbi.nlm.nih.gov/sos5/sra-pub-zq-16/SRR008/457/SRR8457191.sralite.1
Anopheles_aquasalis	SRR8457192	SRX5243600	SRP178562	PRJNA514802	SRS4246265	SAMN10734507	https://sra-downloadb.be-md.ncbi.nlm.nih.gov/sos5/sra-pub-zq-16/SRR008/457/SRR8457192.sralite.1
Anopheles_aquasalis	SRR8457193	SRX5243601	SRP178562	PRJNA514802	SRS4246266	SAMN10734506	https://sra-downloadb.be-md.ncbi.nlm.nih.gov/sos3/sra-pub-zq-22/SRR008/457/SRR8457193.sralite.1
Anopheles_aquasalis	SRR8457194	SRX5243602	SRP178562	PRJNA514802	SRS4246268	SAMN10734505	https://sra-downloadb.be-md.ncbi.nlm.nih.gov/sos3/sra-pub-zq-22/SRR008/457/SRR8457194.sralite.1
Anopheles_aquasalis	SRR8457195	SRX5243603	SRP178562	PRJNA514802	SRS4246267	SAMN10734504	https://sra-downloadb.be-md.ncbi.nlm.nih.gov/sos5/sra-pub-zq-16/SRR008/457/SRR8457195.sralite.1
Anopheles_aquasalis	SRR8457196	SRX5243604	SRP178562	PRJNA514802	SRS4246269	SAMN10734503	https://sra-downloadb.be-md.ncbi.nlm.nih.gov/sos5/sra-pub-zq-16/SRR008/457/SRR8457196.sralite.1
Anopheles_aquasalis	SRR8457197	SRX5243605	SRP178562	PRJNA514802	SRS4246270	SAMN10734502	https://sra-downloadb.be-md.ncbi.nlm.nih.gov/sos5/sra-pub-zq-16/SRR008/457/SRR8457197.sralite.1
Anopheles_aquasalis	SRR8457198	SRX5243606	SRP178562	PRJNA514802	SRS4246271	SAMN10734501	https://sra-downloadb.be-md.ncbi.nlm.nih.gov/sos5/sra-pub-zq-16/SRR008/457/SRR8457198.sralite.1
Anopheles_aquasalis	ERR9356750	ERX8898652	ERP136395	PRJEB51739	ERS10527306	SAMEA12928173	https://sra-downloadb.be-md.ncbi.nlm.nih.gov/sos4/sra-pub-zq-1/ERR009/9356/ERR9356750/ERR9356750.lite.1
Anopheles_aquasalis	ERR9356751	ERX8898653	ERP136395	PRJEB51739	ERS10527307	SAMEA12928174	https://sra-downloadb.be-md.ncbi.nlm.nih.gov/sos1/sra-pub-zq-38/ERR009/9356/ERR9356751/ERR9356751.lite.1
Anopheles_aquasalis	SRR927458	SRX319099	SRP026658	PRJNA210899	SRS455922	SAMN02230077	https://sra-downloadb.be-md.ncbi.nlm.nih.gov/sos5/sra-pub-zq-11/SRR000/927/SRR927458/SRR927458.lite.1
Anopheles_coluzzii	ERR10732647	ERX10182675	ERP125408	PRJEB41606	ERS14389061	SAMEA112278206	https://sra-downloadb.be-md.ncbi.nlm.nih.gov/sos2/sra-pub-zq-20/ERR010/10732/ERR10732647/ERR10732647.lite.1
Anopheles_coluzzii	ERR10732648	ERX10182676	ERP125408	PRJEB41606	ERS14389062	SAMEA112278207	https://sra-downloadb.be-md.ncbi.nlm.nih.gov/sos2/sra-pub-zq-20/ERR010/10732/ERR10732648/ERR10732648.lite.1
Anopheles_coluzzii	ERR10732649	ERX10182677	ERP125408	PRJEB41606	ERS14389063	SAMEA112278208	https://sra-downloadb.be-md.ncbi.nlm.nih.gov/sos2/sra-pub-zq-20/ERR010/10732/ERR10732649/ERR10732649.lite.1
Anopheles_coluzzii	ERR10732650	ERX10182678	ERP125408	PRJEB41606	ERS14389064	SAMEA112278209	https://sra-downloadb.be-md.ncbi.nlm.nih.gov/sos2/sra-pub-zq-20/ERR010/10732/ERR10732650/ERR10732650.lite.1
Anopheles_coluzzii	ERR10732651	ERX10182679	ERP125408	PRJEB41606	ERS14389065	SAMEA112278210	https://sra-downloadb.be-md.ncbi.nlm.nih.gov/sos2/sra-pub-zq-20/ERR010/10732/ERR10732651/ERR10732651.lite.1
Anopheles_coluzzii	ERR10732652	ERX10182680	ERP125408	PRJEB41606	ERS14389066	SAMEA112278211	https://sra-downloadb.be-md.ncbi.nlm.nih.gov/sos2/sra-pub-zq-20/ERR010/10732/ERR10732652/ERR10732652.lite.1
Anopheles_coluzzii	ERR10732653	ERX10182681	ERP125408	PRJEB41606	ERS14389067	SAMEA112278212	https://sra-downloadb.be-md.ncbi.nlm.nih.gov/sos2/sra-pub-zq-20/ERR010/10732/ERR10732653/ERR10732653.lite.1
Anopheles_coluzzii	ERR10732654	ERX10182682	ERP125408	PRJEB41606	ERS14389068	SAMEA112278213	https://sra-downloadb.be-md.ncbi.nlm.nih.gov/sos2/sra-pub-zq-20/ERR010/10732/ERR10732654/ERR10732654.lite.1
Anopheles_coluzzii	ERR10732655	ERX10182683	ERP125408	PRJEB41606	ERS14389069	SAMEA112278214	https://sra-downloadb.be-md.ncbi.nlm.nih.gov/sos2/sra-pub-zq-20/ERR010/10732/ERR10732655/ERR10732655.lite.1
Anopheles_coluzzii	ERR10732656	ERX10182684	ERP125408	PRJEB41606	ERS14389070	SAMEA112278215	https://sra-downloadb.be-md.ncbi.nlm.nih.gov/sos2/sra-pub-zq-20/ERR010/10732/ERR10732656/ERR10732656.lite.1
Anopheles_coluzzii	ERR10732657	ERX10182685	ERP125408	PRJEB41606	ERS14389071	SAMEA112278216	https://sra-downloadb.be-md.ncbi.nlm.nih.gov/sos2/sra-pub-zq-20/ERR010/10732/ERR10732657/ERR10732657.lite.1
Anopheles_coluzzii	ERR10732658	ERX10182686	ERP125408	PRJEB41606	ERS14389072	SAMEA112278217	https://sra-downloadb.be-md.ncbi.nlm.nih.gov/sos2/sra-pub-zq-20/ERR010/10732/ERR10732658/ERR10732658.lite.1
Anopheles_coluzzii	ERR10732659	ERX10182687	ERP125408	PRJEB41606	ERS14389073	SAMEA112278218	https://sra-downloadb.be-md.ncbi.nlm.nih.gov/sos2/sra-pub-zq-20/ERR010/10732/ERR10732659/ERR10732659.lite.1
Anopheles_coluzzii	ERR10732660	ERX10182688	ERP125408	PRJEB41606	ERS14389074	SAMEA112278219	https://sra-downloadb.be-md.ncbi.nlm.nih.gov/sos2/sra-pub-zq-20/ERR010/10732/ERR10732660/ERR10732660.lite.1
Anopheles_coluzzii	ERR10732661	ERX10182689	ERP125408	PRJEB41606	ERS14389075	SAMEA112278220	https://sra-downloadb.be-md.ncbi.nlm.nih.gov/sos2/sra-pub-zq-20/ERR010/10732/ERR10732661/ERR10732661.lite.1
Anopheles_coluzzii	ERR10732662	ERX10182690	ERP125408	PRJEB41606	ERS14389076	SAMEA112278221	https://sra-downloadb.be-md.ncbi.nlm.nih.gov/sos2/sra-pub-zq-20/ERR010/10732/ERR10732662/ERR10732662.lite.1
Anopheles_coluzzii	ERR10732663	ERX10182691	ERP125408	PRJEB41606	ERS14389077	SAMEA112278222	https://sra-downloadb.be-md.ncbi.nlm.nih.gov/sos2/sra-pub-zq-20/ERR010/10732/ERR10732663/ERR10732663.lite.1
Anopheles_coluzzii	ERR10732664	ERX10182692	ERP125408	PRJEB41606	ERS14389078	SAMEA112278223	https://sra-downloadb.be-md.ncbi.nlm.nih.gov/sos2/sra-pub-zq-20/ERR010/10732/ERR10732664/ERR10732664.lite.1
Anopheles_coluzzii	ERR10732665	ERX10182693	ERP125408	PRJEB41606	ERS14389079	SAMEA112278224	https://sra-downloadb.be-md.ncbi.nlm.nih.gov/sos2/sra-pub-zq-20/ERR010/10732/ERR10732665/ERR10732665.lite.1
Anopheles_coluzzii	ERR10732666	ERX10182694	ERP125408	PRJEB41606	ERS14389080	SAMEA112278225	https://sra-downloadb.be-md.ncbi.nlm.nih.gov/sos2/sra-pub-zq-20/ERR010/10732/ERR10732666/ERR10732666.lite.1
Anopheles_coluzzii	ERR10732667	ERX10182695	ERP125408	PRJEB41606	ERS14389081	SAMEA112278226	https://sra-downloadb.be-md.ncbi.nlm.nih.gov/sos2/sra-pub-zq-20/ERR010/10732/ERR10732667/ERR10732667.lite.1
Anopheles_coluzzii	ERR10732668	ERX10182696	ERP125408	PRJEB41606	ERS14389082	SAMEA112278227	https://sra-downloadb.be-md.ncbi.nlm.nih.gov/sos2/sra-pub-zq-20/ERR010/10732/ERR10732668/ERR10732668.lite.1
Anopheles_coluzzii	ERR10732669	ERX10182697	ERP125408	PRJEB41606	ERS14389083	SAMEA112278228	https://sra-downloadb.be-md.ncbi.nlm.nih.gov/sos2/sra-pub-zq-20/ERR010/10732/ERR10732669/ERR10732669.lite.1
Anopheles_coluzzii	ERR10732670	ERX10182698	ERP125408	PRJEB41606	ERS14389084	SAMEA112278229	https://sra-downloadb.be-md.ncbi.nlm.nih.gov/sos2/sra-pub-zq-20/ERR010/10732/ERR10732670/ERR10732670.lite.1
Anopheles_coluzzii	ERR10732671	ERX10182699	ERP125408	PRJEB41606	ERS14389085	SAMEA112278230	https://sra-downloadb.be-md.ncbi.nlm.nih.gov/sos2/sra-pub-zq-20/ERR010/10732/ERR10732671/ERR10732671.lite.1
Anopheles_coluzzii	ERR10732672	ERX10182700	ERP125408	PRJEB41606	ERS14389086	SAMEA112278231	https://sra-downloadb.be-md.ncbi.nlm.nih.gov/sos2/sra-pub-zq-20/ERR010/10732/ERR10732672/ERR10732672.lite.1
Anopheles_coluzzii	ERR10732673	ERX10182701	ERP125408	PRJEB41606	ERS14389087	SAMEA112278232	https://sra-downloadb.be-md.ncbi.nlm.nih.gov/sos2/sra-pub-zq-20/ERR010/10732/ERR10732673/ERR10732673.lite.1
Anopheles_coluzzii	ERR10732674	ERX10182702	ERP125408	PRJEB41606	ERS14389088	SAMEA112278233	https://sra-downloadb.be-md.ncbi.nlm.nih.gov/sos2/sra-pub-zq-20/ERR010/10732/ERR10732674/ERR10732674.lite.1
Anopheles_coluzzii	ERR10732675	ERX10182703	ERP125408	PRJEB41606	ERS14389089	SAMEA112278234	https://sra-downloadb.be-md.ncbi.nlm.nih.gov/sos2/sra-pub-zq-20/ERR010/10732/ERR10732675/ERR10732675.lite.1
Anopheles_coluzzii	ERR10732676	ERX10182704	ERP125408	PRJEB41606	ERS14389090	SAMEA112278235	https://sra-downloadb.be-md.ncbi.nlm.nih.gov/sos2/sra-pub-zq-20/ERR010/10732/ERR10732676/ERR10732676.lite.1
Anopheles_coluzzii	ERR10732677	ERX10182705	ERP125408	PRJEB41606	ERS14389091	SAMEA112278236	https://sra-downloadb.be-md.ncbi.nlm.nih.gov/sos2/sra-pub-zq-20/ERR010/10732/ERR10732677/ERR10732677.lite.1
Anopheles_coluzzii	ERR10732678	ERX10182706	ERP125408	PRJEB41606	ERS14389092	SAMEA112278237	https://sra-downloadb.be-md.ncbi.nlm.nih.gov/sos2/sra-pub-zq-20/ERR010/10732/ERR10732678/ERR10732678.lite.1
Anopheles_coluzzii	ERR10732679	ERX10182707	ERP125408	PRJEB41606	ERS14389093	SAMEA112278238	https://sra-downloadb.be-md.ncbi.nlm.nih.gov/sos2/sra-pub-zq-20/ERR010/10732/ERR10732679/ERR10732679.lite.1
Anopheles_coluzzii	ERR10732680	ERX10182708	ERP125408	PRJEB41606	ERS14389094	SAMEA112278239	https://sra-downloadb.be-md.ncbi.nlm.nih.gov/sos2/sra-pub-zq-20/ERR010/10732/ERR10732680/ERR10732680.lite.1
Anopheles_coluzzii	ERR10732681	ERX10182709	ERP125408	PRJEB41606	ERS14389095	SAMEA112278240	https://sra-downloadb.be-md.ncbi.nlm.nih.gov/sos2/sra-pub-zq-20/ERR010/10732/ERR10732681/ERR10732681.lite.1
Anopheles_coluzzii	ERR10732682	ERX10182710	ERP125408	PRJEB41606	ERS14389096	SAMEA112278241	https://sra-downloadb.be-md.ncbi.nlm.nih.gov/sos2/sra-pub-zq-20/ERR010/10732/ERR10732682/ERR10732682.lite.1
Anopheles_coluzzii	ERR10614838	ERX10087082	ERP130678	PRJEB46492	ERS14303779	SAMEA112192701	https://sra-downloadb.be-md.ncbi.nlm.nih.gov/sos4/sra-pub-zq-3/ERR010/10614/ERR10614838/ERR10614838.lite.1
Anopheles_coluzzii	ERR10614839	ERX10087083	ERP130678	PRJEB46492	ERS14303780	SAMEA112192702	https://sra-downloadb.be-md.ncbi.nlm.nih.gov/sos4/sra-pub-zq-3/ERR010/10614/ERR10614839/ERR10614839.lite.1
Anopheles_coluzzii	ERR10614840	ERX10087084	ERP130678	PRJEB46492	ERS14303781	SAMEA112192703	https://sra-downloadb.be-md.ncbi.nlm.nih.gov/sos4/sra-pub-zq-3/ERR010/10614/ERR10614840/ERR10614840.lite.1
Anopheles_coluzzii	ERR10614841	ERX10087085	ERP130678	PRJEB46492	ERS14303782	SAMEA112192704	https://sra-downloadb.be-md.ncbi.nlm.nih.gov/sos4/sra-pub-zq-3/ERR010/10614/ERR10614841/ERR10614841.lite.1
Anopheles_coluzzii	ERR10614842	ERX10087086	ERP130678	PRJEB46492	ERS14303783	SAMEA112192705	https://sra-downloadb.be-md.ncbi.nlm.nih.gov/sos4/sra-pub-zq-3/ERR010/10614/ERR10614842/ERR10614842.lite.1
Anopheles_coluzzii	ERR10614843	ERX10087087	ERP130678	PRJEB46492	ERS14303784	SAMEA112192706	https://sra-downloadb.be-md.ncbi.nlm.nih.gov/sos4/sra-pub-zq-3/ERR010/10614/ERR10614843/ERR10614843.lite.1
Anopheles_coluzzii	ERR10614844	ERX10087088	ERP130678	PRJEB46492	ERS14303785	SAMEA112192707	https://sra-downloadb.be-md.ncbi.nlm.nih.gov/sos4/sra-pub-zq-3/ERR010/10614/ERR10614844/ERR10614844.lite.1
Anopheles_coluzzii	ERR10614845	ERX10087089	ERP130678	PRJEB46492	ERS14303786	SAMEA112192708	https://sra-downloadb.be-md.ncbi.nlm.nih.gov/sos4/sra-pub-zq-3/ERR010/10614/ERR10614845/ERR10614845.lite.1
Anopheles_coluzzii	ERR10614846	ERX10087090	ERP130678	PRJEB46492	ERS14303787	SAMEA112192709	https://sra-downloadb.be-md.ncbi.nlm.nih.gov/sos4/sra-pub-zq-3/ERR010/10614/ERR10614846/ERR10614846.lite.1
Anopheles_coluzzii	ERR10614847	ERX10087091	ERP130678	PRJEB46492	ERS14303788	SAMEA112192710	https://sra-downloadb.be-md.ncbi.nlm.nih.gov/sos4/sra-pub-zq-3/ERR010/10614/ERR10614847/ERR10614847.lite.1
Anopheles_coluzzii	ERR10614848	ERX10087092	ERP130678	PRJEB46492	ERS14303789	SAMEA112192711	https://sra-downloadb.be-md.ncbi.nlm.nih.gov/sos4/sra-pub-zq-3/ERR010/10614/ERR10614848/ERR10614848.lite.1
Anopheles_coluzzii	ERR10614849	ERX10087093	ERP130678	PRJEB46492	ERS14303790	SAMEA112192712	https://sra-downloadb.be-md.ncbi.nlm.nih.gov/sos4/sra-pub-zq-3/ERR010/10614/ERR10614849/ERR10614849.lite.1
Anopheles_coluzzii	ERR10614850	ERX10087094	ERP130678	PRJEB46492	ERS14303791	SAMEA112192713	https://sra-downloadb.be-md.ncbi.nlm.nih.gov/sos4/sra-pub-zq-3/ERR010/10614/ERR10614850/ERR10614850.lite.1
Anopheles_coluzzii	ERR10614851	ERX10087095	ERP130678	PRJEB46492	ERS14303792	SAMEA112192714	https://sra-downloadb.be-md.ncbi.nlm.nih.gov/sos4/sra-pub-zq-3/ERR010/10614/ERR10614851/ERR10614851.lite.1
Anopheles_funestus	SRR826832	SRX265161	SRP021067	PRJNA196856	SRS408962	SAMN01087923	https://sra-downloadb.be-md.ncbi.nlm.nih.gov/sos5/sra-pub-zq-11/SRR000/826/SRR826832/SRR826832.sralite.1
Anopheles_funestus	SRR057507	SRX021964	SRP002603	PRJNA127183	SRS079382	SAMN00014827	https://sra-downloadb.be-md.ncbi.nlm.nih.gov/sos5/sra-pub-zq-11/SRR000/057/SRR057507/SRR057507.sralite.1
Anopheles_funestus	SRR057508	SRX021964	SRP002603	PRJNA127183	SRS079382	SAMN00014827	https://sra-downloadb.be-md.ncbi.nlm.nih.gov/sos5/sra-pub-zq-11/SRR000/057/SRR057508/SRR057508.sralite.1
Anopheles_funestus	SRR057509	SRX021965	SRP002603	PRJNA127183	SRS079382	SAMN00014827	https://sra-downloadb.be-md.ncbi.nlm.nih.gov/sos5/sra-pub-zq-11/SRR000/057/SRR057509/SRR057509.sralite.1
Anopheles_funestus	ERR2240088	ERX2292248	ERP106167	PRJEB24351	ERS2077574	SAMEA104459632	https://sra-downloadb.be-md.ncbi.nlm.nih.gov/sos5/sra-pub-zq-11/ERR002/240/ERR2240088/ERR2240088.sralite.1
Anopheles_funestus	ERR2240089	ERX2292249	ERP106167	PRJEB24351	ERS2077575	SAMEA104459633	https://sra-downloadb.be-md.ncbi.nlm.nih.gov/sos5/sra-pub-zq-11/ERR002/240/ERR2240089/ERR2240089.sralite.1
Anopheles_funestus	ERR2240090	ERX2292250	ERP106167	PRJEB24351	ERS2077576	SAMEA104459634	https://sra-downloadb.be-md.ncbi.nlm.nih.gov/sos5/sra-pub-zq-11/ERR002/240/ERR2240090/ERR2240090.sralite.1
Anopheles_funestus	ERR2240091	ERX2292251	ERP106167	PRJEB24351	ERS2077577	SAMEA104459635	https://sra-downloadb.be-md.ncbi.nlm.nih.gov/sos5/sra-pub-zq-11/ERR002/240/ERR2240091/ERR2240091.sralite.1
Anopheles_funestus	ERR2240092	ERX2292252	ERP106167	PRJEB24351	ERS2077578	SAMEA104459636	https://sra-downloadb.be-md.ncbi.nlm.nih.gov/sos5/sra-pub-zq-11/ERR002/240/ERR2240092/ERR2240092.sralite.1
Anopheles_funestus	ERR2240093	ERX2292253	ERP106167	PRJEB24351	ERS2077579	SAMEA104459637	https://sra-downloadb.be-md.ncbi.nlm.nih.gov/sos5/sra-pub-zq-11/ERR002/240/ERR2240093/ERR2240093.sralite.1
Anopheles_funestus	ERR2240094	ERX2292254	ERP106167	PRJEB24351	ERS2077580	SAMEA104459638	https://sra-downloadb.be-md.ncbi.nlm.nih.gov/sos5/sra-pub-zq-11/ERR002/240/ERR2240094/ERR2240094.sralite.1
Anopheles_funestus	ERR9356799	ERX8898701	ERP136401	PRJEB51751	ERS10527319	SAMEA12928186	https://sra-downloadb.be-md.ncbi.nlm.nih.gov/sos1/sra-pub-zq-38/ERR009/9356/ERR9356799/ERR9356799.lite.1
Anopheles_funestus	ERR9356801	ERX8898703	ERP136401	PRJEB51751	ERS10527320	SAMEA12928187	https://sra-downloadb.be-md.ncbi.nlm.nih.gov/sos2/sra-pub-zq-20/ERR009/9356/ERR9356801/ERR9356801.lite.1
Anopheles_funestus	ERR9356800	ERX8898702	ERP136401	PRJEB51751	ERS10527321	SAMEA12928188	https://sra-downloadb.be-md.ncbi.nlm.nih.gov/sos2/sra-pub-zq-20/ERR009/9356/ERR9356800/ERR9356800.lite.1
Anopheles_funestus	ERR9579926	ERX9130320	ERP136959	PRJEB52262	ERS11639162	SAMEA14035879	https://sra-downloadb.be-md.ncbi.nlm.nih.gov/sos1/sra-pub-zq-38/ERR009/9579/ERR9579926/ERR9579926.lite.1
Anopheles_funestus	ERR9579927	ERX9130321	ERP136959	PRJEB52262	ERS11639163	SAMEA14035880	https://sra-downloadb.be-md.ncbi.nlm.nih.gov/sos1/sra-pub-zq-38/ERR009/9579/ERR9579927/ERR9579927.lite.1
Anopheles_funestus	ERR9579928	ERX9130322	ERP136959	PRJEB52262	ERS11639164	SAMEA14035881	https://sra-downloadb.be-md.ncbi.nlm.nih.gov/sos1/sra-pub-zq-38/ERR009/9579/ERR9579928/ERR9579928.lite.1
Anopheles_funestus	ERR9579929	ERX9130323	ERP136959	PRJEB52262	ERS11639165	SAMEA14035882	https://sra-downloadb.be-md.ncbi.nlm.nih.gov/sos1/sra-pub-zq-38/ERR009/9579/ERR9579929/ERR9579929.lite.1
Anopheles_funestus	ERR9579930	ERX9130324	ERP136959	PRJEB52262	ERS11639166	SAMEA14035883	https://sra-downloadb.be-md.ncbi.nlm.nih.gov/sos1/sra-pub-zq-38/ERR009/9579/ERR9579930/ERR9579930.lite.1
Anopheles_funestus	ERR981204	ERX1059188	ERP011524	PRJEB10294	ERS809802	SAMEA3502653	https://sra-downloadb.be-md.ncbi.nlm.nih.gov/sos5/sra-pub-zq-11/ERR000/981/ERR981204/ERR981204.sralite.1
Anopheles_funestus	ERR981205	ERX1059189	ERP011524	PRJEB10294	ERS809803	SAMEA3502654	https://sra-downloadb.be-md.ncbi.nlm.nih.gov/sos5/sra-pub-zq-11/ERR000/981/ERR981205/ERR981205.sralite.1
Anopheles_funestus	ERR981206	ERX1059190	ERP011524	PRJEB10294	ERS809804	SAMEA3502655	https://sra-downloadb.be-md.ncbi.nlm.nih.gov/sos5/sra-pub-zq-11/ERR000/981/ERR981206/ERR981206.sralite.1
Anopheles_funestus	ERR981207	ERX1059191	ERP011524	PRJEB10294	ERS809805	SAMEA3502656	https://sra-downloadb.be-md.ncbi.nlm.nih.gov/sos5/sra-pub-zq-11/ERR000/981/ERR981207/ERR981207.sralite.1
Anopheles_funestus	ERR981208	ERX1059192	ERP011524	PRJEB10294	ERS809806	SAMEA3502657	https://sra-downloadb.be-md.ncbi.nlm.nih.gov/sos5/sra-pub-zq-11/ERR000/981/ERR981208/ERR981208.sralite.1
Anopheles_funestus	ERR981209	ERX1059193	ERP011524	PRJEB10294	ERS809807	SAMEA3502658	https://sra-downloadb.be-md.ncbi.nlm.nih.gov/sos5/sra-pub-zq-11/ERR000/981/ERR981209/ERR981209.sralite.1
Anopheles_funestus	ERR981210	ERX1059194	ERP011524	PRJEB10294	ERS809808	SAMEA3502659	https://sra-downloadb.be-md.ncbi.nlm.nih.gov/sos5/sra-pub-zq-11/ERR000/981/ERR981210/ERR981210.sralite.1
Anopheles_funestus	ERR981211	ERX1059195	ERP011524	PRJEB10294	ERS809809	SAMEA3502660	https://sra-downloadb.be-md.ncbi.nlm.nih.gov/sos5/sra-pub-zq-11/ERR000/981/ERR981211/ERR981211.sralite.1
Anopheles_funestus	ERR5956528	ERX5597049	ERP129299	PRJEB45224	ERS6484916	SAMEA8800575	https://sra-downloadb.be-md.ncbi.nlm.nih.gov/sos4/sra-pub-zq-1/ERR005/5956/ERR5956528/ERR5956528.lite.1
Anopheles_funestus	ERR5956529	ERX5597050	ERP129299	PRJEB45224	ERS6484917	SAMEA8800576	https://sra-downloadb.be-md.ncbi.nlm.nih.gov/sos4/sra-pub-zq-1/ERR005/5956/ERR5956529/ERR5956529.lite.1
Anopheles_funestus	ERR5956530	ERX5597051	ERP129299	PRJEB45224	ERS6484918	SAMEA8800577	https://sra-downloadb.be-md.ncbi.nlm.nih.gov/sos2/sra-pub-zq-18/ERR005/5956/ERR5956530/ERR5956530.lite.1
Anopheles_funestus	ERR5956531	ERX5597052	ERP129299	PRJEB45224	ERS6484919	SAMEA8800578	https://sra-downloadb.be-md.ncbi.nlm.nih.gov/sos2/sra-pub-zq-18/ERR005/5956/ERR5956531/ERR5956531.lite.1
Anopheles_funestus	ERR5956532	ERX5597053	ERP129299	PRJEB45224	ERS6484920	SAMEA8800579	https://sra-downloadb.be-md.ncbi.nlm.nih.gov/sos4/sra-pub-zq-1/ERR005/5956/ERR5956532/ERR5956532.lite.1
Anopheles_funestus	ERR5956533	ERX5597054	ERP129299	PRJEB45224	ERS6484921	SAMEA8800580	https://sra-downloadb.be-md.ncbi.nlm.nih.gov/sos4/sra-pub-zq-1/ERR005/5956/ERR5956533/ERR5956533.lite.1
Anopheles_funestus	ERR5956534	ERX5597055	ERP129299	PRJEB45224	ERS6484922	SAMEA8800581	https://sra-downloadb.be-md.ncbi.nlm.nih.gov/sos4/sra-pub-zq-1/ERR005/5956/ERR5956534/ERR5956534.lite.1
Anopheles_funestus	ERR5956535	ERX5597056	ERP129299	PRJEB45224	ERS6484923	SAMEA8800582	https://sra-downloadb.be-md.ncbi.nlm.nih.gov/sos2/sra-pub-zq-20/ERR005/5956/ERR5956535/ERR5956535.lite.1
Anopheles_funestus	SRR10988464	SRX7649909	SRP246051	PRJNA603896	SRS6079407	SAMN13944124	https://sra-downloadb.be-md.ncbi.nlm.nih.gov/sos5/sra-pub-zq-16/SRR010/988/SRR10988464.sralite.1
Anopheles_funestus	SRR10988463	SRX7649910	SRP246051	PRJNA603896	SRS6079409	SAMN13944125	https://sra-downloadb.be-md.ncbi.nlm.nih.gov/sos3/sra-pub-zq-22/SRR010/988/SRR10988463.sralite.1
Anopheles_funestus	SRR10988462	SRX7649911	SRP246051	PRJNA603896	SRS6079408	SAMN13944126	https://sra-downloadb.be-md.ncbi.nlm.nih.gov/sos5/sra-pub-zq-16/SRR010/988/SRR10988462.sralite.1
Anopheles_funestus	SRR10988461	SRX7649912	SRP246051	PRJNA603896	SRS6079410	SAMN13944127	https://sra-downloadb.be-md.ncbi.nlm.nih.gov/sos5/sra-pub-zq-16/SRR010/988/SRR10988461.sralite.1
Anopheles_funestus	SRR10988460	SRX7649913	SRP246051	PRJNA603896	SRS6079411	SAMN13944128	https://sra-downloadb.be-md.ncbi.nlm.nih.gov/sos5/sra-pub-zq-16/SRR010/988/SRR10988460.sralite.1
Anopheles_funestus	SRR10988459	SRX7649914	SRP246051	PRJNA603896	SRS6079412	SAMN13944129	https://sra-downloadb.be-md.ncbi.nlm.nih.gov/sos5/sra-pub-zq-16/SRR010/988/SRR10988459.sralite.1
Anopheles_gambiae	SRR1724076	SRX816662	SRP028873	PRJNA215081	SRS796923	SAMN02316529	https://sra-downloadb.be-md.ncbi.nlm.nih.gov/sos5/sra-pub-zq-11/SRR001/724/SRR1724076.sralite.1
Anopheles_gambiae	SRR953451	SRX336124	SRP028873	PRJNA215081	SRS471135	SAMN02316528	https://sra-pub-run-odp.s3.amazonaws.com/sra/SRR953451/SRR953451
Anopheles_gambiae	SRR1298713	SRX552892	SRP028873	PRJNA215081	SRS620283	SAMN02316531	https://sra-pub-run-odp.s3.amazonaws.com/sra/SRR1298713/SRR1298713
Anopheles_gambiae	SRR1298715	SRX552895	SRP028873	PRJNA215081	SRS620270	SAMN02316532	https://sra-pub-run-odp.s3.amazonaws.com/sra/SRR1298715/SRR1298715
Anopheles_gambiae	SRR1297285	SRX551594	SRP028873	PRJNA215081	SRS619290	SAMN02316530	https://sra-pub-run-odp.s3.amazonaws.com/sra/SRR1297285/SRR1297285
Anopheles_gambiae	SRR953402	SRX335909	SRP028873	PRJNA215081	SRS470923	SAMN02316527	https://sra-pub-run-odp.s3.amazonaws.com/sra/SRR953402/SRR953402
Anopheles_stephensi	SRR10762787	SRX7436989	SRP238661	PRJNA597432	SRS5882098	SAMN13675153	https://sra-downloadb.be-md.ncbi.nlm.nih.gov/sos5/sra-pub-zq-16/SRR010/10762/SRR10762787/SRR10762787.lite.1
Anopheles_stephensi	SRR10762786	SRX7436990	SRP238661	PRJNA597432	SRS5882099	SAMN13675154	https://sra-downloadb.be-md.ncbi.nlm.nih.gov/sos5/sra-pub-zq-16/SRR010/10762/SRR10762786/SRR10762786.lite.1
Anopheles_stephensi	SRR10762785	SRX7436991	SRP238661	PRJNA597432	SRS5882100	SAMN13675155	https://sra-downloadb.be-md.ncbi.nlm.nih.gov/sos5/sra-pub-zq-16/SRR010/10762/SRR10762785/SRR10762785.lite.1
Anopheles_stephensi	SRR10762784	SRX7436992	SRP238661	PRJNA597432	SRS5882101	SAMN13675156	https://sra-downloadb.be-md.ncbi.nlm.nih.gov/sos5/sra-pub-zq-16/SRR010/10762/SRR10762784/SRR10762784.lite.1
Anopheles_stephensi	SRR10762783	SRX7436993	SRP238661	PRJNA597432	SRS5882102	SAMN13675157	https://sra-downloadb.be-md.ncbi.nlm.nih.gov/sos5/sra-pub-zq-16/SRR010/10762/SRR10762783/SRR10762783.lite.1
Anopheles_stephensi	SRR10762782	SRX7436994	SRP238661	PRJNA597432	SRS5882103	SAMN13675158	https://sra-downloadb.be-md.ncbi.nlm.nih.gov/sos5/sra-pub-zq-16/SRR010/10762/SRR10762782/SRR10762782.lite.1
Anopheles_stephensi	SRR12031470	SRX8562807	SRP267611	PRJNA639416	SRS6855504	SAMN15222093	https://sra-downloadb.be-md.ncbi.nlm.nih.gov/sos4/sra-pub-zq-1/SRR012/12031/SRR12031470/SRR12031470.lite.1
Anopheles_stephensi	SRR13277513	SRX9707313	SRP298603	PRJNA686698	SRS7902355	SAMN17120971	https://sra-downloadb.be-md.ncbi.nlm.nih.gov/sos3/sra-pub-zq-24/SRR013/13277/SRR13277513/SRR13277513.lite.1
Anopheles_stephensi	SRR13277512	SRX9707314	SRP298603	PRJNA686698	SRS7902356	SAMN17120981	https://sra-downloadb.be-md.ncbi.nlm.nih.gov/sos3/sra-pub-zq-22/SRR013/13277/SRR13277512/SRR13277512.lite.1
Anopheles_stephensi	SRR13277511	SRX9707315	SRP298603	PRJNA686698	SRS7902357	SAMN17120973	https://sra-downloadb.be-md.ncbi.nlm.nih.gov/sos3/sra-pub-zq-24/SRR013/13277/SRR13277511/SRR13277511.lite.1
Anopheles_stephensi	SRR13277510	SRX9707316	SRP298603	PRJNA686698	SRS7902358	SAMN17120975	https://sra-downloadb.be-md.ncbi.nlm.nih.gov/sos3/sra-pub-zq-22/SRR013/13277/SRR13277510/SRR13277510.lite.1
Anopheles_stephensi	SRR13277509	SRX9707317	SRP298603	PRJNA686698	SRS7902359	SAMN17120977	https://sra-downloadb.be-md.ncbi.nlm.nih.gov/sos3/sra-pub-zq-22/SRR013/13277/SRR13277509/SRR13277509.lite.1
Anopheles_stephensi	SRR13277508	SRX9707318	SRP298603	PRJNA686698	SRS7902360	SAMN17120979	https://sra-downloadb.be-md.ncbi.nlm.nih.gov/sos3/sra-pub-zq-24/SRR013/13277/SRR13277508/SRR13277508.lite.1
Anopheles_stephensi	SRR13523436	SRX9934105	SRP303196	PRJNA694676	SRS8109472	SAMN17531783	https://sra-downloadb.be-md.ncbi.nlm.nih.gov/sos3/sra-pub-zq-24/SRR013/13523/SRR13523436/SRR13523436.lite.1
Anopheles_stephensi	SRR13523437	SRX9934106	SRP303196	PRJNA694676	SRS8109473	SAMN17531782	https://sra-downloadb.be-md.ncbi.nlm.nih.gov/sos3/sra-pub-zq-24/SRR013/13523/SRR13523437/SRR13523437.lite.1
Anopheles_stephensi	SRR13523438	SRX9934107	SRP303196	PRJNA694676	SRS8109474	SAMN17531781	https://sra-downloadb.be-md.ncbi.nlm.nih.gov/sos3/sra-pub-zq-24/SRR013/13523/SRR13523438/SRR13523438.lite.1
Anopheles_stephensi	SRR13523439	SRX9934108	SRP303196	PRJNA694676	SRS8109475	SAMN17531780	https://sra-downloadb.be-md.ncbi.nlm.nih.gov/sos3/sra-pub-zq-24/SRR013/13523/SRR13523439/SRR13523439.lite.1
Anopheles_stephensi	SRR13523440	SRX9934109	SRP303196	PRJNA694676	SRS8109476	SAMN17531779	https://sra-downloadb.be-md.ncbi.nlm.nih.gov/sos3/sra-pub-zq-24/SRR013/13523/SRR13523440/SRR13523440.lite.1
Anopheles_stephensi	SRR13523441	SRX9934110	SRP303196	PRJNA694676	SRS8109477	SAMN17531778	https://sra-downloadb.be-md.ncbi.nlm.nih.gov/sos3/sra-pub-zq-24/SRR013/13523/SRR13523441/SRR13523441.lite.1
Anopheles_stephensi	SRR13523442	SRX9934111	SRP303196	PRJNA694676	SRS8109478	SAMN17531777	https://sra-downloadb.be-md.ncbi.nlm.nih.gov/sos3/sra-pub-zq-22/SRR013/13523/SRR13523442/SRR13523442.lite.1
Anopheles_stephensi	SRR13523443	SRX9934112	SRP303196	PRJNA694676	SRS8109479	SAMN17531776	https://sra-downloadb.be-md.ncbi.nlm.nih.gov/sos3/sra-pub-zq-24/SRR013/13523/SRR13523443/SRR13523443.lite.1
Anopheles_stephensi	SRR13523444	SRX9934113	SRP303196	PRJNA694676	SRS8109480	SAMN17531775	https://sra-downloadb.be-md.ncbi.nlm.nih.gov/sos3/sra-pub-zq-24/SRR013/13523/SRR13523444/SRR13523444.lite.1
Anopheles_stephensi	SRR13523445	SRX9934114	SRP303196	PRJNA694676	SRS8109481	SAMN17531774	https://sra-downloadb.be-md.ncbi.nlm.nih.gov/sos3/sra-pub-zq-24/SRR013/13523/SRR13523445/SRR13523445.lite.1
Anopheles_stephensi	SRR13523446	SRX9934115	SRP303196	PRJNA694676	SRS8109482	SAMN17531773	https://sra-downloadb.be-md.ncbi.nlm.nih.gov/sos3/sra-pub-zq-24/SRR013/13523/SRR13523446/SRR13523446.lite.1
Anopheles_stephensi	SRR13523447	SRX9934116	SRP303196	PRJNA694676	SRS8109483	SAMN17531772	https://sra-downloadb.be-md.ncbi.nlm.nih.gov/sos3/sra-pub-zq-24/SRR013/13523/SRR13523447/SRR13523447.lite.1
Anopheles_stephensi	SRR13523448	SRX9934117	SRP303196	PRJNA694676	SRS8109484	SAMN17531771	https://sra-downloadb.be-md.ncbi.nlm.nih.gov/sos3/sra-pub-zq-24/SRR013/13523/SRR13523448/SRR13523448.lite.1
Anopheles_stephensi	SRR13523449	SRX9934118	SRP303196	PRJNA694676	SRS8109485	SAMN17531790	https://sra-downloadb.be-md.ncbi.nlm.nih.gov/sos3/sra-pub-zq-24/SRR013/13523/SRR13523449/SRR13523449.lite.1
Anopheles_stephensi	SRR13523450	SRX9934119	SRP303196	PRJNA694676	SRS8109486	SAMN17531789	https://sra-downloadb.be-md.ncbi.nlm.nih.gov/sos3/sra-pub-zq-24/SRR013/13523/SRR13523450/SRR13523450.lite.1
Anopheles_stephensi	SRR13523451	SRX9934120	SRP303196	PRJNA694676	SRS8109487	SAMN17531788	https://sra-downloadb.be-md.ncbi.nlm.nih.gov/sos3/sra-pub-zq-24/SRR013/13523/SRR13523451/SRR13523451.lite.1
Anopheles_stephensi	SRR13523452	SRX9934121	SRP303196	PRJNA694676	SRS8109488	SAMN17531787	https://sra-downloadb.be-md.ncbi.nlm.nih.gov/sos3/sra-pub-zq-22/SRR013/13523/SRR13523452/SRR13523452.lite.1
Anopheles_stephensi	SRR13523453	SRX9934122	SRP303196	PRJNA694676	SRS8109489	SAMN17531786	https://sra-downloadb.be-md.ncbi.nlm.nih.gov/sos3/sra-pub-zq-24/SRR013/13523/SRR13523453/SRR13523453.lite.1
Anopheles_stephensi	SRR14714472	SRX11051805	SRP322415	PRJNA734759	SRS9119722	SAMN19523146	https://sra-downloadb.be-md.ncbi.nlm.nih.gov/sos2/sra-pub-zq-20/SRR014/14714/SRR14714472/SRR14714472.lite.1
Anopheles_stephensi	SRR14714470	SRX11051803	SRP322415	PRJNA734759	SRS9119723	SAMN19523148	https://sra-downloadb.be-md.ncbi.nlm.nih.gov/sos2/sra-pub-zq-20/SRR014/14714/SRR14714470/SRR14714470.lite.1
Anopheles_stephensi	SRR14714469	SRX11051802	SRP322415	PRJNA734759	SRS9119724	SAMN19523149	https://sra-downloadb.be-md.ncbi.nlm.nih.gov/sos2/sra-pub-zq-20/SRR014/14714/SRR14714469/SRR14714469.lite.1
Anopheles_stephensi	SRR14714471	SRX11051804	SRP322415	PRJNA734759	SRS9119725	SAMN19523147	https://sra-downloadb.be-md.ncbi.nlm.nih.gov/sos2/sra-pub-zq-20/SRR014/14714/SRR14714471/SRR14714471.lite.1
Anopheles_stephensi	SRR8476334	SRX5281852	SRP181538	PRJNA513929	SRS4281604	SAMN10716185	https://sra-downloadb.be-md.ncbi.nlm.nih.gov/sos5/sra-pub-zq-16/SRR008/476/SRR8476334.sralite.1
Anopheles_stephensi	SRR8476333	SRX5281853	SRP181538	PRJNA513929	SRS4281605	SAMN10716184	https://sra-downloadb.be-md.ncbi.nlm.nih.gov/sos5/sra-pub-zq-16/SRR008/476/SRR8476333.sralite.1
Anopheles_stephensi	SRR8501352	SRX5305355	SRP182780	PRJNA496569	SRS4302943	SAMN10245913	https://sra-downloadb.be-md.ncbi.nlm.nih.gov/sos5/sra-pub-zq-14/SRR008/501/SRR8501352.sralite.1
Anopheles_stephensi	SRR8501353	SRX5305354	SRP182780	PRJNA496569	SRS4302943	SAMN10245913	https://sra-downloadb.be-md.ncbi.nlm.nih.gov/sos5/sra-pub-zq-14/SRR008/501/SRR8501353.sralite.1
Anopheles_stephensi	SRR8523639	SRX5326473	SRP183210	PRJNA520745	SRS4321373	SAMN10866818	https://sra-downloadb.be-md.ncbi.nlm.nih.gov/sos5/sra-pub-zq-16/SRR008/523/SRR8523639.sralite.1
Anopheles_stephensi	SRR8523638	SRX5326474	SRP183210	PRJNA520745	SRS4321374	SAMN10866819	https://sra-downloadb.be-md.ncbi.nlm.nih.gov/sos5/sra-pub-zq-16/SRR008/523/SRR8523638.sralite.1
Anopheles_stephensi	SRR8580011	SRX5380743	SRP185922	PRJNA513950	SRS4369976	SAMN10716428	https://sra-downloadb.be-md.ncbi.nlm.nih.gov/sos3/sra-pub-zq-22/SRR008/580/SRR8580011.sralite.1
Anopheles_stephensi	SRR8580010	SRX5380744	SRP185922	PRJNA513950	SRS4369977	SAMN10716427	https://sra-downloadb.be-md.ncbi.nlm.nih.gov/sos5/sra-pub-zq-14/SRR008/580/SRR8580010.sralite.1
Anopheles_stephensi	SRR8580009	SRX5380745	SRP185922	PRJNA513950	SRS4369978	SAMN10716429	https://sra-downloadb.be-md.ncbi.nlm.nih.gov/sos5/sra-pub-zq-14/SRR008/580/SRR8580009.sralite.1
Anopheles_stephensi	SRR10762793	SRX7436983	SRP238661	PRJNA597432	SRS5882092	SAMN13675149	https://sra-downloadb.be-md.ncbi.nlm.nih.gov/sos5/sra-pub-zq-16/SRR010/10762/SRR10762793/SRR10762793.lite.1
Anopheles_stephensi	SRR10762792	SRX7436984	SRP238661	PRJNA597432	SRS5882093	SAMN13675150	https://sra-downloadb.be-md.ncbi.nlm.nih.gov/sos5/sra-pub-zq-16/SRR010/10762/SRR10762792/SRR10762792.lite.1
Anopheles_stephensi	SRR10762791	SRX7436985	SRP238661	PRJNA597432	SRS5882094	SAMN13675159	https://sra-downloadb.be-md.ncbi.nlm.nih.gov/sos5/sra-pub-zq-16/SRR010/10762/SRR10762791/SRR10762791.lite.1
Anopheles_stephensi	SRR10762790	SRX7436986	SRP238661	PRJNA597432	SRS5882095	SAMN13675160	https://sra-downloadb.be-md.ncbi.nlm.nih.gov/sos5/sra-pub-zq-16/SRR010/10762/SRR10762790/SRR10762790.lite.1
Anopheles_stephensi	SRR10762789	SRX7436987	SRP238661	PRJNA597432	SRS5882096	SAMN13675151	https://sra-downloadb.be-md.ncbi.nlm.nih.gov/sos3/sra-pub-zq-24/SRR010/10762/SRR10762789/SRR10762789.lite.1
Anopheles_stephensi	SRR10762788	SRX7436988	SRP238661	PRJNA597432	SRS5882097	SAMN13675152	https://sra-downloadb.be-md.ncbi.nlm.nih.gov/sos5/sra-pub-zq-16/SRR010/10762/SRR10762788/SRR10762788.lite.1
Anoplophora_glabripennis	SRR1799851	SRX873912	SRP054254	PRJNA274806	SRS843793	SAMN03339737	https://sra-downloadb.be-md.ncbi.nlm.nih.gov/sos5/sra-pub-zq-11/SRR001/799/SRR1799851.sralite.1
Anoplophora_glabripennis	SRR1799852	SRX873913	SRP054254	PRJNA274806	SRS843794	SAMN03339738	https://sra-downloadb.be-md.ncbi.nlm.nih.gov/sos5/sra-pub-zq-11/SRR001/799/SRR1799852.sralite.1
Anoplophora_glabripennis	SRR1986051	SRX1004277	SRP057561	PRJNA281943	SRS919999	SAMN03497776	https://sra-downloadb.be-md.ncbi.nlm.nih.gov/sos5/sra-pub-zq-11/SRR198/6051/SRR1986051.sralite.1
Anoplophora_glabripennis	SRR1986052	SRX1004278	SRP057561	PRJNA281943	SRS919998	SAMN03497777	https://sra-downloadb.be-md.ncbi.nlm.nih.gov/sos5/sra-pub-zq-11/SRR198/6052/SRR1986052.sralite.1
Anoplophora_glabripennis	SRR1986053	SRX1004279	SRP057561	PRJNA281943	SRS919997	SAMN03497778	https://sra-downloadb.be-md.ncbi.nlm.nih.gov/sos5/sra-pub-zq-11/SRR198/6053/SRR1986053.sralite.1
Anoplophora_glabripennis	SRR1986054	SRX1004280	SRP057561	PRJNA281943	SRS919996	SAMN03497779	https://sra-downloadb.be-md.ncbi.nlm.nih.gov/sos5/sra-pub-zq-11/SRR198/6054/SRR1986054.sralite.1
Anoplophora_glabripennis	SRR1986055	SRX1004281	SRP057561	PRJNA281943	SRS919995	SAMN03497780	https://sra-downloadb.be-md.ncbi.nlm.nih.gov/sos5/sra-pub-zq-11/SRR198/6055/SRR1986055.sralite.1
Anoplophora_glabripennis	SRR1986056	SRX1004282	SRP057561	PRJNA281943	SRS919994	SAMN03497781	https://sra-downloadb.be-md.ncbi.nlm.nih.gov/sos5/sra-pub-zq-11/SRR001/986/SRR1986056.sralite.1
Anoplophora_glabripennis	SRR1986057	SRX1004283	SRP057561	PRJNA281943	SRS919993	SAMN03497782	https://sra-downloadb.be-md.ncbi.nlm.nih.gov/sos5/sra-pub-zq-11/SRR198/6057/SRR1986057.sralite.1
Anoplophora_glabripennis	SRR1986058	SRX1004284	SRP057561	PRJNA281943	SRS919992	SAMN03497905	https://sra-downloadb.be-md.ncbi.nlm.nih.gov/sos5/sra-pub-zq-11/SRR198/6058/SRR1986058.sralite.1
Anoplophora_glabripennis	SRR5867417	SRX3035110	SRP113570	PRJNA395783	SRS2383630	SAMN07414784	https://sra-downloadb.be-md.ncbi.nlm.nih.gov/sos5/sra-pub-zq-14/SRR005/867/SRR5867417.sralite.1
Anoplophora_glabripennis	SRR5867418	SRX3035109	SRP113570	PRJNA395783	SRS2383629	SAMN07414785	https://sra-downloadb.be-md.ncbi.nlm.nih.gov/sos5/sra-pub-zq-14/SRR005/867/SRR5867418.sralite.1
Anoplophora_glabripennis	SRR5867419	SRX3035108	SRP113570	PRJNA395783	SRS2383627	SAMN07414786	https://sra-downloadb.be-md.ncbi.nlm.nih.gov/sos5/sra-pub-zq-14/SRR005/867/SRR5867419.sralite.1
Anoplophora_glabripennis	SRR5867420	SRX3035107	SRP113570	PRJNA395783	SRS2383628	SAMN07414787	https://sra-downloadb.be-md.ncbi.nlm.nih.gov/sos5/sra-pub-zq-14/SRR005/867/SRR5867420.sralite.1
Anoplophora_glabripennis	SRR5867421	SRX3035106	SRP113570	PRJNA395783	SRS2383626	SAMN07414788	https://sra-downloadb.be-md.ncbi.nlm.nih.gov/sos5/sra-pub-zq-14/SRR005/867/SRR5867421.sralite.1
Anoplophora_glabripennis	SRR5867422	SRX3035105	SRP113570	PRJNA395783	SRS2383624	SAMN07414789	https://sra-downloadb.be-md.ncbi.nlm.nih.gov/sos5/sra-pub-zq-14/SRR005/867/SRR5867422.sralite.1
Anoplophora_glabripennis	SRR5867423	SRX3035104	SRP113570	PRJNA395783	SRS2383625	SAMN07414790	https://sra-downloadb.be-md.ncbi.nlm.nih.gov/sos5/sra-pub-zq-14/SRR005/867/SRR5867423.sralite.1
Anoplophora_glabripennis	SRR5867424	SRX3035103	SRP113570	PRJNA395783	SRS2383623	SAMN07414791	https://sra-downloadb.be-md.ncbi.nlm.nih.gov/sos5/sra-pub-zq-14/SRR005/867/SRR5867424.sralite.1
Anoplophora_glabripennis	SRR5867415	SRX3035112	SRP113570	PRJNA395783	SRS2383632	SAMN07414792	https://sra-downloadb.be-md.ncbi.nlm.nih.gov/sos5/sra-pub-zq-14/SRR005/867/SRR5867415.sralite.1
Anoplophora_glabripennis	SRR5867416	SRX3035111	SRP113570	PRJNA395783	SRS2383631	SAMN07414793	https://sra-downloadb.be-md.ncbi.nlm.nih.gov/sos5/sra-pub-zq-14/SRR005/867/SRR5867416.sralite.1
Anser_cygnoides	SRR10765006	SRX7438949	SRP238714	PRJNA597548	SRS5883593	SAMN13677117	https://sra-pub-run-odp.s3.amazonaws.com/sra/SRR10765006/SRR10765006
Anser_cygnoides	SRR10765005	SRX7438950	SRP238714	PRJNA597548	SRS5883594	SAMN13677118	https://sra-pub-run-odp.s3.amazonaws.com/sra/SRR10765005/SRR10765005
Anser_cygnoides	SRR10765004	SRX7438951	SRP238714	PRJNA597548	SRS5883600	SAMN13677119	https://sra-pub-run-odp.s3.amazonaws.com/sra/SRR10765004/SRR10765004
Anser_cygnoides	SRR10765003	SRX7438952	SRP238714	PRJNA597548	SRS5883595	SAMN13677120	https://sra-pub-run-odp.s3.amazonaws.com/sra/SRR10765003/SRR10765003
Anser_cygnoides	SRR10765002	SRX7438953	SRP238714	PRJNA597548	SRS5883596	SAMN13677121	https://sra-pub-run-odp.s3.amazonaws.com/sra/SRR10765002/SRR10765002
Anser_cygnoides	SRR10765001	SRX7438954	SRP238714	PRJNA597548	SRS5883597	SAMN13677122	https://sra-pub-run-odp.s3.amazonaws.com/sra/SRR10765001/SRR10765001
Anser_cygnoides	SRR10867445	SRX7537461	SRP241132	PRJNA598883	SRS5976181	SAMN13722018	https://sra-pub-run-odp.s3.amazonaws.com/sra/SRR10867445/SRR10867445
Anser_cygnoides	SRR10867443	SRX7537463	SRP241132	PRJNA598883	SRS5976183	SAMN13722020	https://sra-pub-run-odp.s3.amazonaws.com/sra/SRR10867443/SRR10867443
Anser_cygnoides	SRR10867442	SRX7537464	SRP241132	PRJNA598883	SRS5976184	SAMN13722021	https://sra-pub-run-odp.s3.amazonaws.com/sra/SRR10867442/SRR10867442
Anser_cygnoides	SRR10867446	SRX7537460	SRP241132	PRJNA598883	SRS5976180	SAMN13722017	https://sra-downloadb.be-md.ncbi.nlm.nih.gov/sos5/sra-pub-zq-16/SRR010/867/SRR10867446.sralite.1
Anser_cygnoides	SRR10867444	SRX7537462	SRP241132	PRJNA598883	SRS5976182	SAMN13722019	https://sra-pub-run-odp.s3.amazonaws.com/sra/SRR10867444/SRR10867444
Anser_cygnoides	SRR9640793	SRX6402745	SRP212885	PRJNA552525	SRS5060898	SAMN12211236	https://sra-pub-run-odp.s3.amazonaws.com/sra/SRR9640793/SRR9640793
Anser_cygnoides	SRR9640794	SRX6402746	SRP212885	PRJNA552525	SRS5060899	SAMN12211235	https://sra-pub-run-odp.s3.amazonaws.com/sra/SRR9640794/SRR9640794
Anser_cygnoides	SRR9640795	SRX6402747	SRP212885	PRJNA552525	SRS5060900	SAMN12211234	https://sra-pub-run-odp.s3.amazonaws.com/sra/SRR9640795/SRR9640795
Anser_cygnoides	SRR9640796	SRX6402748	SRP212885	PRJNA552525	SRS5060901	SAMN12211233	https://sra-downloadb.be-md.ncbi.nlm.nih.gov/sos5/sra-pub-zq-14/SRR009/640/SRR9640796.sralite.1
Anser_cygnoides	SRR9640797	SRX6402749	SRP212885	PRJNA552525	SRS5060902	SAMN12211232	https://sra-pub-run-odp.s3.amazonaws.com/sra/SRR9640797/SRR9640797
Anser_cygnoides	SRR9640798	SRX6402750	SRP212885	PRJNA552525	SRS5060903	SAMN12211231	https://sra-pub-run-odp.s3.amazonaws.com/sra/SRR9640798/SRR9640798
Anser_cygnoides	SRR9640799	SRX6402751	SRP212885	PRJNA552525	SRS5060904	SAMN12211230	https://sra-pub-run-odp.s3.amazonaws.com/sra/SRR9640799/SRR9640799
Anser_cygnoides	SRR9640800	SRX6402752	SRP212885	PRJNA552525	SRS5060905	SAMN12211229	https://sra-downloadb.be-md.ncbi.nlm.nih.gov/sos5/sra-pub-zq-14/SRR009/640/SRR9640800.sralite.1
Anser_cygnoides	SRR9640801	SRX6402753	SRP212885	PRJNA552525	SRS5060906	SAMN12211228	https://sra-pub-run-odp.s3.amazonaws.com/sra/SRR9640801/SRR9640801
Anser_cygnoides	SRR9640802	SRX6402754	SRP212885	PRJNA552525	SRS5060907	SAMN12211227	https://sra-downloadb.be-md.ncbi.nlm.nih.gov/sos5/sra-pub-zq-14/SRR009/640/SRR9640802.sralite.1
Anser_cygnoides	SRR9640803	SRX6402755	SRP212885	PRJNA552525	SRS5060908	SAMN12211226	https://sra-downloadb.be-md.ncbi.nlm.nih.gov/sos5/sra-pub-zq-16/SRR009/640/SRR9640803.sralite.1
Anser_cygnoides	SRR9640804	SRX6402756	SRP212885	PRJNA552525	SRS5060909	SAMN12211225	https://sra-pub-run-odp.s3.amazonaws.com/sra/SRR9640804/SRR9640804
Anser_cygnoides	SRR9640805	SRX6402757	SRP212885	PRJNA552525	SRS5060910	SAMN12211224	https://sra-pub-run-odp.s3.amazonaws.com/sra/SRR9640805/SRR9640805
Anser_cygnoides	SRR9640806	SRX6402758	SRP212885	PRJNA552525	SRS5060911	SAMN12211223	https://sra-downloadb.be-md.ncbi.nlm.nih.gov/sos5/sra-pub-zq-14/SRR009/640/SRR9640806.sralite.1
Anser_cygnoides	SRR9640807	SRX6402759	SRP212885	PRJNA552525	SRS5060912	SAMN12211265	https://sra-downloadb.be-md.ncbi.nlm.nih.gov/sos5/sra-pub-zq-14/SRR009/640/SRR9640807.sralite.1
Anser_cygnoides	SRR9640808	SRX6402760	SRP212885	PRJNA552525	SRS5060913	SAMN12211264	https://sra-pub-run-odp.s3.amazonaws.com/sra/SRR9640808/SRR9640808
Anser_cygnoides	SRR9640809	SRX6402761	SRP212885	PRJNA552525	SRS5060914	SAMN12211253	https://sra-downloadb.be-md.ncbi.nlm.nih.gov/sos5/sra-pub-zq-16/SRR009/640/SRR9640809.sralite.1
Anser_cygnoides	SRR9640810	SRX6402762	SRP212885	PRJNA552525	SRS5060915	SAMN12211252	https://sra-downloadb.be-md.ncbi.nlm.nih.gov/sos5/sra-pub-zq-14/SRR009/640/SRR9640810.sralite.1
Anser_cygnoides	SRR9640811	SRX6402763	SRP212885	PRJNA552525	SRS5060916	SAMN12211222	https://sra-downloadb.be-md.ncbi.nlm.nih.gov/sos5/sra-pub-zq-14/SRR009/640/SRR9640811.sralite.1
Anser_cygnoides	SRR9640812	SRX6402764	SRP212885	PRJNA552525	SRS5060917	SAMN12211251	https://sra-downloadb.be-md.ncbi.nlm.nih.gov/sos5/sra-pub-zq-14/SRR009/640/SRR9640812.sralite.1
Anser_cygnoides	SRR9640813	SRX6402765	SRP212885	PRJNA552525	SRS5060918	SAMN12211250	https://sra-pub-run-odp.s3.amazonaws.com/sra/SRR9640813/SRR9640813
Anser_cygnoides	SRR9640814	SRX6402766	SRP212885	PRJNA552525	SRS5060919	SAMN12211249	https://sra-downloadb.be-md.ncbi.nlm.nih.gov/sos5/sra-pub-zq-14/SRR009/640/SRR9640814.sralite.1
Anser_cygnoides	SRR9640815	SRX6402767	SRP212885	PRJNA552525	SRS5060920	SAMN12211263	https://sra-downloadb.be-md.ncbi.nlm.nih.gov/sos5/sra-pub-zq-14/SRR009/640/SRR9640815.sralite.1
Anser_cygnoides	SRR9640816	SRX6402768	SRP212885	PRJNA552525	SRS5060921	SAMN12211262	https://sra-downloadb.be-md.ncbi.nlm.nih.gov/sos5/sra-pub-zq-16/SRR009/640/SRR9640816.sralite.1
Anser_cygnoides	SRR9640817	SRX6402769	SRP212885	PRJNA552525	SRS5060922	SAMN12211261	https://sra-downloadb.be-md.ncbi.nlm.nih.gov/sos5/sra-pub-zq-14/SRR009/640/SRR9640817.sralite.1
Anser_cygnoides	SRR9640818	SRX6402770	SRP212885	PRJNA552525	SRS5060923	SAMN12211260	https://sra-downloadb.be-md.ncbi.nlm.nih.gov/sos5/sra-pub-zq-16/SRR009/640/SRR9640818.sralite.1
Anser_cygnoides	SRR9640819	SRX6402771	SRP212885	PRJNA552525	SRS5060924	SAMN12211259	https://sra-downloadb.be-md.ncbi.nlm.nih.gov/sos5/sra-pub-zq-14/SRR009/640/SRR9640819.sralite.1
Anser_cygnoides	SRR9640820	SRX6402772	SRP212885	PRJNA552525	SRS5060925	SAMN12211258	https://sra-downloadb.be-md.ncbi.nlm.nih.gov/sos5/sra-pub-zq-14/SRR009/640/SRR9640820.sralite.1
Anser_cygnoides	SRR9640821	SRX6402773	SRP212885	PRJNA552525	SRS5060926	SAMN12211257	https://sra-downloadb.be-md.ncbi.nlm.nih.gov/sos5/sra-pub-zq-16/SRR009/640/SRR9640821.sralite.1
Anser_cygnoides	SRR9640822	SRX6402774	SRP212885	PRJNA552525	SRS5060927	SAMN12211256	https://sra-pub-run-odp.s3.amazonaws.com/sra/SRR9640822/SRR9640822
Anser_cygnoides	SRR9640823	SRX6402775	SRP212885	PRJNA552525	SRS5060928	SAMN12211255	https://sra-pub-run-odp.s3.amazonaws.com/sra/SRR9640823/SRR9640823
Anser_cygnoides	SRR9640824	SRX6402776	SRP212885	PRJNA552525	SRS5060929	SAMN12211254	https://sra-pub-run-odp.s3.amazonaws.com/sra/SRR9640824/SRR9640824
Anser_cygnoides	SRR10407327	SRX7106612	SRP212885	PRJNA552525	SRS5617799	SAMN13221355	https://sra-pub-run-odp.s3.amazonaws.com/sra/SRR10407327/SRR10407327
Anser_cygnoides	SRR10765007	SRX7438948	SRP238714	PRJNA597548	SRS5883599	SAMN13677116	https://sra-pub-run-odp.s3.amazonaws.com/sra/SRR10765007/SRR10765007
Anser_cygnoides	SRR10765018	SRX7438937	SRP238714	PRJNA597548	SRS5883591	SAMN13677123	https://sra-pub-run-odp.s3.amazonaws.com/sra/SRR10765018/SRR10765018
Anser_cygnoides	SRR10765017	SRX7438938	SRP238714	PRJNA597548	SRS5883592	SAMN13677124	https://sra-pub-run-odp.s3.amazonaws.com/sra/SRR10765017/SRR10765017
Anser_cygnoides	SRR10765020	SRX7438935	SRP238714	PRJNA597548	SRS5883589	SAMN13677113	https://sra-pub-run-odp.s3.amazonaws.com/sra/SRR10765020/SRR10765020
Anser_cygnoides	SRR10765019	SRX7438936	SRP238714	PRJNA597548	SRS5883590	SAMN13677114	https://sra-pub-run-odp.s3.amazonaws.com/sra/SRR10765019/SRR10765019
Anser_cygnoides	SRR10765008	SRX7438947	SRP238714	PRJNA597548	SRS5883598	SAMN13677115	https://sra-pub-run-odp.s3.amazonaws.com/sra/SRR10765008/SRR10765008
Aphelenchoides_besseyi	SRR19114855	SRX15182533	SRP373882	PRJNA834627	SRS12923285	SAMN28081355	https://sra-downloadb.be-md.ncbi.nlm.nih.gov/sos1/sra-pub-zq-38/SRR019/19114/SRR19114855/SRR19114855.lite.1
Aphelenchoides_besseyi	SRR19114841	SRX15182547	SRP373882	PRJNA834627	SRS12923289	SAMN28081354	https://sra-downloadb.be-md.ncbi.nlm.nih.gov/sos4/sra-pub-zq-1/SRR019/19114/SRR19114841/SRR19114841.lite.1
Aphelenchoides_besseyi	SRR19114857	SRX15182531	SRP373882	PRJNA834627	SRS12923284	SAMN28081352	https://sra-downloadb.be-md.ncbi.nlm.nih.gov/sos3/sra-pub-zq-24/SRR019/19114/SRR19114857/SRR19114857.lite.1
Aphelenchoides_besseyi	SRR19114845	SRX15182543	SRP373882	PRJNA834627	SRS12923288	SAMN28081353	https://sra-downloadb.be-md.ncbi.nlm.nih.gov/sos2/sra-pub-zq-20/SRR019/19114/SRR19114845/SRR19114845.lite.1
Aphelenchoides_besseyi	SRR1040470	SRX385206	SRP033379	PRJNA229675	SRS509362	SAMN02420038	https://sra-downloadb.be-md.ncbi.nlm.nih.gov/sos5/sra-pub-zq-11/SRR001/040/SRR1040470/SRR1040470.sralite.1
Aphelenchoides_besseyi	SRR4002929	SRX2003191	SRP080984	PRJNA337901	SRS1603264	SAMN05513667	https://sra-downloadb.be-md.ncbi.nlm.nih.gov/sos5/sra-pub-zq-11/SRR004/002/SRR4002929/SRR4002929.sralite.1
Aphelenchoides_besseyi	SRR4002930	SRX2003192	SRP080984	PRJNA337901	SRS1603265	SAMN05513668	https://sra-downloadb.be-md.ncbi.nlm.nih.gov/sos5/sra-pub-zq-11/SRR004/002/SRR4002930/SRR4002930.sralite.1
Aphelenchus_avenae	SRR1175737	SRX475482	SRP038775	PRJNA236622	SRS561238	SAMN02615711	https://sra-downloadb.be-md.ncbi.nlm.nih.gov/sos5/sra-pub-zq-11/SRR117/5737/SRR1175737.sralite.1
Aphelenchus_avenae	SRR1175739	SRX475484	SRP038775	PRJNA236622	SRS561240	SAMN02615712	https://sra-downloadb.be-md.ncbi.nlm.nih.gov/sos5/sra-pub-zq-11/SRR001/175/SRR1175739.sralite.1
Aphelenchus_avenae	SRR1175740	SRX475485	SRP038775	PRJNA236622	SRS561241	SAMN02615713	https://sra-downloadb.be-md.ncbi.nlm.nih.gov/sos5/sra-pub-zq-11/SRR001/175/SRR1175740.sralite.1
Aphelenchus_avenae	SRR1174913	SRX475052	SRP038775	PRJNA236622	SRS560841	SAMN02615699	https://sra-downloadb.be-md.ncbi.nlm.nih.gov/sos5/sra-pub-zq-11/SRR001/174/SRR1174913.sralite.1
Aphelenchus_avenae	SRR1175676	SRX475419	SRP038775	PRJNA236622	SRS561180	SAMN02615700	https://sra-downloadb.be-md.ncbi.nlm.nih.gov/sos5/sra-pub-zq-11/SRR001/175/SRR1175676.sralite.1
Aphelenchus_avenae	SRR1175692	SRX475433	SRP038775	PRJNA236622	SRS561194	SAMN02615701	https://sra-downloadb.be-md.ncbi.nlm.nih.gov/sos5/sra-pub-zq-11/SRR001/175/SRR1175692.sralite.1
Aphelenchus_avenae	SRR1175729	SRX475475	SRP038775	PRJNA236622	SRS561231	SAMN02615708	https://sra-downloadb.be-md.ncbi.nlm.nih.gov/sos5/sra-pub-zq-11/SRR001/175/SRR1175729.sralite.1
Aphelenchus_avenae	SRR1175731	SRX475476	SRP038775	PRJNA236622	SRS561232	SAMN02615709	https://sra-downloadb.be-md.ncbi.nlm.nih.gov/sos5/sra-pub-zq-11/SRR001/175/SRR1175731.sralite.1
Aphelenchus_avenae	SRR1175736	SRX475479	SRP038775	PRJNA236622	SRS561235	SAMN02615710	https://sra-downloadb.be-md.ncbi.nlm.nih.gov/sos5/sra-pub-zq-11/SRR001/175/SRR1175736.sralite.1
Aphelenchus_avenae	SRR1175706	SRX475446	SRP038775	PRJNA236622	SRS561206	SAMN02615705	https://sra-downloadb.be-md.ncbi.nlm.nih.gov/sos5/sra-pub-zq-11/SRR001/175/SRR1175706.sralite.1
Aphelenchus_avenae	SRR1175707	SRX475450	SRP038775	PRJNA236622	SRS561208	SAMN02615706	https://sra-downloadb.be-md.ncbi.nlm.nih.gov/sos5/sra-pub-zq-11/SRR001/175/SRR1175707.sralite.1
Aphelenchus_avenae	SRR1175708	SRX475452	SRP038775	PRJNA236622	SRS561211	SAMN02615707	https://sra-downloadb.be-md.ncbi.nlm.nih.gov/sos5/sra-pub-zq-11/SRR001/175/SRR1175708.sralite.1
Aphelenchus_avenae	SRR1175695	SRX475434	SRP038775	PRJNA236622	SRS561195	SAMN02615702	https://sra-downloadb.be-md.ncbi.nlm.nih.gov/sos5/sra-pub-zq-11/SRR001/175/SRR1175695.sralite.1
Aphelenchus_avenae	SRR1175696	SRX475437	SRP038775	PRJNA236622	SRS561197	SAMN02615703	https://sra-downloadb.be-md.ncbi.nlm.nih.gov/sos5/sra-pub-zq-11/SRR001/175/SRR1175696.sralite.1
Aphelenchus_avenae	SRR1175697	SRX475438	SRP038775	PRJNA236622	SRS561199	SAMN02615704	https://sra-downloadb.be-md.ncbi.nlm.nih.gov/sos5/sra-pub-zq-11/SRR001/175/SRR1175697.sralite.1
Apis_cerana	SRR5481634	SRX2765062	SRP105226	PRJNA383614	SRS2149309	SAMN06820538	https://sra-downloadb.be-md.ncbi.nlm.nih.gov/sos5/sra-pub-zq-14/SRR005/481/SRR5481634.sralite.1
Apis_cerana	SRR5481633	SRX2765061	SRP105226	PRJNA383614	SRS2149308	SAMN06820539	https://sra-downloadb.be-md.ncbi.nlm.nih.gov/sos5/sra-pub-zq-14/SRR005/481/SRR5481633.sralite.1
Apis_cerana	SRR6505206	SRX3593812	SRP131292	PRJNA431178	SRS2866561	SAMN08384702	https://sra-downloadb.be-md.ncbi.nlm.nih.gov/sos5/sra-pub-zq-14/SRR006/505/SRR6505206.sralite.1
Apis_cerana	SRR6505209	SRX3593815	SRP131292	PRJNA431178	SRS2866563	SAMN08384752	https://sra-downloadb.be-md.ncbi.nlm.nih.gov/sos5/sra-pub-zq-11/SRR006/505/SRR6505209.sralite.1
Apis_cerana	SRR6505211	SRX3593817	SRP131292	PRJNA431178	SRS2866562	SAMN08384753	https://sra-downloadb.be-md.ncbi.nlm.nih.gov/sos5/sra-pub-zq-14/SRR006/505/SRR6505211.sralite.1
Apis_cerana	SRR6506058	SRX3594642	SRP131292	PRJNA431178	SRS2867076	SAMN08384754	https://sra-downloadb.be-md.ncbi.nlm.nih.gov/sos5/sra-pub-zq-14/SRR006/506/SRR6506058.sralite.1
Apis_cerana	SRR6505782	SRX3594388	SRP131292	PRJNA431178	SRS2866356	SAMN08384755	https://sra-downloadb.be-md.ncbi.nlm.nih.gov/sos5/sra-pub-zq-14/SRR006/505/SRR6505782.sralite.1
Apis_cerana	SRR6505783	SRX3594389	SRP131292	PRJNA431178	SRS2866359	SAMN08384756	https://sra-downloadb.be-md.ncbi.nlm.nih.gov/sos5/sra-pub-zq-11/SRR006/505/SRR6505783.sralite.1
Apis_cerana	SRR6505785	SRX3594391	SRP131292	PRJNA431178	SRS2866364	SAMN08384757	https://sra-downloadb.be-md.ncbi.nlm.nih.gov/sos5/sra-pub-zq-14/SRR006/505/SRR6505785.sralite.1
Apis_cerana	SRR6505784	SRX3594390	SRP131292	PRJNA431178	SRS2866365	SAMN08384758	https://sra-downloadb.be-md.ncbi.nlm.nih.gov/sos5/sra-pub-zq-14/SRR006/505/SRR6505784.sralite.1
Apis_cerana	SRR6506157	SRX3594741	SRP131292	PRJNA431178	SRS2867162	SAMN08384759	https://sra-downloadb.be-md.ncbi.nlm.nih.gov/sos5/sra-pub-zq-11/SRR006/506/SRR6506157.sralite.1
Apis_cerana	SRR7339935	SRX4213681	SRP150486	PRJNA475853	SRS3416369	SAMN09404766	https://sra-downloadb.be-md.ncbi.nlm.nih.gov/sos5/sra-pub-zq-16/SRR007/339/SRR7339935.sralite.1
Apis_florea	SRR3657423	SRX1837096	SRP076380	PRJNA325192	SRS1496521	SAMN05225359	https://sra-downloadb.be-md.ncbi.nlm.nih.gov/sos5/sra-pub-zq-11/SRR003/657/SRR3657423.sralite.1
Apis_florea	SRR3657424	SRX1837097	SRP076380	PRJNA325192	SRS1496522	SAMN05225360	https://sra-downloadb.be-md.ncbi.nlm.nih.gov/sos5/sra-pub-zq-11/SRR003/657/SRR3657424.sralite.1
Apis_florea	SRR3657425	SRX1837098	SRP076380	PRJNA325192	SRS1496524	SAMN05225361	https://sra-downloadb.be-md.ncbi.nlm.nih.gov/sos5/sra-pub-zq-11/SRR365/7425/SRR3657425.sralite.1
Apis_florea	SRR3657426	SRX1837099	SRP076380	PRJNA325192	SRS1496523	SAMN05225362	https://sra-downloadb.be-md.ncbi.nlm.nih.gov/sos5/sra-pub-zq-11/SRR003/657/SRR3657426.sralite.1
Apis_mellifera	SRR8335256	SRX5146666	SRP173769	PRJNA510543	SRS4156915	SAMN10606944	https://sra-downloadb.be-md.ncbi.nlm.nih.gov/sos5/sra-pub-zq-11/SRR008/335/SRR8335256.sralite.1
Apis_mellifera	SRR8335255	SRX5146667	SRP173769	PRJNA510543	SRS4156916	SAMN10606945	https://sra-downloadb.be-md.ncbi.nlm.nih.gov/sos5/sra-pub-zq-11/SRR008/335/SRR8335255.sralite.1
Apis_mellifera	SRR8335258	SRX5146664	SRP173769	PRJNA510543	SRS4156913	SAMN10606946	https://sra-downloadb.be-md.ncbi.nlm.nih.gov/sos5/sra-pub-zq-11/SRR008/335/SRR8335258.sralite.1
Apis_mellifera	SRR8335257	SRX5146665	SRP173769	PRJNA510543	SRS4156914	SAMN10606947	https://sra-downloadb.be-md.ncbi.nlm.nih.gov/sos5/sra-pub-zq-11/SRR008/335/SRR8335257.sralite.1
Apis_mellifera	SRR6727829	SRX3700792	SRP132898	PRJNA434146	SRS2960249	SAMN08537410	https://sra-downloadb.be-md.ncbi.nlm.nih.gov/sos5/sra-pub-zq-11/SRR006/727/SRR6727829.sralite.1
Apis_mellifera	SRR6727830	SRX3700792	SRP132898	PRJNA434146	SRS2960249	SAMN08537410	https://sra-downloadb.be-md.ncbi.nlm.nih.gov/sos5/sra-pub-zq-11/SRR006/727/SRR6727830.sralite.1
Apis_mellifera	SRR6727831	SRX3700792	SRP132898	PRJNA434146	SRS2960249	SAMN08537410	https://sra-downloadb.be-md.ncbi.nlm.nih.gov/sos5/sra-pub-zq-11/SRR006/727/SRR6727831.sralite.1
Apis_mellifera	SRR6727832	SRX3700792	SRP132898	PRJNA434146	SRS2960249	SAMN08537410	https://sra-downloadb.be-md.ncbi.nlm.nih.gov/sos5/sra-pub-zq-11/SRR006/727/SRR6727832.sralite.1
Apis_mellifera	SRR6727833	SRX3700793	SRP132898	PRJNA434146	SRS2960250	SAMN08537409	https://sra-downloadb.be-md.ncbi.nlm.nih.gov/sos5/sra-pub-zq-11/SRR006/727/SRR6727833.sralite.1
Apis_mellifera	SRR6727834	SRX3700793	SRP132898	PRJNA434146	SRS2960250	SAMN08537409	https://sra-downloadb.be-md.ncbi.nlm.nih.gov/sos5/sra-pub-zq-11/SRR006/727/SRR6727834.sralite.1
Apis_mellifera	SRR6727835	SRX3700793	SRP132898	PRJNA434146	SRS2960250	SAMN08537409	https://sra-downloadb.be-md.ncbi.nlm.nih.gov/sos5/sra-pub-zq-11/SRR006/727/SRR6727835.sralite.1
Apis_mellifera	SRR6727836	SRX3700793	SRP132898	PRJNA434146	SRS2960250	SAMN08537409	https://sra-downloadb.be-md.ncbi.nlm.nih.gov/sos5/sra-pub-zq-11/SRR006/727/SRR6727836.sralite.1
Apis_mellifera	SRR6727837	SRX3700794	SRP132898	PRJNA434146	SRS2960251	SAMN08537408	https://sra-downloadb.be-md.ncbi.nlm.nih.gov/sos5/sra-pub-zq-11/SRR006/727/SRR6727837.sralite.1
Apis_mellifera	SRR6727838	SRX3700794	SRP132898	PRJNA434146	SRS2960251	SAMN08537408	https://sra-downloadb.be-md.ncbi.nlm.nih.gov/sos5/sra-pub-zq-11/SRR006/727/SRR6727838.sralite.1
Apis_mellifera	SRR6727839	SRX3700794	SRP132898	PRJNA434146	SRS2960251	SAMN08537408	https://sra-downloadb.be-md.ncbi.nlm.nih.gov/sos5/sra-pub-zq-11/SRR006/727/SRR6727839.sralite.1
Apis_mellifera	SRR6727840	SRX3700794	SRP132898	PRJNA434146	SRS2960251	SAMN08537408	https://sra-downloadb.be-md.ncbi.nlm.nih.gov/sos5/sra-pub-zq-11/SRR006/727/SRR6727840.sralite.1
Apis_mellifera	SRR6727841	SRX3700795	SRP132898	PRJNA434146	SRS2960252	SAMN08537407	https://sra-downloadb.be-md.ncbi.nlm.nih.gov/sos5/sra-pub-zq-11/SRR006/727/SRR6727841.sralite.1
Apis_mellifera	SRR6727842	SRX3700795	SRP132898	PRJNA434146	SRS2960252	SAMN08537407	https://sra-downloadb.be-md.ncbi.nlm.nih.gov/sos5/sra-pub-zq-11/SRR006/727/SRR6727842.sralite.1
Apis_mellifera	SRR6727843	SRX3700795	SRP132898	PRJNA434146	SRS2960252	SAMN08537407	https://sra-downloadb.be-md.ncbi.nlm.nih.gov/sos5/sra-pub-zq-11/SRR006/727/SRR6727843.sralite.1
Apis_mellifera	SRR6727844	SRX3700795	SRP132898	PRJNA434146	SRS2960252	SAMN08537407	https://sra-downloadb.be-md.ncbi.nlm.nih.gov/sos5/sra-pub-zq-11/SRR006/727/SRR6727844.sralite.1
Apis_mellifera	SRR6727845	SRX3700796	SRP132898	PRJNA434146	SRS2960254	SAMN08537406	https://sra-downloadb.be-md.ncbi.nlm.nih.gov/sos5/sra-pub-zq-11/SRR006/727/SRR6727845.sralite.1
Apis_mellifera	SRR6727846	SRX3700796	SRP132898	PRJNA434146	SRS2960254	SAMN08537406	https://sra-downloadb.be-md.ncbi.nlm.nih.gov/sos5/sra-pub-zq-11/SRR006/727/SRR6727846.sralite.1
Apis_mellifera	SRR6727847	SRX3700796	SRP132898	PRJNA434146	SRS2960254	SAMN08537406	https://sra-downloadb.be-md.ncbi.nlm.nih.gov/sos5/sra-pub-zq-11/SRR006/727/SRR6727847.sralite.1
Apis_mellifera	SRR6727848	SRX3700796	SRP132898	PRJNA434146	SRS2960254	SAMN08537406	https://sra-downloadb.be-md.ncbi.nlm.nih.gov/sos5/sra-pub-zq-11/SRR006/727/SRR6727848.sralite.1
Apis_mellifera	SRR6727849	SRX3700797	SRP132898	PRJNA434146	SRS2960253	SAMN08537405	https://sra-downloadb.be-md.ncbi.nlm.nih.gov/sos5/sra-pub-zq-11/SRR006/727/SRR6727849.sralite.1
Apis_mellifera	SRR6727850	SRX3700797	SRP132898	PRJNA434146	SRS2960253	SAMN08537405	https://sra-downloadb.be-md.ncbi.nlm.nih.gov/sos5/sra-pub-zq-11/SRR006/727/SRR6727850.sralite.1
Apis_mellifera	SRR6727851	SRX3700797	SRP132898	PRJNA434146	SRS2960253	SAMN08537405	https://sra-downloadb.be-md.ncbi.nlm.nih.gov/sos5/sra-pub-zq-11/SRR006/727/SRR6727851.sralite.1
Apis_mellifera	SRR6727852	SRX3700797	SRP132898	PRJNA434146	SRS2960253	SAMN08537405	https://sra-downloadb.be-md.ncbi.nlm.nih.gov/sos5/sra-pub-zq-11/SRR006/727/SRR6727852.sralite.1
Apis_mellifera	SRR6727853	SRX3700798	SRP132898	PRJNA434146	SRS2960255	SAMN08537404	https://sra-downloadb.be-md.ncbi.nlm.nih.gov/sos5/sra-pub-zq-11/SRR006/727/SRR6727853.sralite.1
Apis_mellifera	SRR6727854	SRX3700798	SRP132898	PRJNA434146	SRS2960255	SAMN08537404	https://sra-downloadb.be-md.ncbi.nlm.nih.gov/sos5/sra-pub-zq-11/SRR006/727/SRR6727854.sralite.1
Apis_mellifera	SRR6727855	SRX3700798	SRP132898	PRJNA434146	SRS2960255	SAMN08537404	https://sra-downloadb.be-md.ncbi.nlm.nih.gov/sos5/sra-pub-zq-11/SRR006/727/SRR6727855.sralite.1
Apis_mellifera	SRR6727856	SRX3700798	SRP132898	PRJNA434146	SRS2960255	SAMN08537404	https://sra-downloadb.be-md.ncbi.nlm.nih.gov/sos5/sra-pub-zq-11/SRR006/727/SRR6727856.sralite.1
Apis_mellifera	SRR6727857	SRX3700799	SRP132898	PRJNA434146	SRS2960256	SAMN08537403	https://sra-downloadb.be-md.ncbi.nlm.nih.gov/sos5/sra-pub-zq-11/SRR006/727/SRR6727857.sralite.1
Apis_mellifera	SRR6727858	SRX3700799	SRP132898	PRJNA434146	SRS2960256	SAMN08537403	https://sra-downloadb.be-md.ncbi.nlm.nih.gov/sos5/sra-pub-zq-11/SRR006/727/SRR6727858.sralite.1
Apis_mellifera	SRR6727859	SRX3700799	SRP132898	PRJNA434146	SRS2960256	SAMN08537403	https://sra-downloadb.be-md.ncbi.nlm.nih.gov/sos5/sra-pub-zq-11/SRR006/727/SRR6727859.sralite.1
Apis_mellifera	SRR6727860	SRX3700799	SRP132898	PRJNA434146	SRS2960256	SAMN08537403	https://sra-downloadb.be-md.ncbi.nlm.nih.gov/sos5/sra-pub-zq-11/SRR006/727/SRR6727860.sralite.1
Apis_mellifera	SRR5534311	SRX2803912	SRP106949	PRJNA386067	SRS2184174	SAMN06928121	https://sra-downloadb.be-md.ncbi.nlm.nih.gov/sos5/sra-pub-zq-14/SRR005/534/SRR5534311.sralite.1
Apis_mellifera	SRR5534312	SRX2803911	SRP106949	PRJNA386067	SRS2184174	SAMN06928121	https://sra-downloadb.be-md.ncbi.nlm.nih.gov/sos5/sra-pub-zq-14/SRR005/534/SRR5534312.sralite.1
Apis_mellifera	SRR5534313	SRX2803910	SRP106949	PRJNA386067	SRS2184174	SAMN06928121	https://sra-downloadb.be-md.ncbi.nlm.nih.gov/sos5/sra-pub-zq-14/SRR005/534/SRR5534313.sralite.1
Apis_mellifera	SRR5534314	SRX2803909	SRP106949	PRJNA386067	SRS2184174	SAMN06928121	https://sra-downloadb.be-md.ncbi.nlm.nih.gov/sos5/sra-pub-zq-14/SRR005/534/SRR5534314.sralite.1
Apium_graveolens	SRR1023730	SRX326597	SRP032502	PRJNA223199	SRS498345	SAMN02378365	https://sra-downloadb.be-md.ncbi.nlm.nih.gov/sos5/sra-pub-zq-11/SRR001/023/SRR1023730.sralite.1
Apium_graveolens	SRR2177455	SRX1161448	SRP062690	PRJNA293431	SRS498345	SAMN02378365	https://sra-downloadb.be-md.ncbi.nlm.nih.gov/sos5/sra-pub-zq-11/SRR002/177/SRR2177455.sralite.1
Apium_graveolens	SRR1103267	SRX422677	SRP034958	PRJNA233532	SRS526735	SAMN02568955	https://sra-downloadb.be-md.ncbi.nlm.nih.gov/sos5/sra-pub-zq-11/SRR110/3267/SRR1103267.sralite.1
Apium_graveolens	SRR5575183	SRX2833309	SRP107315	PRJNA387092	SRS2208055	SAMN07138999	https://sra-downloadb.be-md.ncbi.nlm.nih.gov/sos5/sra-pub-zq-14/SRR005/575/SRR5575183.sralite.1
Apium_graveolens	SRR5575184	SRX2833321	SRP107315	PRJNA387092	SRS2208067	SAMN07139763	https://sra-downloadb.be-md.ncbi.nlm.nih.gov/sos5/sra-pub-zq-14/SRR005/575/SRR5575184.sralite.1
Apium_graveolens	SRR5575185	SRX2833323	SRP107315	PRJNA387092	SRS2208069	SAMN07139958	https://sra-downloadb.be-md.ncbi.nlm.nih.gov/sos5/sra-pub-zq-14/SRR005/575/SRR5575185.sralite.1
Apium_graveolens	SRR9104647	SRX5879603	SRP199113	PRJNA543957	SRS4802366	SAMN11792080	https://sra-downloadb.be-md.ncbi.nlm.nih.gov/sos5/sra-pub-zq-14/SRR009/104/SRR9104647.sralite.1
Apium_graveolens	SRR9104648	SRX5879602	SRP199113	PRJNA543957	SRS4802366	SAMN11792080	https://sra-downloadb.be-md.ncbi.nlm.nih.gov/sos5/sra-pub-zq-14/SRR009/104/SRR9104648.sralite.1
Apium_graveolens	SRR9104649	SRX5879601	SRP199113	PRJNA543957	SRS4802366	SAMN11792080	https://sra-downloadb.be-md.ncbi.nlm.nih.gov/sos5/sra-pub-zq-16/SRR009/104/SRR9104649.sralite.1
Apium_graveolens	SRR9104650	SRX5879600	SRP199113	PRJNA543957	SRS4802366	SAMN11792080	https://sra-downloadb.be-md.ncbi.nlm.nih.gov/sos5/sra-pub-zq-16/SRR009/104/SRR9104650.sralite.1
Apium_graveolens	SRR9104651	SRX5879599	SRP199113	PRJNA543957	SRS4802366	SAMN11792080	https://sra-downloadb.be-md.ncbi.nlm.nih.gov/sos5/sra-pub-zq-14/SRR009/104/SRR9104651.sralite.1
Apium_graveolens	SRR9104652	SRX5879598	SRP199113	PRJNA543957	SRS4802366	SAMN11792080	https://sra-pub-sars-cov2.s3.amazonaws.com/run/SRR9104652/SRR9104652
Apium_graveolens	SRR11195972	SRX7815917	SRP250986	PRJNA609149	SRS6227058	SAMN14236042	https://sra-pub-run-odp.s3.amazonaws.com/sra/SRR11195972/SRR11195972
Apium_graveolens	SRR11195971	SRX7815918	SRP250986	PRJNA609149	SRS6227059	SAMN14236043	https://sra-pub-run-odp.s3.amazonaws.com/sra/SRR11195971/SRR11195971
Apium_graveolens	SRR11195970	SRX7815919	SRP250986	PRJNA609149	SRS6227060	SAMN14236044	https://sra-pub-run-odp.s3.amazonaws.com/sra/SRR11195970/SRR11195970
Apostasia_shenzhenica	SRR5722155	SRX2938652	SRP109877	PRJNA310678	SRS2300265	SAMN07191731	https://sra-downloadb.be-md.ncbi.nlm.nih.gov/sos5/sra-pub-zq-14/SRR005/722/SRR5722155.sralite.1
Apostasia_shenzhenica	SRR5722154	SRX2938653	SRP109877	PRJNA310678	SRS2300267	SAMN07191732	https://sra-downloadb.be-md.ncbi.nlm.nih.gov/sos5/sra-pub-zq-14/SRR005/722/SRR5722154.sralite.1
Apostasia_shenzhenica	SRR5722153	SRX2938654	SRP109877	PRJNA310678	SRS2300266	SAMN07191733	https://sra-downloadb.be-md.ncbi.nlm.nih.gov/sos5/sra-pub-zq-14/SRR005/722/SRR5722153.sralite.1
Apostasia_shenzhenica	SRR3183251	SRX1597202	SRP066744	PRJNA304321	SRS1307223	SAMN04508162	https://sra-downloadb.be-md.ncbi.nlm.nih.gov/sos5/sra-pub-zq-14/SRR003/183/SRR3183251.sralite.1
Apostasia_shenzhenica	SRR3183249	SRX1597201	SRP066744	PRJNA304321	SRS1307222	SAMN04508159	https://sra-downloadb.be-md.ncbi.nlm.nih.gov/sos5/sra-pub-zq-11/SRR003/183/SRR3183249.sralite.1
Apostasia_shenzhenica	SRR3183239	SRX1597198	SRP066744	PRJNA304321	SRS1307219	SAMN04508160	https://sra-downloadb.be-md.ncbi.nlm.nih.gov/sos5/sra-pub-zq-14/SRR003/183/SRR3183239.sralite.1
Apostasia_shenzhenica	SRR3183244	SRX1597200	SRP066744	PRJNA304321	SRS1307221	SAMN04508161	https://sra-downloadb.be-md.ncbi.nlm.nih.gov/sos5/sra-pub-zq-11/SRR003/183/SRR3183244.sralite.1
Apteryx_rowi	SRR3486427	SRX1748252	SRP074490	PRJNA320876	SRS1426047	SAMN04958829	https://sra-downloadb.be-md.ncbi.nlm.nih.gov/sos5/sra-pub-zq-11/SRR003/486/SRR3486427.sralite.1
Apteryx_rowi	SRR3496357	SRX1755876	SRP074490	PRJNA320876	SRS1426047	SAMN04958829	https://sra-downloadb.be-md.ncbi.nlm.nih.gov/sos5/sra-pub-zq-14/SRR003/496/SRR3496357.sralite.1
Apteryx_rowi	SRR3496358	SRX1755877	SRP074490	PRJNA320876	SRS1426051	SAMN04958830	https://sra-downloadb.be-md.ncbi.nlm.nih.gov/sos5/sra-pub-zq-11/SRR003/496/SRR3496358.sralite.1
Apteryx_rowi	SRR3486436	SRX1748261	SRP074490	PRJNA320876	SRS1426051	SAMN04958830	https://sra-downloadb.be-md.ncbi.nlm.nih.gov/sos5/sra-pub-zq-11/SRR348/6436/SRR3486436.sralite.1
Apteryx_rowi	SRR3486432	SRX1748257	SRP074490	PRJNA320876	SRS1426046	SAMN04958832	https://sra-downloadb.be-md.ncbi.nlm.nih.gov/sos5/sra-pub-zq-14/SRR003/486/SRR3486432.sralite.1
Apteryx_rowi	SRR3496345	SRX1755864	SRP074490	PRJNA320876	SRS1426046	SAMN04958832	https://sra-downloadb.be-md.ncbi.nlm.nih.gov/sos5/sra-pub-zq-11/SRR003/496/SRR3496345.sralite.1
Apteryx_rowi	SRR3496346	SRX1755865	SRP074490	PRJNA320876	SRS1426049	SAMN04958833	https://sra-downloadb.be-md.ncbi.nlm.nih.gov/sos5/sra-pub-zq-14/SRR003/496/SRR3496346.sralite.1
Apteryx_rowi	SRR3486433	SRX1748258	SRP074490	PRJNA320876	SRS1426049	SAMN04958833	https://sra-downloadb.be-md.ncbi.nlm.nih.gov/sos5/sra-pub-zq-14/SRR003/486/SRR3486433.sralite.1
Apteryx_rowi	SRR3486431	SRX1748256	SRP074490	PRJNA320876	SRS1426048	SAMN04958827	https://sra-downloadb.be-md.ncbi.nlm.nih.gov/sos5/sra-pub-zq-11/SRR003/486/SRR3486431.sralite.1
Apteryx_rowi	SRR3496347	SRX1755866	SRP074490	PRJNA320876	SRS1426048	SAMN04958827	https://sra-downloadb.be-md.ncbi.nlm.nih.gov/sos5/sra-pub-zq-14/SRR003/496/SRR3496347.sralite.1
Apteryx_rowi	SRR3496348	SRX1755867	SRP074490	PRJNA320876	SRS1426052	SAMN04958853	https://sra-downloadb.be-md.ncbi.nlm.nih.gov/sos5/sra-pub-zq-11/SRR003/496/SRR3496348.sralite.1
Apteryx_rowi	SRR3486435	SRX1748260	SRP074490	PRJNA320876	SRS1426052	SAMN04958853	https://sra-downloadb.be-md.ncbi.nlm.nih.gov/sos5/sra-pub-zq-11/SRR003/486/SRR3486435.sralite.1
Apteryx_rowi	SRR3486437	SRX1748262	SRP074490	PRJNA320876	SRS1426054	SAMN04958836	https://sra-downloadb.be-md.ncbi.nlm.nih.gov/sos5/sra-pub-zq-11/SRR003/486/SRR3486437.sralite.1
Apteryx_rowi	SRR3496349	SRX1755868	SRP074490	PRJNA320876	SRS1426054	SAMN04958836	https://sra-downloadb.be-md.ncbi.nlm.nih.gov/sos5/sra-pub-zq-11/SRR003/496/SRR3496349.sralite.1
Apteryx_rowi	SRR3496350	SRX1755869	SRP074490	PRJNA320876	SRS1426050	SAMN04958835	https://sra-downloadb.be-md.ncbi.nlm.nih.gov/sos5/sra-pub-zq-14/SRR003/496/SRR3496350.sralite.1
Apteryx_rowi	SRR3486434	SRX1748259	SRP074490	PRJNA320876	SRS1426050	SAMN04958835	https://sra-downloadb.be-md.ncbi.nlm.nih.gov/sos5/sra-pub-zq-11/SRR003/486/SRR3486434.sralite.1
Aquila_chrysaetos	SRR1818011	SRX889782	SRP044913	PRJNA256103	SRS856628	SAMN03372264	https://sra-downloadb.be-md.ncbi.nlm.nih.gov/sos5/sra-pub-zq-11/SRR001/818/SRR1818011.sralite.1
Aquila_chrysaetos	SRR1818080	SRX889783	SRP044913	PRJNA256103	SRS856629	SAMN03372265	https://sra-downloadb.be-md.ncbi.nlm.nih.gov/sos5/sra-pub-zq-11/SRR001/818/SRR1818080.sralite.1
Aquila_chrysaetos	SRR1817947	SRX889784	SRP044913	PRJNA256103	SRS856630	SAMN03372266	https://sra-downloadb.be-md.ncbi.nlm.nih.gov/sos5/sra-pub-zq-11/SRR001/817/SRR1817947.sralite.1
Arabidopsis_lyrata	SRR12062120	SRX8590100	SRP268165	PRJNA640858	SRS6881463	SAMN09245641	https://sra-pub-run-odp.s3.amazonaws.com/sra/SRR12062120/SRR12062120
Arabidopsis_lyrata	SRR12062121	SRX8590099	SRP268165	PRJNA640858	SRS6881463	SAMN09245641	https://sra-pub-run-odp.s3.amazonaws.com/sra/SRR12062121/SRR12062121
Arabidopsis_lyrata	SRR12062122	SRX8590098	SRP268165	PRJNA640858	SRS6881463	SAMN09245641	https://sra-pub-run-odp.s3.amazonaws.com/sra/SRR12062122/SRR12062122
Arabidopsis_lyrata	SRR12062123	SRX8590097	SRP268165	PRJNA640858	SRS6881463	SAMN09245641	https://sra-pub-run-odp.s3.amazonaws.com/sra/SRR12062123/SRR12062123
Arabidopsis_lyrata	SRR12062139	SRX8590081	SRP268165	PRJNA640858	SRS6881463	SAMN09245641	https://sra-pub-run-odp.s3.amazonaws.com/sra/SRR12062139/SRR12062139
Arabidopsis_lyrata	SRR12062142	SRX8590078	SRP268165	PRJNA640858	SRS6881463	SAMN09245641	https://sra-pub-run-odp.s3.amazonaws.com/sra/SRR12062142/SRR12062142
Arabidopsis_lyrata	SRR12062143	SRX8590077	SRP268165	PRJNA640858	SRS6881463	SAMN09245641	https://sra-pub-run-odp.s3.amazonaws.com/sra/SRR12062143/SRR12062143
Arabidopsis_lyrata	SRR12062144	SRX8590076	SRP268165	PRJNA640858	SRS6881463	SAMN09245641	https://sra-pub-run-odp.s3.amazonaws.com/sra/SRR12062144/SRR12062144
Arabidopsis_lyrata	SRR12062145	SRX8590075	SRP268165	PRJNA640858	SRS6881463	SAMN09245641	https://sra-pub-run-odp.s3.amazonaws.com/sra/SRR12062145/SRR12062145
Arabidopsis_lyrata	SRR12062150	SRX8590070	SRP268165	PRJNA640858	SRS6881463	SAMN09245641	https://sra-pub-run-odp.s3.amazonaws.com/sra/SRR12062150/SRR12062150
Arabidopsis_lyrata	SRR12062161	SRX8590059	SRP268165	PRJNA640858	SRS6881463	SAMN09245641	https://sra-pub-run-odp.s3.amazonaws.com/sra/SRR12062161/SRR12062161
Arabidopsis_lyrata	SRR12062164	SRX8590056	SRP268165	PRJNA640858	SRS6881463	SAMN09245641	https://sra-pub-run-odp.s3.amazonaws.com/sra/SRR12062164/SRR12062164
Arabidopsis_lyrata	SRR12062165	SRX8590055	SRP268165	PRJNA640858	SRS6881463	SAMN09245641	https://sra-pub-run-odp.s3.amazonaws.com/sra/SRR12062165/SRR12062165
Arabidopsis_lyrata	SRR12062166	SRX8590054	SRP268165	PRJNA640858	SRS6881463	SAMN09245641	https://sra-pub-run-odp.s3.amazonaws.com/sra/SRR12062166/SRR12062166
Arabidopsis_lyrata	SRR12062167	SRX8590053	SRP268165	PRJNA640858	SRS6881463	SAMN09245641	https://sra-pub-run-odp.s3.amazonaws.com/sra/SRR12062167/SRR12062167
Arabidopsis_lyrata	SRR12062172	SRX8590048	SRP268165	PRJNA640858	SRS6881463	SAMN09245641	https://sra-pub-run-odp.s3.amazonaws.com/sra/SRR12062172/SRR12062172
Arabidopsis_lyrata	SRR12062186	SRX8590034	SRP268165	PRJNA640858	SRS6881463	SAMN09245641	https://sra-pub-run-odp.s3.amazonaws.com/sra/SRR12062186/SRR12062186
Arabidopsis_lyrata	SRR12062187	SRX8590033	SRP268165	PRJNA640858	SRS6881463	SAMN09245641	https://sra-pub-run-odp.s3.amazonaws.com/sra/SRR12062187/SRR12062187
Arabidopsis_lyrata	SRR12062188	SRX8590032	SRP268165	PRJNA640858	SRS6881463	SAMN09245641	https://sra-pub-run-odp.s3.amazonaws.com/sra/SRR12062188/SRR12062188
Arabidopsis_lyrata	SRR12062189	SRX8590031	SRP268165	PRJNA640858	SRS6881463	SAMN09245641	https://sra-pub-run-odp.s3.amazonaws.com/sra/SRR12062189/SRR12062189
Arabidopsis_lyrata	SRR12062216	SRX8590004	SRP268165	PRJNA640858	SRS6881463	SAMN09245641	https://sra-pub-run-odp.s3.amazonaws.com/sra/SRR12062216/SRR12062216
Arabidopsis_lyrata	SRR12062217	SRX8590003	SRP268165	PRJNA640858	SRS6881463	SAMN09245641	https://sra-pub-run-odp.s3.amazonaws.com/sra/SRR12062217/SRR12062217
Arabidopsis_lyrata	SRR12062218	SRX8590002	SRP268165	PRJNA640858	SRS6881463	SAMN09245641	https://sra-pub-run-odp.s3.amazonaws.com/sra/SRR12062218/SRR12062218
Arabidopsis_lyrata	DRR161380	DRX152005	SRP297259	PRJDB7719	SRS7846154	SAMD00153158	https://sra-pub-run-odp.s3.amazonaws.com/sra/DRR161380/DRR161380
Arabidopsis_lyrata	SRR12062219	SRX8590001	SRP268165	PRJNA640858	SRS6881463	SAMN09245641	https://sra-pub-run-odp.s3.amazonaws.com/sra/SRR12062219/SRR12062219
Arabidopsis_lyrata	SRR7624680	SRX4488646	SRP155798	PRJNA483528	SRS3612287	SAMN09737298	https://sra-downloadb.be-md.ncbi.nlm.nih.gov/sos5/sra-pub-zq-14/SRR007/624/SRR7624680.sralite.1
Arabidopsis_lyrata	SRR7624702	SRX4488624	SRP155798	PRJNA483528	SRS3612287	SAMN09737298	https://sra-pub-run-odp.s3.amazonaws.com/sra/SRR7624702/SRR7624702
Arabidopsis_lyrata	SRR7624703	SRX4488623	SRP155798	PRJNA483528	SRS3612287	SAMN09737298	https://sra-pub-run-odp.s3.amazonaws.com/sra/SRR7624703/SRR7624703
Arabidopsis_lyrata	SRR7624713	SRX4488613	SRP155798	PRJNA483528	SRS3612280	SAMN09737299	https://sra-pub-run-odp.s3.amazonaws.com/sra/SRR7624713/SRR7624713
Arabidopsis_lyrata	SRR7624726	SRX4488600	SRP155798	PRJNA483528	SRS3612280	SAMN09737299	https://sra-pub-run-odp.s3.amazonaws.com/sra/SRR7624726/SRR7624726
Arabidopsis_lyrata	SRR7624727	SRX4488599	SRP155798	PRJNA483528	SRS3612280	SAMN09737299	https://sra-pub-run-odp.s3.amazonaws.com/sra/SRR7624727/SRR7624727
Arabidopsis_lyrata	SRR7624728	SRX4488598	SRP155798	PRJNA483528	SRS3612279	SAMN09737297	https://sra-pub-run-odp.s3.amazonaws.com/sra/SRR7624728/SRR7624728
Arabidopsis_lyrata	SRR7624704	SRX4488622	SRP155798	PRJNA483528	SRS3612279	SAMN09737297	https://sra-downloadb.be-md.ncbi.nlm.nih.gov/sos5/sra-pub-zq-14/SRR007/624/SRR7624704.sralite.1
Arabidopsis_lyrata	SRR7624705	SRX4488621	SRP155798	PRJNA483528	SRS3612279	SAMN09737297	https://sra-downloadb.be-md.ncbi.nlm.nih.gov/sos5/sra-pub-zq-14/SRR007/624/SRR7624705.sralite.1
Arabidopsis_lyrata	SRR7624736	SRX4488590	SRP155798	PRJNA483528	SRS3612274	SAMN09737293	https://sra-pub-run-odp.s3.amazonaws.com/sra/SRR7624736/SRR7624736
Arabidopsis_lyrata	SRR7624737	SRX4488589	SRP155798	PRJNA483528	SRS3612274	SAMN09737293	https://sra-pub-run-odp.s3.amazonaws.com/sra/SRR7624737/SRR7624737
Arabidopsis_lyrata	SRR7624738	SRX4488588	SRP155798	PRJNA483528	SRS3612274	SAMN09737293	https://sra-pub-run-odp.s3.amazonaws.com/sra/SRR7624738/SRR7624738
Arabidopsis_lyrata	SRR7624742	SRX4488584	SRP155798	PRJNA483528	SRS3612273	SAMN09737295	https://sra-downloadb.be-md.ncbi.nlm.nih.gov/sos5/sra-pub-zq-14/SRR007/624/SRR7624742.sralite.1
Arabidopsis_lyrata	SRR7624732	SRX4488594	SRP155798	PRJNA483528	SRS3612273	SAMN09737295	https://sra-downloadb.be-md.ncbi.nlm.nih.gov/sos5/sra-pub-zq-14/SRR007/624/SRR7624732.sralite.1
Arabidopsis_lyrata	SRR7624733	SRX4488593	SRP155798	PRJNA483528	SRS3612273	SAMN09737295	https://sra-downloadb.be-md.ncbi.nlm.nih.gov/sos5/sra-pub-zq-14/SRR007/624/SRR7624733.sralite.1
Arabidopsis_lyrata	SRR7624734	SRX4488592	SRP155798	PRJNA483528	SRS3612276	SAMN09737296	https://sra-pub-run-odp.s3.amazonaws.com/sra/SRR7624734/SRR7624734
Arabidopsis_lyrata	SRR7624708	SRX4488618	SRP155798	PRJNA483528	SRS3612276	SAMN09737296	https://sra-pub-run-odp.s3.amazonaws.com/sra/SRR7624708/SRR7624708
Arabidopsis_lyrata	SRR7624709	SRX4488617	SRP155798	PRJNA483528	SRS3612276	SAMN09737296	https://sra-downloadb.be-md.ncbi.nlm.nih.gov/sos5/sra-pub-zq-14/SRR007/624/SRR7624709.sralite.1
Arabidopsis_lyrata	SRR7624739	SRX4488587	SRP155798	PRJNA483528	SRS3612272	SAMN09737294	https://sra-downloadb.be-md.ncbi.nlm.nih.gov/sos5/sra-pub-zq-16/SRR007/624/SRR7624739.sralite.1
Arabidopsis_lyrata	SRR7624740	SRX4488586	SRP155798	PRJNA483528	SRS3612272	SAMN09737294	https://sra-downloadb.be-md.ncbi.nlm.nih.gov/sos5/sra-pub-zq-14/SRR007/624/SRR7624740.sralite.1
Arabidopsis_lyrata	SRR7624741	SRX4488585	SRP155798	PRJNA483528	SRS3612272	SAMN09737294	https://sra-pub-run-odp.s3.amazonaws.com/sra/SRR7624741/SRR7624741
Arabidopsis_lyrata	SRR11470318	SRX8046825	SRP183518	PRJNA518905	SRS6418272	SAMN14501413	https://sra-pub-run-odp.s3.amazonaws.com/sra/SRR11470318/SRR11470318
Arabidopsis_lyrata	SRR11470311	SRX8046832	SRP183518	PRJNA518905	SRS6418279	SAMN14501414	https://sra-pub-run-odp.s3.amazonaws.com/sra/SRR11470311/SRR11470311
Arabidopsis_lyrata	SRR11470312	SRX8046831	SRP183518	PRJNA518905	SRS6418278	SAMN14501415	https://sra-pub-run-odp.s3.amazonaws.com/sra/SRR11470312/SRR11470312
Arabidopsis_lyrata	SRR7280117	SRX4183696	SRP150056	PRJNA475035	SRS3395092	SAMN09379086	https://sra-pub-run-odp.s3.amazonaws.com/sra/SRR7280117/SRR7280117
Arabidopsis_thaliana	SRR14637193	SRX10976573	SRP321216	PRJNA727954	SRS9053702	SAMN19066082	https://storage.googleapis.com/nih-sequence-read-archive/run/SRR14637193/SRR14637193
Arabidopsis_thaliana	SRR14637194	SRX10976572	SRP321216	PRJNA727954	SRS9053702	SAMN19066082	https://sra-pub-run-odp.s3.amazonaws.com/sra/SRR14637194/SRR14637194
Arabidopsis_thaliana	SRR14637195	SRX10976571	SRP321216	PRJNA727954	SRS9053702	SAMN19066082	https://sra-pub-run-odp.s3.amazonaws.com/sra/SRR14637195/SRR14637195
Arabidopsis_thaliana	SRR14637196	SRX10976570	SRP321216	PRJNA727954	SRS9053702	SAMN19066082	https://sra-pub-run-odp.s3.amazonaws.com/sra/SRR14637196/SRR14637196
Arabidopsis_thaliana	SRR14637197	SRX10976569	SRP321216	PRJNA727954	SRS9053702	SAMN19066082	https://sra-pub-run-odp.s3.amazonaws.com/sra/SRR14637197/SRR14637197
Arabidopsis_thaliana	SRR14637198	SRX10976568	SRP321216	PRJNA727954	SRS9053702	SAMN19066082	https://sra-pub-run-odp.s3.amazonaws.com/sra/SRR14637198/SRR14637198
Arabidopsis_thaliana	SRR14637199	SRX10976567	SRP321216	PRJNA727954	SRS9053702	SAMN19066082	https://sra-pub-run-odp.s3.amazonaws.com/sra/SRR14637199/SRR14637199
Arabidopsis_thaliana	SRR14637200	SRX10976566	SRP321216	PRJNA727954	SRS9053702	SAMN19066082	https://storage.googleapis.com/nih-sequence-read-archive/run/SRR14637200/SRR14637200
Arabidopsis_thaliana	SRR14637201	SRX10976565	SRP321216	PRJNA727954	SRS9053702	SAMN19066082	https://sra-pub-run-odp.s3.amazonaws.com/sra/SRR14637201/SRR14637201
Arabidopsis_thaliana	SRR14637202	SRX10976564	SRP321216	PRJNA727954	SRS9053702	SAMN19066082	https://sra-pub-run-odp.s3.amazonaws.com/sra/SRR14637202/SRR14637202
Arabidopsis_thaliana	SRR14637203	SRX10976563	SRP321216	PRJNA727954	SRS9053702	SAMN19066082	https://sra-pub-run-odp.s3.amazonaws.com/sra/SRR14637203/SRR14637203
Arabidopsis_thaliana	SRR14637204	SRX10976562	SRP321216	PRJNA727954	SRS9053702	SAMN19066082	https://sra-pub-run-odp.s3.amazonaws.com/sra/SRR14637204/SRR14637204
Arabidopsis_thaliana	SRR14637205	SRX10976561	SRP321216	PRJNA727954	SRS9053702	SAMN19066082	https://sra-pub-run-odp.s3.amazonaws.com/sra/SRR14637205/SRR14637205
Arabidopsis_thaliana	SRR14637206	SRX10976560	SRP321216	PRJNA727954	SRS9053702	SAMN19066082	https://sra-pub-run-odp.s3.amazonaws.com/sra/SRR14637206/SRR14637206
Arabidopsis_thaliana	SRR14637207	SRX10976559	SRP321216	PRJNA727954	SRS9053702	SAMN19066082	https://sra-pub-run-odp.s3.amazonaws.com/sra/SRR14637207/SRR14637207
Arabidopsis_thaliana	SRR14637208	SRX10976558	SRP321216	PRJNA727954	SRS9053702	SAMN19066082	https://sra-pub-run-odp.s3.amazonaws.com/sra/SRR14637208/SRR14637208
Arabidopsis_thaliana	SRR14637209	SRX10976557	SRP321216	PRJNA727954	SRS9053702	SAMN19066082	https://sra-pub-run-odp.s3.amazonaws.com/sra/SRR14637209/SRR14637209
Arabidopsis_thaliana	SRR14637210	SRX10976556	SRP321216	PRJNA727954	SRS9053702	SAMN19066082	https://sra-pub-run-odp.s3.amazonaws.com/sra/SRR14637210/SRR14637210
Arabidopsis_thaliana	SRR14637211	SRX10976555	SRP321216	PRJNA727954	SRS9053702	SAMN19066082	https://sra-pub-run-odp.s3.amazonaws.com/sra/SRR14637211/SRR14637211
Arabidopsis_thaliana	SRR14637212	SRX10976554	SRP321216	PRJNA727954	SRS9053702	SAMN19066082	https://sra-pub-run-odp.s3.amazonaws.com/sra/SRR14637212/SRR14637212
Arabidopsis_thaliana	SRR14637213	SRX10976553	SRP321216	PRJNA727954	SRS9053702	SAMN19066082	https://sra-pub-run-odp.s3.amazonaws.com/sra/SRR14637213/SRR14637213
Arabidopsis_thaliana	SRR14637214	SRX10976552	SRP321216	PRJNA727954	SRS9053702	SAMN19066082	https://sra-pub-run-odp.s3.amazonaws.com/sra/SRR14637214/SRR14637214
Arabidopsis_thaliana	SRR14637215	SRX10976551	SRP321216	PRJNA727954	SRS9053702	SAMN19066082	https://storage.googleapis.com/nih-sequence-read-archive/run/SRR14637215/SRR14637215
Arabidopsis_thaliana	SRR14637216	SRX10976550	SRP321216	PRJNA727954	SRS9053702	SAMN19066082	https://sra-pub-run-odp.s3.amazonaws.com/sra/SRR14637216/SRR14637216
Arabidopsis_thaliana	ERR5936371	ERX5576872	ERP121025	PRJEB37696	ERS6449756	SAMEA8770212	https://sra-pub-run-odp.s3.amazonaws.com/sra/ERR5936371/ERR5936371
Arabidopsis_thaliana	ERR5936372	ERX5576873	ERP121025	PRJEB37696	ERS6449757	SAMEA8770213	https://sra-pub-run-odp.s3.amazonaws.com/sra/ERR5936372/ERR5936372
Arabidopsis_thaliana	ERR5936373	ERX5576874	ERP121025	PRJEB37696	ERS6449758	SAMEA8770214	https://sra-pub-run-odp.s3.amazonaws.com/sra/ERR5936373/ERR5936373
Arabidopsis_thaliana	ERR5936374	ERX5576875	ERP121025	PRJEB37696	ERS6449759	SAMEA8770215	https://sra-pub-run-odp.s3.amazonaws.com/sra/ERR5936374/ERR5936374
Arabidopsis_thaliana	ERR5936375	ERX5576876	ERP121025	PRJEB37696	ERS6449760	SAMEA8770216	https://sra-pub-run-odp.s3.amazonaws.com/sra/ERR5936375/ERR5936375
Arabidopsis_thaliana	ERR5936376	ERX5576877	ERP121025	PRJEB37696	ERS6449761	SAMEA8770217	https://sra-pub-run-odp.s3.amazonaws.com/sra/ERR5936376/ERR5936376
Arabidopsis_thaliana	ERR5936377	ERX5576878	ERP121025	PRJEB37696	ERS6449762	SAMEA8770218	https://sra-pub-run-odp.s3.amazonaws.com/sra/ERR5936377/ERR5936377
Arabidopsis_thaliana	SRR14598136	SRX10945105	SRP320612	PRJNA731325	SRS9024042	SAMN19277215	https://sra-pub-run-odp.s3.amazonaws.com/sra/SRR14598136/SRR14598136
Arabidopsis_thaliana	SRR14598135	SRX10945106	SRP320612	PRJNA731325	SRS9024043	SAMN19277216	https://sra-pub-run-odp.s3.amazonaws.com/sra/SRR14598135/SRR14598135
Arabidopsis_thaliana	SRR14598134	SRX10945107	SRP320612	PRJNA731325	SRS9024044	SAMN19277217	https://sra-pub-run-odp.s3.amazonaws.com/sra/SRR14598134/SRR14598134
Arabidopsis_thaliana	SRR14597990	SRX10944971	SRP320603	PRJNA731322	SRS9023922	SAMN19277168	https://sra-pub-run-odp.s3.amazonaws.com/sra/SRR14597990/SRR14597990
Arabidopsis_thaliana	SRR14597989	SRX10944972	SRP320603	PRJNA731322	SRS9023923	SAMN19277169	https://sra-pub-run-odp.s3.amazonaws.com/sra/SRR14597989/SRR14597989
Arabidopsis_thaliana	SRR14597988	SRX10944973	SRP320603	PRJNA731322	SRS9023924	SAMN19277170	https://sra-pub-run-odp.s3.amazonaws.com/sra/SRR14597988/SRR14597988
Arabidopsis_thaliana	SRR14597993	SRX10944968	SRP320603	PRJNA731322	SRS9023919	SAMN19277165	https://sra-pub-run-odp.s3.amazonaws.com/sra/SRR14597993/SRR14597993
Arabidopsis_thaliana	SRR14597992	SRX10944969	SRP320603	PRJNA731322	SRS9023920	SAMN19277166	https://sra-pub-run-odp.s3.amazonaws.com/sra/SRR14597992/SRR14597992
Arabidopsis_thaliana	SRR14597991	SRX10944970	SRP320603	PRJNA731322	SRS9023921	SAMN19277167	https://sra-pub-run-odp.s3.amazonaws.com/sra/SRR14597991/SRR14597991
Arabidopsis_thaliana	ERR3624492	ERX3619711	ERP118109	PRJEB35109	ERS3927187	SAMEA6126892	https://sra-pub-run-odp.s3.amazonaws.com/sra/ERR3624492/ERR3624492
Arabidopsis_thaliana	ERR3624493	ERX3619711	ERP118109	PRJEB35109	ERS3927187	SAMEA6126892	https://sra-pub-run-odp.s3.amazonaws.com/sra/ERR3624493/ERR3624493
Arabidopsis_thaliana	ERR3624494	ERX3619711	ERP118109	PRJEB35109	ERS3927187	SAMEA6126892	https://sra-pub-run-odp.s3.amazonaws.com/sra/ERR3624494/ERR3624494
Arabidopsis_thaliana	ERR3624495	ERX3619711	ERP118109	PRJEB35109	ERS3927187	SAMEA6126892	https://sra-pub-run-odp.s3.amazonaws.com/sra/ERR3624495/ERR3624495
Arabidopsis_thaliana	ERR3624496	ERX3619711	ERP118109	PRJEB35109	ERS3927187	SAMEA6126892	https://sra-pub-run-odp.s3.amazonaws.com/sra/ERR3624496/ERR3624496
Arabidopsis_thaliana	ERR3624497	ERX3619712	ERP118109	PRJEB35109	ERS3927188	SAMEA6126893	https://sra-pub-run-odp.s3.amazonaws.com/sra/ERR3624497/ERR3624497
Arabidopsis_thaliana	ERR3624498	ERX3619712	ERP118109	PRJEB35109	ERS3927188	SAMEA6126893	https://sra-pub-run-odp.s3.amazonaws.com/sra/ERR3624498/ERR3624498
Arabidopsis_thaliana	ERR3624499	ERX3619712	ERP118109	PRJEB35109	ERS3927188	SAMEA6126893	https://sra-pub-run-odp.s3.amazonaws.com/sra/ERR3624499/ERR3624499
Arabidopsis_thaliana	ERR3624500	ERX3619712	ERP118109	PRJEB35109	ERS3927188	SAMEA6126893	https://sra-pub-run-odp.s3.amazonaws.com/sra/ERR3624500/ERR3624500
Arabidopsis_thaliana	ERR3624501	ERX3619712	ERP118109	PRJEB35109	ERS3927188	SAMEA6126893	https://sra-pub-run-odp.s3.amazonaws.com/sra/ERR3624501/ERR3624501
Arachis_ipaensis	SRR1535035	SRX668439	SRP045177	PRJNA248910	SRS672918	SAMN02803903	https://sra-downloadb.be-md.ncbi.nlm.nih.gov/sos5/sra-pub-zq-11/SRR153/5035/SRR1535035.sralite.1
Arachis_ipaensis	SRR5409268	SRX2701558	SRP102938	PRJNA380954	SRS2095428	SAMN06658939	https://sra-downloadb.be-md.ncbi.nlm.nih.gov/sos5/sra-pub-zq-14/SRR005/409/SRR5409268.sralite.1
Arachis_ipaensis	SRR5409267	SRX2701557	SRP102938	PRJNA380954	SRS2095441	SAMN06658940	https://sra-downloadb.be-md.ncbi.nlm.nih.gov/sos5/sra-pub-zq-14/SRR005/409/SRR5409267.sralite.1
Arachis_ipaensis	SRR5409266	SRX2701556	SRP102938	PRJNA380954	SRS2095440	SAMN06658941	https://sra-downloadb.be-md.ncbi.nlm.nih.gov/sos5/sra-pub-zq-14/SRR005/409/SRR5409266.sralite.1
Arachis_ipaensis	SRR8334350	SRX5145866	SRP133797	PRJNA430760	SRS4156208	SAMN10587433	https://sra-downloadb.be-md.ncbi.nlm.nih.gov/sos5/sra-pub-zq-16/SRR008/8334/SRR8334350/SRR8334350.lite.1
Arachis_ipaensis	SRR8334368	SRX5145848	SRP133797	PRJNA430760	SRS4156208	SAMN10587433	https://sra-pub-run-odp.s3.amazonaws.com/sra/SRR8334368/SRR8334368
Arachis_ipaensis	SRR8334369	SRX5145847	SRP133797	PRJNA430760	SRS4156208	SAMN10587433	https://sra-pub-run-odp.s3.amazonaws.com/sra/SRR8334369/SRR8334369
Arachis_ipaensis	SRR8334370	SRX5145846	SRP133797	PRJNA430760	SRS4156208	SAMN10587433	https://sra-pub-run-odp.s3.amazonaws.com/sra/SRR8334370/SRR8334370
Arachis_ipaensis	SRR8334378	SRX5145838	SRP133797	PRJNA430760	SRS4156208	SAMN10587433	https://sra-pub-run-odp.s3.amazonaws.com/sra/SRR8334378/SRR8334378
Arachis_ipaensis	SRR11341453	SRX7944557	SRP253131	PRJNA613108	SRS6331405	SAMN14394599	https://sra-pub-run-odp.s3.amazonaws.com/sra/SRR11341453/SRR11341453
Arachis_ipaensis	SRR11341451	SRX7944559	SRP253131	PRJNA613108	SRS6331407	SAMN14394609	https://sra-downloadb.be-md.ncbi.nlm.nih.gov/sos5/sra-pub-zq-16/SRR011/341/SRR11341451.sralite.1
Arachis_ipaensis	SRR11341449	SRX7944561	SRP253131	PRJNA613108	SRS6331409	SAMN14394611	https://sra-downloadb.be-md.ncbi.nlm.nih.gov/sos5/sra-pub-zq-16/SRR011/341/SRR11341449.sralite.1
Arachis_ipaensis	SRR11341447	SRX7944563	SRP253131	PRJNA613108	SRS6331411	SAMN14394613	https://sra-pub-run-odp.s3.amazonaws.com/sra/SRR11341447/SRR11341447
Arachis_ipaensis	SRR11341445	SRX7944565	SRP253131	PRJNA613108	SRS6331413	SAMN14394615	https://sra-downloadb.be-md.ncbi.nlm.nih.gov/sos5/sra-pub-zq-16/SRR011/341/SRR11341445.sralite.1
Arachis_ipaensis	SRR11341443	SRX7944567	SRP253131	PRJNA613108	SRS6331415	SAMN14394617	https://sra-pub-run-odp.s3.amazonaws.com/sra/SRR11341443/SRR11341443
Arachis_ipaensis	SRR11341440	SRX7944570	SRP253131	PRJNA613108	SRS6331418	SAMN14394619	https://sra-pub-run-odp.s3.amazonaws.com/sra/SRR11341440/SRR11341440
Arachis_ipaensis	SRR11341438	SRX7944572	SRP253131	PRJNA613108	SRS6331420	SAMN14394621	https://sra-pub-run-odp.s3.amazonaws.com/sra/SRR11341438/SRR11341438
Arachis_ipaensis	SRR11341436	SRX7944574	SRP253131	PRJNA613108	SRS6331422	SAMN14394623	https://sra-downloadb.be-md.ncbi.nlm.nih.gov/sos5/sra-pub-zq-16/SRR011/341/SRR11341436.sralite.1
Arachis_ipaensis	SRR11341434	SRX7944576	SRP253131	PRJNA613108	SRS6331424	SAMN14394625	https://sra-downloadb.be-md.ncbi.nlm.nih.gov/sos5/sra-pub-zq-16/SRR011/341/SRR11341434.sralite.1
Arachis_ipaensis	SRR11341432	SRX7944578	SRP253131	PRJNA613108	SRS6331426	SAMN14394627	https://sra-pub-run-odp.s3.amazonaws.com/sra/SRR11341432/SRR11341432
Arachis_ipaensis	SRR11341441	SRX7944569	SRP253131	PRJNA613108	SRS6331417	SAMN14394601	https://sra-downloadb.be-md.ncbi.nlm.nih.gov/sos5/sra-pub-zq-16/SRR011/341/SRR11341441.sralite.1
Arachis_ipaensis	SRR11341429	SRX7944581	SRP253131	PRJNA613108	SRS6331429	SAMN14394629	https://sra-downloadb.be-md.ncbi.nlm.nih.gov/sos5/sra-pub-zq-16/SRR011/341/SRR11341429.sralite.1
Arachis_ipaensis	SRR11341427	SRX7944583	SRP253131	PRJNA613108	SRS6331431	SAMN14394603	https://sra-downloadb.be-md.ncbi.nlm.nih.gov/sos5/sra-pub-zq-16/SRR011/341/SRR11341427.sralite.1
Arachis_ipaensis	SRR11341425	SRX7944585	SRP253131	PRJNA613108	SRS6331433	SAMN14394605	https://sra-pub-run-odp.s3.amazonaws.com/sra/SRR11341425/SRR11341425
Arachis_ipaensis	SRR11341423	SRX7944587	SRP253131	PRJNA613108	SRS6331435	SAMN14394607	https://sra-pub-run-odp.s3.amazonaws.com/sra/SRR11341423/SRR11341423
Arachis_ipaensis	SRR14414991	SRX10766372	SRP318344	PRJNA726938	SRS8851658	SAMN18981075	https://sra-pub-run-odp.s3.amazonaws.com/sra/SRR14414991/SRR14414991
Arachis_ipaensis	SRR14414992	SRX10766371	SRP318344	PRJNA726938	SRS8851658	SAMN18981075	https://sra-pub-run-odp.s3.amazonaws.com/sra/SRR14414992/SRR14414992
Arachis_ipaensis	SRR14414994	SRX10766369	SRP318344	PRJNA726938	SRS8851656	SAMN18981076	https://sra-pub-run-odp.s3.amazonaws.com/sra/SRR14414994/SRR14414994
Arachis_ipaensis	SRR14414995	SRX10766368	SRP318344	PRJNA726938	SRS8851656	SAMN18981076	https://sra-pub-run-odp.s3.amazonaws.com/sra/SRR14414995/SRR14414995
Arachis_ipaensis	SRR14414996	SRX10766367	SRP318344	PRJNA726938	SRS8851655	SAMN18981077	https://sra-pub-run-odp.s3.amazonaws.com/sra/SRR14414996/SRR14414996
Arachis_ipaensis	SRR14414929	SRX10766434	SRP318344	PRJNA726938	SRS8851655	SAMN18981077	https://sra-pub-run-odp.s3.amazonaws.com/sra/SRR14414929/SRR14414929
Arachis_ipaensis	SRR14415003	SRX10766360	SRP318344	PRJNA726938	SRS8851649	SAMN18981078	https://sra-pub-run-odp.s3.amazonaws.com/sra/SRR14415003/SRR14415003
Arachis_ipaensis	SRR14415004	SRX10766359	SRP318344	PRJNA726938	SRS8851649	SAMN18981078	https://sra-pub-run-odp.s3.amazonaws.com/sra/SRR14415004/SRR14415004
Arachis_ipaensis	SRR14414930	SRX10766433	SRP318344	PRJNA726938	SRS8851650	SAMN18981079	https://sra-pub-run-odp.s3.amazonaws.com/sra/SRR14414930/SRR14414930
Arachis_ipaensis	SRR14415002	SRX10766361	SRP318344	PRJNA726938	SRS8851650	SAMN18981079	https://sra-pub-run-odp.s3.amazonaws.com/sra/SRR14415002/SRR14415002
Archocentrus_centrarchus	ERR3264108	ERX3290752	ERP114673	PRJEB32048	ERS3354232	SAMEA5552187	https://sra-pub-run-odp.s3.amazonaws.com/sra/ERR3264108/ERR3264108
Archocentrus_centrarchus	ERR3264109	ERX3290753	ERP114673	PRJEB32048	ERS3354233	SAMEA5552188	https://sra-pub-run-odp.s3.amazonaws.com/sra/ERR3264109/ERR3264109
Archocentrus_centrarchus	ERR3264110	ERX3290754	ERP114673	PRJEB32048	ERS3354234	SAMEA5552189	https://sra-pub-run-odp.s3.amazonaws.com/sra/ERR3264110/ERR3264110
Archocentrus_centrarchus	ERR3264123	ERX3290767	ERP114673	PRJEB32048	ERS3354247	SAMEA5552202	https://sra-pub-run-odp.s3.amazonaws.com/sra/ERR3264123/ERR3264123
Archocentrus_centrarchus	ERR3264124	ERX3290768	ERP114673	PRJEB32048	ERS3354248	SAMEA5552203	https://sra-pub-run-odp.s3.amazonaws.com/sra/ERR3264124/ERR3264124
Archocentrus_centrarchus	ERR3264126	ERX3290770	ERP114673	PRJEB32048	ERS3354250	SAMEA5552205	https://sra-downloadb.be-md.ncbi.nlm.nih.gov/sos5/sra-pub-zq-16/ERR003/264/ERR3264126.sralite.1
Archocentrus_centrarchus	ERR3264132	ERX3290776	ERP114673	PRJEB32048	ERS3354256	SAMEA5552211	https://sra-pub-run-odp.s3.amazonaws.com/sra/ERR3264132/ERR3264132
Archocentrus_centrarchus	ERR3264146	ERX3290790	ERP114673	PRJEB32048	ERS3354270	SAMEA5552225	https://sra-pub-run-odp.s3.amazonaws.com/sra/ERR3264146/ERR3264146
Archocentrus_centrarchus	ERR3264147	ERX3290791	ERP114673	PRJEB32048	ERS3354271	SAMEA5552226	https://sra-downloadb.be-md.ncbi.nlm.nih.gov/sos5/sra-pub-zq-16/ERR003/264/ERR3264147.sralite.1
Archocentrus_centrarchus	ERR3264197	ERX3290841	ERP114673	PRJEB32048	ERS3354322	SAMEA5552277	https://sra-downloadb.be-md.ncbi.nlm.nih.gov/sos5/sra-pub-zq-16/ERR003/264/ERR3264197.sralite.1
Archocentrus_centrarchus	ERR3264198	ERX3290842	ERP114673	PRJEB32048	ERS3354323	SAMEA5552278	https://sra-downloadb.be-md.ncbi.nlm.nih.gov/sos5/sra-pub-zq-16/ERR003/264/ERR3264198.sralite.1
Archocentrus_centrarchus	ERR3264199	ERX3290843	ERP114673	PRJEB32048	ERS3354324	SAMEA5552279	https://sra-pub-run-odp.s3.amazonaws.com/sra/ERR3264199/ERR3264199
Archocentrus_centrarchus	ERR3264200	ERX3290844	ERP114673	PRJEB32048	ERS3354325	SAMEA5552280	https://sra-downloadb.be-md.ncbi.nlm.nih.gov/sos5/sra-pub-zq-16/ERR003/264/ERR3264200.sralite.1
Archocentrus_centrarchus	ERR3264201	ERX3290845	ERP114673	PRJEB32048	ERS3354326	SAMEA5552281	https://sra-pub-run-odp.s3.amazonaws.com/sra/ERR3264201/ERR3264201
Archocentrus_centrarchus	ERR3264202	ERX3290846	ERP114673	PRJEB32048	ERS3354327	SAMEA5552282	https://sra-downloadb.be-md.ncbi.nlm.nih.gov/sos5/sra-pub-zq-16/ERR003/264/ERR3264202.sralite.1
Archocentrus_centrarchus	ERR3264220	ERX3290864	ERP114673	PRJEB32048	ERS3354345	SAMEA5552300	https://sra-pub-run-odp.s3.amazonaws.com/sra/ERR3264220/ERR3264220
Archocentrus_centrarchus	ERR3264221	ERX3290865	ERP114673	PRJEB32048	ERS3354346	SAMEA5552301	https://sra-pub-run-odp.s3.amazonaws.com/sra/ERR3264221/ERR3264221
Archocentrus_centrarchus	ERR3264222	ERX3290866	ERP114673	PRJEB32048	ERS3354347	SAMEA5552302	https://sra-pub-run-odp.s3.amazonaws.com/sra/ERR3264222/ERR3264222
Archocentrus_centrarchus	SRR9949145	SRX6697664	SRP218064	PRJNA559778	SRS5249793	SAMN12548440	https://sra-pub-run-odp.s3.amazonaws.com/sra/SRR9949145/SRR9949145
Archocentrus_centrarchus	SRR9949146	SRX6697663	SRP218064	PRJNA559778	SRS5249793	SAMN12548440	https://sra-pub-run-odp.s3.amazonaws.com/sra/SRR9949146/SRR9949146
Archocentrus_centrarchus	SRR9949147	SRX6697662	SRP218064	PRJNA559778	SRS5249793	SAMN12548440	https://sra-pub-run-odp.s3.amazonaws.com/sra/SRR9949147/SRR9949147
Archocentrus_centrarchus	SRR9949148	SRX6697661	SRP218064	PRJNA559778	SRS5249793	SAMN12548440	https://sra-pub-run-odp.s3.amazonaws.com/sra/SRR9949148/SRR9949148
Archocentrus_centrarchus	SRR9949183	SRX6697626	SRP218064	PRJNA559778	SRS5249793	SAMN12548440	https://sra-downloadb.be-md.ncbi.nlm.nih.gov/sos5/sra-pub-zq-14/SRR009/949/SRR9949183.sralite.1
Archocentrus_centrarchus	SRR9949184	SRX6697625	SRP218064	PRJNA559778	SRS5249793	SAMN12548440	https://sra-downloadb.be-md.ncbi.nlm.nih.gov/sos5/sra-pub-zq-14/SRR009/949/SRR9949184.sralite.1
Archocentrus_centrarchus	SRR10023594	SRX6760621	SRP184741	PRJNA516733	SRS5309312	SAMN12638110	https://sra-pub-run-odp.s3.amazonaws.com/sra/SRR10023594/SRR10023594
Archocentrus_centrarchus	SRR10023593	SRX6760622	SRP184741	PRJNA516733	SRS5309313	SAMN12638111	https://sra-downloadb.be-md.ncbi.nlm.nih.gov/sos5/sra-pub-zq-16/SRR010/023/SRR10023593.sralite.1
Archocentrus_centrarchus	SRR10023590	SRX6760625	SRP184741	PRJNA516733	SRS5309316	SAMN12638112	https://sra-downloadb.be-md.ncbi.nlm.nih.gov/sos5/sra-pub-zq-16/SRR010/023/SRR10023590.sralite.1
Archocentrus_centrarchus	SRR10023589	SRX6760626	SRP184741	PRJNA516733	SRS5309317	SAMN12638113	https://sra-pub-run-odp.s3.amazonaws.com/sra/SRR10023589/SRR10023589
Archocentrus_centrarchus	SRR10023588	SRX6760627	SRP184741	PRJNA516733	SRS5309318	SAMN12638114	https://sra-downloadb.be-md.ncbi.nlm.nih.gov/sos5/sra-pub-zq-14/SRR010/023/SRR10023588.sralite.1
Archocentrus_centrarchus	SRR10023587	SRX6760628	SRP184741	PRJNA516733	SRS5309319	SAMN12638115	https://sra-downloadb.be-md.ncbi.nlm.nih.gov/sos5/sra-pub-zq-14/SRR010/023/SRR10023587.sralite.1
Archocentrus_centrarchus	SRR10023586	SRX6760629	SRP184741	PRJNA516733	SRS5309320	SAMN12638116	https://sra-pub-run-odp.s3.amazonaws.com/sra/SRR10023586/SRR10023586
Archocentrus_centrarchus	SRR10023585	SRX6760630	SRP184741	PRJNA516733	SRS5309321	SAMN12638117	https://sra-downloadb.be-md.ncbi.nlm.nih.gov/sos5/sra-pub-zq-14/SRR010/023/SRR10023585.sralite.1
Archocentrus_centrarchus	SRR10023584	SRX6760631	SRP184741	PRJNA516733	SRS5309322	SAMN12638118	https://sra-downloadb.be-md.ncbi.nlm.nih.gov/sos5/sra-pub-zq-14/SRR010/023/SRR10023584.sralite.1
Archocentrus_centrarchus	SRR10023583	SRX6760632	SRP184741	PRJNA516733	SRS5309323	SAMN12638119	https://sra-pub-run-odp.s3.amazonaws.com/sra/SRR10023583/SRR10023583
Archocentrus_centrarchus	SRR10023592	SRX6760623	SRP184741	PRJNA516733	SRS5309314	SAMN12638120	https://sra-downloadb.be-md.ncbi.nlm.nih.gov/sos5/sra-pub-zq-14/SRR010/023/SRR10023592.sralite.1
Archocentrus_centrarchus	SRR10023591	SRX6760624	SRP184741	PRJNA516733	SRS5309315	SAMN12638121	https://sra-pub-run-odp.s3.amazonaws.com/sra/SRR10023591/SRR10023591
Arctia_plantaginis	SRR6982561	SRX3922894	SRP139463	PRJNA449279	SRS3157511	SAMN08892998	https://sra-downloadb.be-md.ncbi.nlm.nih.gov/sos5/sra-pub-zq-14/SRR006/982/SRR6982561.sralite.1
Arctia_plantaginis	SRR9903596	SRX6655428	SRP217431	PRJNA558865	SRS5216528	SAMN12500862	https://sra-pub-run-odp.s3.amazonaws.com/sra/SRR9903596/SRR9903596
Arctia_plantaginis	SRR9903597	SRX6655427	SRP217431	PRJNA558865	SRS5216527	SAMN12500864	https://sra-pub-run-odp.s3.amazonaws.com/sra/SRR9903597/SRR9903597
Arctia_plantaginis	SRR9903600	SRX6655424	SRP217431	PRJNA558865	SRS5216525	SAMN12500866	https://sra-pub-run-odp.s3.amazonaws.com/sra/SRR9903600/SRR9903600
Arctia_plantaginis	SRR9903598	SRX6655426	SRP217431	PRJNA558865	SRS5216526	SAMN12500858	https://sra-downloadb.be-md.ncbi.nlm.nih.gov/sos5/sra-pub-zq-14/SRR009/903/SRR9903598.sralite.1
Arctia_plantaginis	SRR9903608	SRX6655416	SRP217431	PRJNA558865	SRS5216517	SAMN12500868	https://sra-pub-run-odp.s3.amazonaws.com/sra/SRR9903608/SRR9903608
Arctia_plantaginis	SRR9903609	SRX6655415	SRP217431	PRJNA558865	SRS5216515	SAMN12500870	https://sra-downloadb.be-md.ncbi.nlm.nih.gov/sos5/sra-pub-zq-16/SRR009/903/SRR9903609.sralite.1
Arctia_plantaginis	SRR9903610	SRX6655414	SRP217431	PRJNA558865	SRS5216513	SAMN12500872	https://sra-pub-run-odp.s3.amazonaws.com/sra/SRR9903610/SRR9903610
Arctia_plantaginis	SRR9903611	SRX6655413	SRP217431	PRJNA558865	SRS5216512	SAMN12500874	https://sra-pub-run-odp.s3.amazonaws.com/sra/SRR9903611/SRR9903611
Arctia_plantaginis	SRR9903599	SRX6655425	SRP217431	PRJNA558865	SRS5216524	SAMN12500860	https://sra-pub-run-odp.s3.amazonaws.com/sra/SRR9903599/SRR9903599
Arctia_plantaginis	SRR9903601	SRX6655423	SRP217431	PRJNA558865	SRS5216523	SAMN12500882	https://sra-pub-run-odp.s3.amazonaws.com/sra/SRR9903601/SRR9903601
Arctia_plantaginis	SRR9903603	SRX6655421	SRP217431	PRJNA558865	SRS5216521	SAMN12500884	https://sra-downloadb.be-md.ncbi.nlm.nih.gov/sos5/sra-pub-zq-14/SRR009/903/SRR9903603.sralite.1
Arctia_plantaginis	SRR9903602	SRX6655422	SRP217431	PRJNA558865	SRS5216522	SAMN12500886	https://sra-pub-run-odp.s3.amazonaws.com/sra/SRR9903602/SRR9903602
Arctia_plantaginis	SRR9903612	SRX6655412	SRP217431	PRJNA558865	SRS5216514	SAMN12500876	https://sra-downloadb.be-md.ncbi.nlm.nih.gov/sos5/sra-pub-zq-16/SRR009/903/SRR9903612.sralite.1
Arctia_plantaginis	SRR9903607	SRX6655417	SRP217431	PRJNA558865	SRS5216516	SAMN12500888	https://sra-downloadb.be-md.ncbi.nlm.nih.gov/sos5/sra-pub-zq-16/SRR009/903/SRR9903607.sralite.1
Arctia_plantaginis	SRR9903606	SRX6655418	SRP217431	PRJNA558865	SRS5216518	SAMN12500890	https://sra-downloadb.be-md.ncbi.nlm.nih.gov/sos5/sra-pub-zq-14/SRR009/903/SRR9903606.sralite.1
Arctia_plantaginis	SRR9903604	SRX6655420	SRP217431	PRJNA558865	SRS5216519	SAMN12500878	https://sra-pub-run-odp.s3.amazonaws.com/sra/SRR9903604/SRR9903604
Arctia_plantaginis	SRR9903605	SRX6655419	SRP217431	PRJNA558865	SRS5216520	SAMN12500880	https://sra-pub-run-odp.s3.amazonaws.com/sra/SRR9903605/SRR9903605
Arctia_plantaginis	ERR1856299	ERX1918158	ERP015794	PRJEB14172	ERS1571971	SAMEA100392418	https://sra-downloadb.be-md.ncbi.nlm.nih.gov/sos5/sra-pub-zq-11/ERR185/6299/ERR1856299.sralite.1
Arctia_plantaginis	ERR1856300	ERX1918159	ERP015794	PRJEB14172	ERS1571972	SAMEA100393168	https://sra-downloadb.be-md.ncbi.nlm.nih.gov/sos5/sra-pub-zq-11/ERR185/6300/ERR1856300.sralite.1
Arctia_plantaginis	ERR1856301	ERX1918160	ERP015794	PRJEB14172	ERS1571973	SAMEA100393918	https://sra-downloadb.be-md.ncbi.nlm.nih.gov/sos5/sra-pub-zq-11/ERR185/6301/ERR1856301.sralite.1
Arctia_plantaginis	ERR1856302	ERX1918161	ERP015794	PRJEB14172	ERS1571974	SAMEA100394668	https://sra-downloadb.be-md.ncbi.nlm.nih.gov/sos5/sra-pub-zq-11/ERR185/6302/ERR1856302.sralite.1
Arctia_plantaginis	ERR1856303	ERX1918162	ERP015794	PRJEB14172	ERS1571975	SAMEA100395418	https://sra-downloadb.be-md.ncbi.nlm.nih.gov/sos5/sra-pub-zq-11/ERR185/6303/ERR1856303.sralite.1
Arctia_plantaginis	ERR1856304	ERX1918163	ERP015794	PRJEB14172	ERS1571976	SAMEA100396168	https://sra-downloadb.be-md.ncbi.nlm.nih.gov/sos5/sra-pub-zq-11/ERR185/6304/ERR1856304.sralite.1
Arctia_plantaginis	ERR1856305	ERX1918164	ERP015794	PRJEB14172	ERS1571977	SAMEA100396918	https://sra-downloadb.be-md.ncbi.nlm.nih.gov/sos5/sra-pub-zq-11/ERR185/6305/ERR1856305.sralite.1
Arctia_plantaginis	ERR1856306	ERX1918165	ERP015794	PRJEB14172	ERS1571978	SAMEA100397668	https://sra-downloadb.be-md.ncbi.nlm.nih.gov/sos5/sra-pub-zq-11/ERR185/6306/ERR1856306.sralite.1
Arctia_plantaginis	ERR1856307	ERX1918166	ERP015794	PRJEB14172	ERS1571979	SAMEA100398418	https://sra-downloadb.be-md.ncbi.nlm.nih.gov/sos5/sra-pub-zq-11/ERR185/6307/ERR1856307.sralite.1
Arctia_plantaginis	ERR1856308	ERX1918167	ERP015794	PRJEB14172	ERS1571980	SAMEA100399168	https://sra-downloadb.be-md.ncbi.nlm.nih.gov/sos5/sra-pub-zq-11/ERR185/6308/ERR1856308.sralite.1
Arctia_plantaginis	ERR1856309	ERX1918168	ERP015794	PRJEB14172	ERS1571981	SAMEA100399918	https://sra-downloadb.be-md.ncbi.nlm.nih.gov/sos5/sra-pub-zq-11/ERR185/6309/ERR1856309.sralite.1
Arctia_plantaginis	ERR1856310	ERX1918169	ERP015794	PRJEB14172	ERS1571982	SAMEA100400668	https://sra-downloadb.be-md.ncbi.nlm.nih.gov/sos5/sra-pub-zq-11/ERR185/6310/ERR1856310.sralite.1
Arctia_plantaginis	ERR1856311	ERX1918170	ERP015794	PRJEB14172	ERS1571983	SAMEA100401418	https://sra-downloadb.be-md.ncbi.nlm.nih.gov/sos5/sra-pub-zq-11/ERR185/6311/ERR1856311.sralite.1
Arctia_plantaginis	ERR1856312	ERX1918171	ERP015794	PRJEB14172	ERS1571984	SAMEA100402168	https://sra-downloadb.be-md.ncbi.nlm.nih.gov/sos5/sra-pub-zq-11/ERR185/6312/ERR1856312.sralite.1
Arctia_plantaginis	ERR1856313	ERX1918172	ERP015794	PRJEB14172	ERS1571985	SAMEA100402918	https://sra-downloadb.be-md.ncbi.nlm.nih.gov/sos5/sra-pub-zq-11/ERR185/6313/ERR1856313.sralite.1
Arctia_plantaginis	ERR1856314	ERX1918173	ERP015794	PRJEB14172	ERS1571986	SAMEA100403668	https://sra-downloadb.be-md.ncbi.nlm.nih.gov/sos5/sra-pub-zq-11/ERR185/6314/ERR1856314.sralite.1
Arctia_plantaginis	ERR1466840	ERX1537965	ERP015794	PRJEB14172	ERS1183411	SAMEA4012301	https://sra-downloadb.be-md.ncbi.nlm.nih.gov/sos5/sra-pub-zq-14/ERR001/466/ERR1466840.sralite.1
Arctia_plantaginis	ERR1466841	ERX1537966	ERP015794	PRJEB14172	ERS1183412	SAMEA4012302	https://sra-downloadb.be-md.ncbi.nlm.nih.gov/sos5/sra-pub-zq-14/ERR001/466/ERR1466841.sralite.1
Arctia_plantaginis	ERR1466842	ERX1537967	ERP015794	PRJEB14172	ERS1183413	SAMEA4012303	https://sra-downloadb.be-md.ncbi.nlm.nih.gov/sos5/sra-pub-zq-14/ERR001/466/ERR1466842.sralite.1
Arctia_plantaginis	ERR1466843	ERX1537968	ERP015794	PRJEB14172	ERS1183414	SAMEA4012304	https://sra-downloadb.be-md.ncbi.nlm.nih.gov/sos5/sra-pub-zq-14/ERR001/466/ERR1466843.sralite.1
Arctia_plantaginis	ERR1466844	ERX1537969	ERP015794	PRJEB14172	ERS1183415	SAMEA4012305	https://sra-downloadb.be-md.ncbi.nlm.nih.gov/sos5/sra-pub-zq-14/ERR001/466/ERR1466844.sralite.1
Arctia_plantaginis	ERR1466845	ERX1537970	ERP015794	PRJEB14172	ERS1183416	SAMEA4012306	https://sra-downloadb.be-md.ncbi.nlm.nih.gov/sos5/sra-pub-zq-14/ERR001/466/ERR1466845.sralite.1
Arctia_plantaginis	ERR1466846	ERX1537971	ERP015794	PRJEB14172	ERS1183417	SAMEA4012307	https://sra-downloadb.be-md.ncbi.nlm.nih.gov/sos5/sra-pub-zq-14/ERR001/466/ERR1466846.sralite.1
Arctia_plantaginis	ERR1466847	ERX1537972	ERP015794	PRJEB14172	ERS1183418	SAMEA4012308	https://sra-downloadb.be-md.ncbi.nlm.nih.gov/sos5/sra-pub-zq-14/ERR001/466/ERR1466847.sralite.1
Arctia_plantaginis	ERR1466848	ERX1537973	ERP015794	PRJEB14172	ERS1183419	SAMEA4012309	https://sra-downloadb.be-md.ncbi.nlm.nih.gov/sos5/sra-pub-zq-14/ERR001/466/ERR1466848.sralite.1
Arctia_plantaginis	ERR1466849	ERX1537974	ERP015794	PRJEB14172	ERS1183420	SAMEA4012310	https://sra-downloadb.be-md.ncbi.nlm.nih.gov/sos5/sra-pub-zq-14/ERR001/466/ERR1466849.sralite.1
Arctia_plantaginis	ERR1466850	ERX1537975	ERP015794	PRJEB14172	ERS1183421	SAMEA4012311	https://sra-downloadb.be-md.ncbi.nlm.nih.gov/sos5/sra-pub-zq-14/ERR001/466/ERR1466850.sralite.1
Arctia_plantaginis	ERR1466851	ERX1537976	ERP015794	PRJEB14172	ERS1183422	SAMEA4012312	https://sra-downloadb.be-md.ncbi.nlm.nih.gov/sos5/sra-pub-zq-14/ERR001/466/ERR1466851.sralite.1
Arctia_plantaginis	ERR1466852	ERX1537977	ERP015794	PRJEB14172	ERS1183423	SAMEA4012313	https://sra-downloadb.be-md.ncbi.nlm.nih.gov/sos5/sra-pub-zq-14/ERR001/466/ERR1466852.sralite.1
Arctia_plantaginis	ERR1466853	ERX1537978	ERP015794	PRJEB14172	ERS1183424	SAMEA4012314	https://sra-downloadb.be-md.ncbi.nlm.nih.gov/sos5/sra-pub-zq-14/ERR001/466/ERR1466853.sralite.1
Arctia_plantaginis	ERR1466854	ERX1537979	ERP015794	PRJEB14172	ERS1183425	SAMEA4012315	https://sra-downloadb.be-md.ncbi.nlm.nih.gov/sos5/sra-pub-zq-14/ERR001/466/ERR1466854.sralite.1
Arctia_plantaginis	ERR1466855	ERX1537980	ERP015794	PRJEB14172	ERS1183426	SAMEA4012316	https://sra-downloadb.be-md.ncbi.nlm.nih.gov/sos5/sra-pub-zq-14/ERR001/466/ERR1466855.sralite.1
Armadillidium_vulgare	SRR5604243	SRX2856839	SRP107945	PRJNA386859	SRS2227581	SAMN07136300	https://sra-downloadb.be-md.ncbi.nlm.nih.gov/sos5/sra-pub-zq-14/SRR005/604/SRR5604243.sralite.1
Armadillidium_vulgare	SRR5604245	SRX2856840	SRP107945	PRJNA386859	SRS2227582	SAMN07136301	https://sra-downloadb.be-md.ncbi.nlm.nih.gov/sos5/sra-pub-zq-14/SRR005/604/SRR5604245.sralite.1
Armadillidium_vulgare	SRR5604247	SRX2856844	SRP107945	PRJNA386859	SRS2227586	SAMN07136302	https://sra-downloadb.be-md.ncbi.nlm.nih.gov/sos5/sra-pub-zq-14/SRR005/604/SRR5604247.sralite.1
Armadillidium_vulgare	SRR5604252	SRX2856848	SRP107945	PRJNA386859	SRS2227590	SAMN07136303	https://sra-downloadb.be-md.ncbi.nlm.nih.gov/sos5/sra-pub-zq-14/SRR005/604/SRR5604252.sralite.1
Armadillidium_vulgare	SRR15808557	SRX12101030	SRP336132	PRJNA759428	SRS10079828	SAMN21168749	https://sra-pub-run-odp.s3.amazonaws.com/sra/SRR15808557/SRR15808557
Armadillidium_vulgare	SRR1324800	SRX564995	SRP042651	PRJNA249058	SRS625835	SAMN02799977	https://sra-downloadb.be-md.ncbi.nlm.nih.gov/sos5/sra-pub-zq-11/SRR001/324/SRR1324800.sralite.1
Armadillidium_vulgare	SRR1324801	SRX564996	SRP042651	PRJNA249058	SRS625839	SAMN02799978	https://sra-downloadb.be-md.ncbi.nlm.nih.gov/sos5/sra-pub-zq-11/SRR001/324/SRR1324801.sralite.1
Armadillidium_vulgare	SRR1324802	SRX564997	SRP042651	PRJNA249058	SRS625837	SAMN02799979	https://sra-downloadb.be-md.ncbi.nlm.nih.gov/sos5/sra-pub-zq-11/SRR001/324/SRR1324802.sralite.1
Armadillidium_vulgare	SRR1324803	SRX564998	SRP042651	PRJNA249058	SRS625838	SAMN02799980	https://sra-downloadb.be-md.ncbi.nlm.nih.gov/sos5/sra-pub-zq-11/SRR001/324/SRR1324803.sralite.1
Armadillidium_vulgare	SRR1324804	SRX564999	SRP042651	PRJNA249058	SRS625840	SAMN02799981	https://sra-downloadb.be-md.ncbi.nlm.nih.gov/sos5/sra-pub-zq-11/SRR001/324/SRR1324804.sralite.1
Armadillidium_vulgare	SRR1324805	SRX565000	SRP042651	PRJNA249058	SRS625842	SAMN02799982	https://sra-downloadb.be-md.ncbi.nlm.nih.gov/sos5/sra-pub-zq-11/SRR001/324/SRR1324805.sralite.1
Armadillidium_vulgare	SRR1324806	SRX565001	SRP042651	PRJNA249058	SRS625841	SAMN02799983	https://sra-downloadb.be-md.ncbi.nlm.nih.gov/sos5/sra-pub-zq-11/SRR001/324/SRR1324806.sralite.1
Armadillidium_vulgare	SRR1324807	SRX565002	SRP042651	PRJNA249058	SRS625843	SAMN02799984	https://sra-downloadb.be-md.ncbi.nlm.nih.gov/sos5/sra-pub-zq-11/SRR001/324/SRR1324807.sralite.1
Armadillidium_vulgare	SRR1324808	SRX565003	SRP042651	PRJNA249058	SRS625844	SAMN02799985	https://sra-downloadb.be-md.ncbi.nlm.nih.gov/sos5/sra-pub-zq-11/SRR001/324/SRR1324808.sralite.1
Armadillidium_vulgare	SRR1324809	SRX565004	SRP042651	PRJNA249058	SRS625845	SAMN02799986	https://sra-downloadb.be-md.ncbi.nlm.nih.gov/sos5/sra-pub-zq-11/SRR001/324/SRR1324809.sralite.1
Arvicanthis_niloticus	SRR11577227	SRX8145073	SRP184741	PRJNA516733	SRS6507808	SAMN14649084	https://sra-downloadb.be-md.ncbi.nlm.nih.gov/sos5/sra-pub-zq-16/SRR011/11577/SRR11577227/SRR11577227.lite.1
Arvicanthis_niloticus	SRR3957233	SRX1981342	SRP079999	PRJNA335659	SRS1588768	SAMN05449761	https://sra-downloadb.be-md.ncbi.nlm.nih.gov/sos5/sra-pub-zq-14/SRR003/957/SRR3957233.sralite.1
Arvicanthis_niloticus	SRR3957234	SRX1981343	SRP079999	PRJNA335659	SRS1588767	SAMN05449800	https://sra-downloadb.be-md.ncbi.nlm.nih.gov/sos5/sra-pub-zq-11/SRR395/7234/SRR3957234.sralite.1
Arvicanthis_niloticus	SRR3957235	SRX1981344	SRP079999	PRJNA335659	SRS1588769	SAMN05449798	https://sra-downloadb.be-md.ncbi.nlm.nih.gov/sos5/sra-pub-zq-14/SRR003/957/SRR3957235.sralite.1
Arvicanthis_niloticus	SRR3957236	SRX1981345	SRP079999	PRJNA335659	SRS1588770	SAMN05449796	https://sra-downloadb.be-md.ncbi.nlm.nih.gov/sos5/sra-pub-zq-14/SRR003/957/SRR3957236.sralite.1
Arvicanthis_niloticus	SRR3957237	SRX1981346	SRP079999	PRJNA335659	SRS1588771	SAMN05449794	https://sra-downloadb.be-md.ncbi.nlm.nih.gov/sos5/sra-pub-zq-11/SRR003/957/SRR3957237.sralite.1
Arvicanthis_niloticus	SRR4249976	SRX2170043	SRP089986	PRJNA343174	SRS1697732	SAMN05781258	https://sra-downloadb.be-md.ncbi.nlm.nih.gov/sos5/sra-pub-zq-14/SRR004/249/SRR4249976.sralite.1
Arvicanthis_niloticus	SRR11577226	SRX8145074	SRP184741	PRJNA516733	SRS6507809	SAMN14649085	https://sra-downloadb.be-md.ncbi.nlm.nih.gov/sos5/sra-pub-zq-16/SRR011/11577/SRR11577226/SRR11577226.lite.1
Arvicola_amphibius	SRR9140872	SRX5914031	SRP199708	PRJNA545200	SRS4832284	SAMN11878060	https://sra-downloadb.be-md.ncbi.nlm.nih.gov/sos5/sra-pub-zq-14/SRR009/140/SRR9140872.sralite.1
Arvicola_amphibius	SRR9140870	SRX5914033	SRP199708	PRJNA545200	SRS4832286	SAMN11878058	https://sra-pub-run-odp.s3.amazonaws.com/sra/SRR9140870/SRR9140870
Arvicola_amphibius	SRR9140871	SRX5914032	SRP199708	PRJNA545200	SRS4832285	SAMN11878059	https://sra-downloadb.be-md.ncbi.nlm.nih.gov/sos5/sra-pub-zq-14/SRR009/140/SRR9140871.sralite.1
Arvicola_amphibius	SRR9140874	SRX5914029	SRP199708	PRJNA545200	SRS4832282	SAMN11878057	https://sra-pub-run-odp.s3.amazonaws.com/sra/SRR9140874/SRR9140874
Arvicola_amphibius	SRR9140873	SRX5914030	SRP199708	PRJNA545200	SRS4832283	SAMN11878055	https://sra-downloadb.be-md.ncbi.nlm.nih.gov/sos5/sra-pub-zq-14/SRR009/140/SRR9140873.sralite.1
Arvicola_amphibius	SRR9140875	SRX5914028	SRP199708	PRJNA545200	SRS4832281	SAMN11878056	https://sra-downloadb.be-md.ncbi.nlm.nih.gov/sos5/sra-pub-zq-14/SRR009/140/SRR9140875.sralite.1
Asterias_rubens	SRR1139190	SRX445860	SRP035591	PRJNA236087	SRS540991	SAMN02594505	https://sra-downloadb.be-md.ncbi.nlm.nih.gov/sos5/sra-pub-zq-11/SRR001/139/SRR1139190.sralite.1
Asterias_rubens	SRR10202062	SRX6922204	SRP223676	PRJNA574919	SRS5453144	SAMN12871811	https://sra-downloadb.be-md.ncbi.nlm.nih.gov/sos5/sra-pub-zq-14/SRR010/202/SRR10202062.sralite.1
Asterias_rubens	SRR3087891	SRX1519631	SRP068147	PRJNA307640	SRS1238007	SAMN04384198	https://sra-downloadb.be-md.ncbi.nlm.nih.gov/sos5/sra-pub-zq-14/SRR003/087/SRR3087891.sralite.1
Asterias_rubens	SRR1685733	SRX790659	SRP050362	PRJNA268905	SRS774655	SAMN03246764	https://sra-downloadb.be-md.ncbi.nlm.nih.gov/sos5/sra-pub-zq-11/SRR001/685/SRR1685733.sralite.1
Athalia_rosae	ERR1333209	ERX1404801	ERP014553	PRJEB13015	ERS1082026	SAMEA3894892	https://sra-downloadb.be-md.ncbi.nlm.nih.gov/sos5/sra-pub-zq-14/ERR001/333/ERR1333209.sralite.1
Athalia_rosae	ERR1333210	ERX1404802	ERP014553	PRJEB13015	ERS1082027	SAMEA3894893	https://sra-downloadb.be-md.ncbi.nlm.nih.gov/sos5/sra-pub-zq-14/ERR001/333/ERR1333210.sralite.1
Athalia_rosae	SRR1842139	SRX903106	SRP055887	PRJNA275665	SRS865592	SAMN03375454	https://sra-downloadb.be-md.ncbi.nlm.nih.gov/sos5/sra-pub-zq-11/SRR001/842/SRR1842139.sralite.1
Athalia_rosae	SRR1842140	SRX903107	SRP055887	PRJNA275665	SRS865591	SAMN03375455	https://sra-downloadb.be-md.ncbi.nlm.nih.gov/sos5/sra-pub-zq-11/SRR001/842/SRR1842140.sralite.1
Athalia_rosae	SRR1842141	SRX903108	SRP055887	PRJNA275665	SRS865590	SAMN03375456	https://sra-downloadb.be-md.ncbi.nlm.nih.gov/sos5/sra-pub-zq-11/SRR001/842/SRR1842141.sralite.1
Athalia_rosae	SRR1842142	SRX903109	SRP055887	PRJNA275665	SRS865589	SAMN03375457	https://sra-downloadb.be-md.ncbi.nlm.nih.gov/sos5/sra-pub-zq-11/SRR184/2142/SRR1842142.sralite.1
Atta_cephalotes	SRR1946595	SRX958093	SRP055764	PRJNA48091	SRS875404	SAMN02953774	https://sra-downloadb.be-md.ncbi.nlm.nih.gov/sos5/sra-pub-zq-11/SRR001/1946/SRR1946595/SRR1946595.lite.1
Atta_cephalotes	SRR1946596	SRX970013	SRP055764	PRJNA48091	SRS875404	SAMN02953774	https://sra-downloadb.be-md.ncbi.nlm.nih.gov/sos5/sra-pub-zq-11/SRR001/1946/SRR1946596/SRR1946596.lite.1
Bactrocera_dorsalis	SRR13809643	SRX10192546	SRP308609	PRJNA705540	SRS8339092	SAMN18091381	https://sra-downloadb.be-md.ncbi.nlm.nih.gov/sos3/sra-pub-zq-22/SRR013/13809/SRR13809643/SRR13809643.lite.1
Bactrocera_dorsalis	SRR13809644	SRX10192545	SRP308609	PRJNA705540	SRS8339091	SAMN18091380	https://sra-downloadb.be-md.ncbi.nlm.nih.gov/sos3/sra-pub-zq-24/SRR013/13809/SRR13809644/SRR13809644.lite.1
Bactrocera_dorsalis	SRR13809645	SRX10192544	SRP308609	PRJNA705540	SRS8339090	SAMN18091379	https://sra-downloadb.be-md.ncbi.nlm.nih.gov/sos3/sra-pub-zq-22/SRR013/13809/SRR13809645/SRR13809645.lite.1
Bactrocera_dorsalis	SRR16573579	SRX12775587	SRP343128	PRJNA774500	SRS10720976	SAMN22567170	https://sra-downloadb.be-md.ncbi.nlm.nih.gov/sos1/sra-pub-zq-38/SRR016/16573/SRR16573579/SRR16573579.lite.1
Bactrocera_dorsalis	SRR16573580	SRX12775586	SRP343128	PRJNA774500	SRS10720975	SAMN22567169	https://sra-downloadb.be-md.ncbi.nlm.nih.gov/sos2/sra-pub-zq-20/SRR016/16573/SRR16573580/SRR16573580.lite.1
Bactrocera_dorsalis	SRR16573581	SRX12775585	SRP343128	PRJNA774500	SRS10720974	SAMN22567168	https://sra-downloadb.be-md.ncbi.nlm.nih.gov/sos1/sra-pub-zq-38/SRR016/16573/SRR16573581/SRR16573581.lite.1
Bactrocera_dorsalis	SRR16573582	SRX12775584	SRP343128	PRJNA774500	SRS10720973	SAMN22567167	https://sra-downloadb.be-md.ncbi.nlm.nih.gov/sos4/sra-pub-zq-1/SRR016/16573/SRR16573582/SRR16573582.lite.1
Bactrocera_dorsalis	SRR16573583	SRX12775583	SRP343128	PRJNA774500	SRS10720972	SAMN22567166	https://sra-downloadb.be-md.ncbi.nlm.nih.gov/sos1/sra-pub-zq-38/SRR016/16573/SRR16573583/SRR16573583.lite.1
Bactrocera_dorsalis	SRR16573584	SRX12775582	SRP343128	PRJNA774500	SRS10720971	SAMN22567165	https://sra-downloadb.be-md.ncbi.nlm.nih.gov/sos1/sra-pub-zq-38/SRR016/16573/SRR16573584/SRR16573584.lite.1
Bactrocera_dorsalis	SRR16573585	SRX12775581	SRP343128	PRJNA774500	SRS10720970	SAMN22567164	https://sra-downloadb.be-md.ncbi.nlm.nih.gov/sos2/sra-pub-zq-18/SRR016/16573/SRR16573585/SRR16573585.lite.1
Bactrocera_dorsalis	SRR16573586	SRX12775580	SRP343128	PRJNA774500	SRS10720969	SAMN22567163	https://sra-downloadb.be-md.ncbi.nlm.nih.gov/sos2/sra-pub-zq-20/SRR016/16573/SRR16573586/SRR16573586.lite.1
Bactrocera_dorsalis	SRR16573587	SRX12775579	SRP343128	PRJNA774500	SRS10720968	SAMN22567175	https://sra-downloadb.be-md.ncbi.nlm.nih.gov/sos2/sra-pub-zq-20/SRR016/16573/SRR16573587/SRR16573587.lite.1
Bactrocera_dorsalis	SRR16573588	SRX12775578	SRP343128	PRJNA774500	SRS10720967	SAMN22567174	https://sra-downloadb.be-md.ncbi.nlm.nih.gov/sos3/sra-pub-zq-22/SRR016/16573/SRR16573588/SRR16573588.lite.1
Bactrocera_dorsalis	SRR16573589	SRX12775577	SRP343128	PRJNA774500	SRS10720966	SAMN22567173	https://sra-downloadb.be-md.ncbi.nlm.nih.gov/sos3/sra-pub-zq-24/SRR016/16573/SRR16573589/SRR16573589.lite.1
Bactrocera_dorsalis	SRR16573590	SRX12775576	SRP343128	PRJNA774500	SRS10720965	SAMN22567172	https://sra-downloadb.be-md.ncbi.nlm.nih.gov/sos4/sra-pub-zq-1/SRR016/16573/SRR16573590/SRR16573590.lite.1
Bactrocera_dorsalis	SRR16573591	SRX12775575	SRP343128	PRJNA774500	SRS10720964	SAMN22567171	https://sra-downloadb.be-md.ncbi.nlm.nih.gov/sos3/sra-pub-zq-24/SRR016/16573/SRR16573591/SRR16573591.lite.1
Bactrocera_dorsalis	SRR16573592	SRX12775574	SRP343128	PRJNA774500	SRS10720963	SAMN22567162	https://sra-downloadb.be-md.ncbi.nlm.nih.gov/sos1/sra-pub-zq-38/SRR016/16573/SRR16573592/SRR16573592.lite.1
Bactrocera_dorsalis	SRR16573593	SRX12775573	SRP343128	PRJNA774500	SRS10720962	SAMN22567161	https://sra-downloadb.be-md.ncbi.nlm.nih.gov/sos3/sra-pub-zq-24/SRR016/16573/SRR16573593/SRR16573593.lite.1
Bactrocera_dorsalis	SRR19134809	SRX15202399	SRP254690	PRJNA619226	SRS6404552	SAMN14492331	https://sra-downloadb.be-md.ncbi.nlm.nih.gov/sos3/sra-pub-zq-24/SRR019/19134/SRR19134809/SRR19134809.lite.1
Bactrocera_dorsalis	SRR21206475	SRX17217260	SRP394084	PRJNA870677	SRS14784382	SAMN30381642	https://sra-downloadb.be-md.ncbi.nlm.nih.gov/sos1/sra-pub-zq-38/SRR021/21206/SRR21206475/SRR21206475.lite.1
Bactrocera_dorsalis	SRR21206476	SRX17217259	SRP394084	PRJNA870677	SRS14784380	SAMN30381641	https://sra-downloadb.be-md.ncbi.nlm.nih.gov/sos1/sra-pub-zq-38/SRR021/21206/SRR21206476/SRR21206476.lite.1
Bactrocera_dorsalis	SRR21206477	SRX17217258	SRP394084	PRJNA870677	SRS14784381	SAMN30381640	https://sra-downloadb.be-md.ncbi.nlm.nih.gov/sos1/sra-pub-zq-38/SRR021/21206/SRR21206477/SRR21206477.lite.1
Bactrocera_dorsalis	SRR21206478	SRX17217257	SRP394084	PRJNA870677	SRS14784379	SAMN30381639	https://sra-downloadb.be-md.ncbi.nlm.nih.gov/sos1/sra-pub-zq-38/SRR021/21206/SRR21206478/SRR21206478.lite.1
Bactrocera_dorsalis	SRR21422034	SRX17426387	SRP395626	PRJNA875651	SRS14981739	SAMN30627059	https://sra-downloadb.be-md.ncbi.nlm.nih.gov/sos4/sra-pub-zq-3/SRR021/21422/SRR21422034/SRR21422034.lite.1
Bactrocera_dorsalis	SRR21422045	SRX17426376	SRP395626	PRJNA875651	SRS14981729	SAMN30627064	https://sra-downloadb.be-md.ncbi.nlm.nih.gov/sos4/sra-pub-zq-3/SRR021/21422/SRR21422045/SRR21422045.lite.1
Bactrocera_dorsalis	SRR21422046	SRX17426375	SRP395626	PRJNA875651	SRS14981727	SAMN30627063	https://sra-downloadb.be-md.ncbi.nlm.nih.gov/sos4/sra-pub-zq-3/SRR021/21422/SRR21422046/SRR21422046.lite.1
Bactrocera_dorsalis	SRR21422047	SRX17426374	SRP395626	PRJNA875651	SRS14981726	SAMN30627062	https://sra-downloadb.be-md.ncbi.nlm.nih.gov/sos4/sra-pub-zq-3/SRR021/21422/SRR21422047/SRR21422047.lite.1
Bactrocera_dorsalis	SRR21422048	SRX17426373	SRP395626	PRJNA875651	SRS14981724	SAMN30627061	https://sra-downloadb.be-md.ncbi.nlm.nih.gov/sos4/sra-pub-zq-3/SRR021/21422/SRR21422048/SRR21422048.lite.1
Bactrocera_dorsalis	SRR21422049	SRX17426372	SRP395626	PRJNA875651	SRS14981725	SAMN30627060	https://sra-downloadb.be-md.ncbi.nlm.nih.gov/sos4/sra-pub-zq-3/SRR021/21422/SRR21422049/SRR21422049.lite.1
Bactrocera_dorsalis	SRR22405795	SRX18375460	SRP409695	PRJNA905195	SRS15861811	SAMN31850787	https://sra-downloadb.be-md.ncbi.nlm.nih.gov/sos4/sra-pub-zq-3/SRR022/22405/SRR22405795/SRR22405795.lite.1
Bactrocera_dorsalis	SRR22405796	SRX18375459	SRP409695	PRJNA905195	SRS15861810	SAMN31850786	https://sra-downloadb.be-md.ncbi.nlm.nih.gov/sos4/sra-pub-zq-3/SRR022/22405/SRR22405796/SRR22405796.lite.1
Bactrocera_dorsalis	SRR22405797	SRX18375458	SRP409695	PRJNA905195	SRS15861809	SAMN31850785	https://sra-downloadb.be-md.ncbi.nlm.nih.gov/sos4/sra-pub-zq-3/SRR022/22405/SRR22405797/SRR22405797.lite.1
Bactrocera_dorsalis	SRR22405798	SRX18375457	SRP409695	PRJNA905195	SRS15861808	SAMN31850784	https://sra-downloadb.be-md.ncbi.nlm.nih.gov/sos4/sra-pub-zq-3/SRR022/22405/SRR22405798/SRR22405798.lite.1
Bactrocera_dorsalis	SRR22405799	SRX18375456	SRP409695	PRJNA905195	SRS15861807	SAMN31850783	https://sra-downloadb.be-md.ncbi.nlm.nih.gov/sos4/sra-pub-zq-3/SRR022/22405/SRR22405799/SRR22405799.lite.1
Bactrocera_dorsalis	SRR22405800	SRX18375455	SRP409695	PRJNA905195	SRS15861806	SAMN31850782	https://sra-downloadb.be-md.ncbi.nlm.nih.gov/sos4/sra-pub-zq-3/SRR022/22405/SRR22405800/SRR22405800.lite.1
Bactrocera_dorsalis	SRR22411971	SRX18381532	SRP409869	PRJNA905490	SRS15867377	SAMN31870942	https://sra-downloadb.be-md.ncbi.nlm.nih.gov/sos2/sra-pub-zq-18/SRR022/22411/SRR22411971/SRR22411971.lite.1
Bactrocera_dorsalis	SRR22411972	SRX18381531	SRP409869	PRJNA905490	SRS15867376	SAMN31870941	https://sra-downloadb.be-md.ncbi.nlm.nih.gov/sos2/sra-pub-zq-18/SRR022/22411/SRR22411972/SRR22411972.lite.1
Bactrocera_dorsalis	SRR22411973	SRX18381530	SRP409869	PRJNA905490	SRS15867375	SAMN31870940	https://sra-downloadb.be-md.ncbi.nlm.nih.gov/sos2/sra-pub-zq-18/SRR022/22411/SRR22411973/SRR22411973.lite.1
Bactrocera_dorsalis	SRR22411974	SRX18381529	SRP409869	PRJNA905490	SRS15867374	SAMN31870939	https://sra-downloadb.be-md.ncbi.nlm.nih.gov/sos2/sra-pub-zq-18/SRR022/22411/SRR22411974/SRR22411974.lite.1
Bactrocera_dorsalis	SRR22411975	SRX18381528	SRP409869	PRJNA905490	SRS15867373	SAMN31870938	https://sra-downloadb.be-md.ncbi.nlm.nih.gov/sos2/sra-pub-zq-18/SRR022/22411/SRR22411975/SRR22411975.lite.1
Bactrocera_dorsalis	SRR22411976	SRX18381527	SRP409869	PRJNA905490	SRS15867372	SAMN31870937	https://sra-downloadb.be-md.ncbi.nlm.nih.gov/sos2/sra-pub-zq-18/SRR022/22411/SRR22411976/SRR22411976.lite.1
Bactrocera_dorsalis	SRR22703932	SRX18666007	SRP412716	PRJNA911574	SRS16109561	SAMN32187419	https://sra-downloadb.be-md.ncbi.nlm.nih.gov/sos4/sra-pub-zq-1/SRR022/22703/SRR22703932/SRR22703932.lite.1
Bactrocera_dorsalis	SRR22703933	SRX18666006	SRP412716	PRJNA911574	SRS16109560	SAMN32187418	https://sra-downloadb.be-md.ncbi.nlm.nih.gov/sos4/sra-pub-zq-1/SRR022/22703/SRR22703933/SRR22703933.lite.1
Bactrocera_dorsalis	SRR22703934	SRX18666005	SRP412716	PRJNA911574	SRS16109559	SAMN32187417	https://sra-downloadb.be-md.ncbi.nlm.nih.gov/sos4/sra-pub-zq-1/SRR022/22703/SRR22703934/SRR22703934.lite.1
Bactrocera_dorsalis	SRR13809651	SRX10192538	SRP308609	PRJNA705540	SRS8339084	SAMN18091373	https://sra-downloadb.be-md.ncbi.nlm.nih.gov/sos3/sra-pub-zq-24/SRR013/13809/SRR13809651/SRR13809651.lite.1
Bactrocera_dorsalis	SRR13809650	SRX10192539	SRP308609	PRJNA705540	SRS8339086	SAMN18091374	https://sra-downloadb.be-md.ncbi.nlm.nih.gov/sos3/sra-pub-zq-22/SRR013/13809/SRR13809650/SRR13809650.lite.1
Bactrocera_dorsalis	SRR13809649	SRX10192540	SRP308609	PRJNA705540	SRS8339087	SAMN18091375	https://sra-downloadb.be-md.ncbi.nlm.nih.gov/sos3/sra-pub-zq-24/SRR013/13809/SRR13809649/SRR13809649.lite.1
Bactrocera_dorsalis	SRR13809648	SRX10192541	SRP308609	PRJNA705540	SRS8339088	SAMN18091376	https://sra-downloadb.be-md.ncbi.nlm.nih.gov/sos3/sra-pub-zq-24/SRR013/13809/SRR13809648/SRR13809648.lite.1
Bactrocera_dorsalis	SRR13809647	SRX10192542	SRP308609	PRJNA705540	SRS8339085	SAMN18091377	https://sra-downloadb.be-md.ncbi.nlm.nih.gov/sos3/sra-pub-zq-24/SRR013/13809/SRR13809647/SRR13809647.lite.1
Bactrocera_dorsalis	SRR13809646	SRX10192543	SRP308609	PRJNA705540	SRS8339089	SAMN18091378	https://sra-downloadb.be-md.ncbi.nlm.nih.gov/sos3/sra-pub-zq-24/SRR013/13809/SRR13809646/SRR13809646.lite.1
Bactrocera_latifrons	DRR174774	DRX165343	DRP005472	PRJDB7958	DRS108030	SAMD00166920	https://sra-downloadb.be-md.ncbi.nlm.nih.gov/sos5/sra-pub-zq-16/DRR000/174/DRR174774.sralite.1
Bactrocera_latifrons	DRR174775	DRX165344	DRP005472	PRJDB7958	DRS108031	SAMD00166921	https://sra-downloadb.be-md.ncbi.nlm.nih.gov/sos3/sra-pub-zq-22/DRR000/174/DRR174775.sralite.1
Bactrocera_latifrons	DRR174776	DRX165345	DRP005472	PRJDB7958	DRS108032	SAMD00166922	https://sra-downloadb.be-md.ncbi.nlm.nih.gov/sos3/sra-pub-zq-22/DRR000/174/DRR174776.sralite.1
Bactrocera_latifrons	DRR174777	DRX165346	DRP005472	PRJDB7958	DRS108033	SAMD00166923	https://sra-downloadb.be-md.ncbi.nlm.nih.gov/sos5/sra-pub-zq-16/DRR000/174/DRR174777.sralite.1
Bactrocera_latifrons	SRR1993646	SRX1007576	SRP057610	PRJNA281765	SRS920457	SAMN03566187	https://sra-downloadb.be-md.ncbi.nlm.nih.gov/sos5/sra-pub-zq-11/SRR001/993/SRR1993646/SRR1993646.sralite.1
Bactrocera_latifrons	SRR1993647	SRX1007577	SRP057610	PRJNA281765	SRS920460	SAMN03566188	https://sra-downloadb.be-md.ncbi.nlm.nih.gov/sos5/sra-pub-zq-11/SRR001/993/SRR1993647/SRR1993647.sralite.1
Bactrocera_latifrons	SRR1993648	SRX1007578	SRP057610	PRJNA281765	SRS920466	SAMN03566189	https://sra-downloadb.be-md.ncbi.nlm.nih.gov/sos5/sra-pub-zq-11/SRR001/993/SRR1993648/SRR1993648.sralite.1
Bactrocera_latifrons	SRR1993650	SRX1007579	SRP057610	PRJNA281765	SRS920467	SAMN03566190	https://sra-downloadb.be-md.ncbi.nlm.nih.gov/sos5/sra-pub-zq-11/SRR001/993/SRR1993650/SRR1993650.sralite.1
Bactrocera_latifrons	SRR1993651	SRX1007580	SRP057610	PRJNA281765	SRS920468	SAMN03566191	https://sra-downloadb.be-md.ncbi.nlm.nih.gov/sos5/sra-pub-zq-11/SRR001/993/SRR1993651/SRR1993651.sralite.1
Bactrocera_oleae	SRR826668	SRX265053	SRP021044	PRJNA196340	SRS412316	SAMN01999494	https://sra-downloadb.be-md.ncbi.nlm.nih.gov/sos5/sra-pub-zq-11/SRR000/826/SRR826668.sralite.1
Bactrocera_oleae	SRR826666	SRX265051	SRP021044	PRJNA196340	SRS412314	SAMN01999492	https://sra-downloadb.be-md.ncbi.nlm.nih.gov/sos5/sra-pub-zq-11/SRR000/826/SRR826666.sralite.1
Bactrocera_oleae	SRR826665	SRX265050	SRP021044	PRJNA196340	SRS412313	SAMN01999493	https://sra-downloadb.be-md.ncbi.nlm.nih.gov/sos5/sra-pub-zq-11/SRR000/826/SRR826665.sralite.1
Bactrocera_oleae	SRR5559328	SRX2822448	SRP107076	PRJNA385725	SRS2199531	SAMN06909111	https://sra-downloadb.be-md.ncbi.nlm.nih.gov/sos5/sra-pub-zq-14/SRR005/559/SRR5559328.sralite.1
Bactrocera_oleae	SRR5559327	SRX2822449	SRP107076	PRJNA385725	SRS2199532	SAMN06909112	https://sra-downloadb.be-md.ncbi.nlm.nih.gov/sos5/sra-pub-zq-14/SRR005/559/SRR5559327.sralite.1
Bactrocera_oleae	SRR826667	SRX265052	SRP021044	PRJNA196340	SRS412315	SAMN02009266	https://sra-downloadb.be-md.ncbi.nlm.nih.gov/sos5/sra-pub-zq-11/SRR000/826/SRR826667.sralite.1
Bactrocera_oleae	SRR1118729	SRX608074	SRP035409	PRJNA231981	SRS639595	SAMN02463570	https://sra-pub-run-odp.s3.amazonaws.com/sra/SRR1118729/SRR1118729
Bactrocera_oleae	SRR1118727	SRX608072	SRP035409	PRJNA231981	SRS639594	SAMN02463584	https://sra-pub-run-odp.s3.amazonaws.com/sra/SRR1118727/SRR1118727
Bactrocera_oleae	SRR13732903	SRX10120534	SRP306867	PRJNA702479	SRS8275227	SAMN17957373	https://sra-pub-run-odp.s3.amazonaws.com/sra/SRR13732903/SRR13732903
Bactrocera_oleae	SRR13732904	SRX10120535	SRP306867	PRJNA702479	SRS8275228	SAMN17957372	https://sra-pub-run-odp.s3.amazonaws.com/sra/SRR13732904/SRR13732904
Bactrocera_oleae	SRR13732905	SRX10120536	SRP306867	PRJNA702479	SRS8275229	SAMN17957371	https://sra-pub-run-odp.s3.amazonaws.com/sra/SRR13732905/SRR13732905
Bactrocera_oleae	SRR1118245	SRX433119	SRP035409	PRJNA231981	SRS533314	SAMN02463585	https://sra-pub-run-odp.s3.amazonaws.com/sra/SRR1118245/SRR1118245
Bactrocera_oleae	SRR1118760	SRX608073	SRP035409	PRJNA231981	SRS639593	SAMN02463583	https://sra-pub-run-odp.s3.amazonaws.com/sra/SRR1118760/SRR1118760
Bactrocera_oleae	SRR8800821	SRX5589548	SRP189010	PRJNA288990	SRS4515061	SAMN03840585	https://sra-pub-run-odp.s3.amazonaws.com/sra/SRR8800821/SRR8800821
Bactrocera_oleae	SRR8800822	SRX5589547	SRP189010	PRJNA288990	SRS4515061	SAMN03840585	https://sra-downloadb.be-md.ncbi.nlm.nih.gov/sos5/sra-pub-zq-11/SRR008/800/SRR8800822.sralite.1
Bactrocera_oleae	SRR8800823	SRX5589546	SRP189010	PRJNA288990	SRS4515061	SAMN03840585	https://sra-downloadb.be-md.ncbi.nlm.nih.gov/sos5/sra-pub-zq-11/SRR008/800/SRR8800823.sralite.1
Bactrocera_oleae	SRR8800824	SRX5589545	SRP189010	PRJNA288990	SRS4515061	SAMN03840585	https://sra-downloadb.be-md.ncbi.nlm.nih.gov/sos5/sra-pub-zq-16/SRR008/800/SRR8800824.sralite.1
Bactrocera_oleae	SRR8800825	SRX5589544	SRP189010	PRJNA288990	SRS4515061	SAMN03840585	https://sra-downloadb.be-md.ncbi.nlm.nih.gov/sos5/sra-pub-zq-11/SRR008/800/SRR8800825.sralite.1
Bactrocera_oleae	SRR8800826	SRX5589543	SRP189010	PRJNA288990	SRS4515061	SAMN03840585	https://sra-pub-run-odp.s3.amazonaws.com/sra/SRR8800826/SRR8800826
Bactrocera_oleae	SRR8800827	SRX5589542	SRP189010	PRJNA288990	SRS4515061	SAMN03840585	https://sra-downloadb.be-md.ncbi.nlm.nih.gov/sos5/sra-pub-zq-16/SRR008/800/SRR8800827.sralite.1
Bactrocera_oleae	SRR8800828	SRX5589541	SRP189010	PRJNA288990	SRS4515061	SAMN03840585	https://sra-downloadb.be-md.ncbi.nlm.nih.gov/sos5/sra-pub-zq-11/SRR008/800/SRR8800828.sralite.1
Bactrocera_oleae	SRR8800829	SRX5589540	SRP189010	PRJNA288990	SRS4515061	SAMN03840585	https://sra-downloadb.be-md.ncbi.nlm.nih.gov/sos5/sra-pub-zq-16/SRR008/800/SRR8800829.sralite.1
Bactrocera_oleae	SRR8800830	SRX5589539	SRP189010	PRJNA288990	SRS4515061	SAMN03840585	https://sra-pub-run-odp.s3.amazonaws.com/sra/SRR8800830/SRR8800830
Bactrocera_oleae	SRR8800831	SRX5589538	SRP189010	PRJNA288990	SRS4515061	SAMN03840585	https://sra-downloadb.be-md.ncbi.nlm.nih.gov/sos5/sra-pub-zq-16/SRR008/800/SRR8800831.sralite.1
Bactrocera_oleae	SRR8800832	SRX5589537	SRP189010	PRJNA288990	SRS4515061	SAMN03840585	https://sra-pub-run-odp.s3.amazonaws.com/sra/SRR8800832/SRR8800832
Bactrocera_oleae	SRR8800833	SRX5589536	SRP189010	PRJNA288990	SRS4515061	SAMN03840585	https://sra-downloadb.be-md.ncbi.nlm.nih.gov/sos5/sra-pub-zq-11/SRR880/0833/SRR8800833.sralite.1
Bactrocera_oleae	SRR8800834	SRX5589535	SRP189010	PRJNA288990	SRS4515061	SAMN03840585	https://sra-downloadb.be-md.ncbi.nlm.nih.gov/sos5/sra-pub-zq-11/SRR880/0834/SRR8800834.sralite.1
Bactrocera_oleae	SRR8800835	SRX5589534	SRP189010	PRJNA288990	SRS4515061	SAMN03840585	https://sra-pub-run-odp.s3.amazonaws.com/sra/SRR8800835/SRR8800835
Bactrocera_oleae	SRR8819878	SRX5608342	SRP189010	PRJNA288990	SRS4515061	SAMN03840585	https://sra-pub-run-odp.s3.amazonaws.com/sra/SRR8819878/SRR8819878
Bactrocera_oleae	SRR8819879	SRX5608341	SRP189010	PRJNA288990	SRS4515061	SAMN03840585	https://sra-downloadb.be-md.ncbi.nlm.nih.gov/sos5/sra-pub-zq-16/SRR008/819/SRR8819879.sralite.1
Bactrocera_oleae	SRR8819880	SRX5608340	SRP189010	PRJNA288990	SRS4515061	SAMN03840585	https://sra-downloadb.be-md.ncbi.nlm.nih.gov/sos5/sra-pub-zq-11/SRR881/9880/SRR8819880.sralite.1
Bactrocera_oleae	SRR8819881	SRX5608339	SRP189010	PRJNA288990	SRS4515061	SAMN03840585	https://sra-downloadb.be-md.ncbi.nlm.nih.gov/sos5/sra-pub-zq-11/SRR881/9881/SRR8819881.sralite.1
Bactrocera_oleae	SRR8819882	SRX5608338	SRP189010	PRJNA288990	SRS4515061	SAMN03840585	https://sra-downloadb.be-md.ncbi.nlm.nih.gov/sos5/sra-pub-zq-16/SRR008/819/SRR8819882.sralite.1
Bactrocera_oleae	SRR8819883	SRX5608337	SRP189010	PRJNA288990	SRS4515061	SAMN03840585	https://sra-pub-run-odp.s3.amazonaws.com/sra/SRR8819883/SRR8819883
Bactrocera_oleae	SRR8819884	SRX5608336	SRP189010	PRJNA288990	SRS4515061	SAMN03840585	https://sra-pub-run-odp.s3.amazonaws.com/sra/SRR8819884/SRR8819884
Bactrocera_oleae	SRR8819885	SRX5608335	SRP189010	PRJNA288990	SRS4515061	SAMN03840585	https://sra-downloadb.be-md.ncbi.nlm.nih.gov/sos5/sra-pub-zq-16/SRR008/819/SRR8819885.sralite.1
Bactrocera_oleae	SRR8819886	SRX5608334	SRP189010	PRJNA288990	SRS4515061	SAMN03840585	https://sra-downloadb.be-md.ncbi.nlm.nih.gov/sos5/sra-pub-zq-11/SRR881/9886/SRR8819886.sralite.1
Bactrocera_oleae	SRR8819887	SRX5608333	SRP189010	PRJNA288990	SRS4515061	SAMN03840585	https://sra-downloadb.be-md.ncbi.nlm.nih.gov/sos5/sra-pub-zq-14/SRR008/819/SRR8819887.sralite.1
Bactrocera_oleae	SRR8820069	SRX5608516	SRP189010	PRJNA288990	SRS4515061	SAMN03840585	https://sra-downloadb.be-md.ncbi.nlm.nih.gov/sos5/sra-pub-zq-16/SRR008/8820/SRR8820069/SRR8820069.lite.1
Bactrocera_oleae	SRR8820070	SRX5608515	SRP189010	PRJNA288990	SRS4515061	SAMN03840585	https://sra-downloadb.be-md.ncbi.nlm.nih.gov/sos5/sra-pub-zq-11/SRR008/8820/SRR8820070/SRR8820070.lite.1
Bactrocera_oleae	SRR8820071	SRX5608514	SRP189010	PRJNA288990	SRS4515061	SAMN03840585	https://sra-downloadb.be-md.ncbi.nlm.nih.gov/sos5/sra-pub-zq-16/SRR008/8820/SRR8820071/SRR8820071.lite.1
Bactrocera_oleae	SRR8820072	SRX5608513	SRP189010	PRJNA288990	SRS4515061	SAMN03840585	https://sra-downloadb.be-md.ncbi.nlm.nih.gov/sos5/sra-pub-zq-16/SRR008/8820/SRR8820072/SRR8820072.lite.1
Bactrocera_oleae	SRR8820073	SRX5608512	SRP189010	PRJNA288990	SRS4515061	SAMN03840585	https://sra-pub-run-odp.s3.amazonaws.com/sra/SRR8820073/SRR8820073
Bactrocera_oleae	SRR8820074	SRX5608511	SRP189010	PRJNA288990	SRS4515061	SAMN03840585	https://sra-downloadb.be-md.ncbi.nlm.nih.gov/sos5/sra-pub-zq-11/SRR008/8820/SRR8820074/SRR8820074.lite.1
Bactrocera_oleae	SRR8820075	SRX5608510	SRP189010	PRJNA288990	SRS4515061	SAMN03840585	https://sra-downloadb.be-md.ncbi.nlm.nih.gov/sos5/sra-pub-zq-11/SRR008/8820/SRR8820075/SRR8820075.lite.1
Bactrocera_oleae	SRR8820076	SRX5608509	SRP189010	PRJNA288990	SRS4515061	SAMN03840585	https://sra-downloadb.be-md.ncbi.nlm.nih.gov/sos5/sra-pub-zq-16/SRR008/8820/SRR8820076/SRR8820076.lite.1
Bactrocera_oleae	SRR9677507	SRX6437808	SRP189010	PRJNA288990	SRS4515061	SAMN03840585	https://sra-pub-run-odp.s3.amazonaws.com/sra/SRR9677507/SRR9677507
Bactrocera_oleae	SRR9677508	SRX6437807	SRP189010	PRJNA288990	SRS4515061	SAMN03840585	https://sra-downloadb.be-md.ncbi.nlm.nih.gov/sos5/sra-pub-zq-16/SRR009/677/SRR9677508.sralite.1
Bagarius_yarrelli	SRR8367572	SRX5177882	SRP149864	PRJNA447978	SRS4185145	SAMN10617680	https://sra-downloadb.be-md.ncbi.nlm.nih.gov/sos5/sra-pub-zq-14/SRR008/367/SRR8367572.sralite.1
Bagarius_yarrelli	SRR6426006	SRX3518270	SRP127660	PRJNA427776	SRS2795308	SAMN08272378	https://sra-downloadb.be-md.ncbi.nlm.nih.gov/sos5/sra-pub-zq-14/SRR006/426/SRR6426006.sralite.1
Bagarius_yarrelli	SRR6426007	SRX3518271	SRP127660	PRJNA427776	SRS2795335	SAMN08272422	https://sra-downloadb.be-md.ncbi.nlm.nih.gov/sos5/sra-pub-zq-14/SRR006/426/SRR6426007.sralite.1
Bagarius_yarrelli	SRR6426008	SRX3518272	SRP127660	PRJNA427776	SRS2795309	SAMN08272421	https://sra-downloadb.be-md.ncbi.nlm.nih.gov/sos5/sra-pub-zq-14/SRR006/426/SRR6426008.sralite.1
Bagarius_yarrelli	SRR6426009	SRX3518273	SRP127660	PRJNA427776	SRS2795310	SAMN08272420	https://sra-downloadb.be-md.ncbi.nlm.nih.gov/sos5/sra-pub-zq-14/SRR006/426/SRR6426009.sralite.1
Bagarius_yarrelli	SRR6426010	SRX3518274	SRP127660	PRJNA427776	SRS2795311	SAMN08272419	https://sra-downloadb.be-md.ncbi.nlm.nih.gov/sos5/sra-pub-zq-14/SRR006/426/SRR6426010.sralite.1
Bagarius_yarrelli	SRR6426011	SRX3518275	SRP127660	PRJNA427776	SRS2795312	SAMN08272418	https://sra-downloadb.be-md.ncbi.nlm.nih.gov/sos5/sra-pub-zq-14/SRR006/426/SRR6426011.sralite.1
Bagarius_yarrelli	SRR6426012	SRX3518276	SRP127660	PRJNA427776	SRS2795313	SAMN08272417	https://sra-downloadb.be-md.ncbi.nlm.nih.gov/sos5/sra-pub-zq-14/SRR006/426/SRR6426012.sralite.1
Bagarius_yarrelli	SRR6426013	SRX3518277	SRP127660	PRJNA427776	SRS2795314	SAMN08272416	https://sra-downloadb.be-md.ncbi.nlm.nih.gov/sos5/sra-pub-zq-14/SRR006/426/SRR6426013.sralite.1
Bagarius_yarrelli	SRR6426014	SRX3518278	SRP127660	PRJNA427776	SRS2795315	SAMN08272415	https://sra-downloadb.be-md.ncbi.nlm.nih.gov/sos5/sra-pub-zq-14/SRR006/426/SRR6426014.sralite.1
Bagarius_yarrelli	SRR8614092	SRX5413128	SRP186525	PRJNA523489	SRS4390884	SAMN10979322	https://sra-pub-run-odp.s3.amazonaws.com/sra/SRR8614092/SRR8614092
Balaenoptera_acutorostrata	SRR918699	SRX313597	SRP025154	PRJNA72723	SRS451282	SAMN02194641	https://sra-downloadb.be-md.ncbi.nlm.nih.gov/sos5/sra-pub-zq-11/SRR000/918/SRR918699.sralite.1
Balaenoptera_acutorostrata	SRR918701	SRX313599	SRP025154	PRJNA72723	SRS451283	SAMN02194642	https://sra-downloadb.be-md.ncbi.nlm.nih.gov/sos5/sra-pub-zq-11/SRR000/918/SRR918701.sralite.1
Balaenoptera_acutorostrata	SRR919295	SRX313693	SRP025154	PRJNA72723	SRS451309	SAMN02194643	https://sra-downloadb.be-md.ncbi.nlm.nih.gov/sos5/sra-pub-zq-14/SRR000/919/SRR919295.sralite.1
Balaenoptera_acutorostrata	SRR919296	SRX313696	SRP025154	PRJNA72723	SRS451312	SAMN02194676	https://sra-downloadb.be-md.ncbi.nlm.nih.gov/sos5/sra-pub-zq-14/SRR000/919/SRR919296.sralite.1
Balaenoptera_acutorostrata	SRR922125	SRX315118	SRP025154	PRJNA72723	SRS452569	SAMN02194640	https://sra-downloadb.be-md.ncbi.nlm.nih.gov/sos5/sra-pub-zq-11/SRR922/125/SRR922125.sralite.1
Balaenoptera_acutorostrata	SRR922171	SRX315126	SRP025154	PRJNA72723	SRS452600	SAMN02194679	https://sra-downloadb.be-md.ncbi.nlm.nih.gov/sos5/sra-pub-zq-11/SRR000/922/SRR922171.sralite.1
Balaenoptera_acutorostrata	SRR922446	SRX316176	SRP025154	PRJNA72723	SRS453631	SAMN02194680	https://sra-downloadb.be-md.ncbi.nlm.nih.gov/sos5/sra-pub-zq-11/SRR000/922/SRR922446.sralite.1
Balaenoptera_acutorostrata	SRR923807	SRX316587	SRP025154	PRJNA72723	SRS453904	SAMN02194681	https://sra-downloadb.be-md.ncbi.nlm.nih.gov/sos5/sra-pub-zq-11/SRR000/923/SRR923807.sralite.1
Batillaria_attramentaria	SRR6214983	SRX3323651	SRP121398	PRJNA415312	SRS2628160	SAMN07815273	https://sra-downloadb.be-md.ncbi.nlm.nih.gov/sos5/sra-pub-zq-14/SRR006/214/SRR6214983.sralite.1
Batillaria_attramentaria	SRR6214982	SRX3323652	SRP121398	PRJNA415312	SRS2628161	SAMN07815275	https://sra-downloadb.be-md.ncbi.nlm.nih.gov/sos5/sra-pub-zq-14/SRR006/214/SRR6214982.sralite.1
Batillaria_attramentaria	SRR6214981	SRX3323653	SRP121398	PRJNA415312	SRS2628162	SAMN07815277	https://sra-downloadb.be-md.ncbi.nlm.nih.gov/sos5/sra-pub-zq-14/SRR006/214/SRR6214981.sralite.1
Batillaria_attramentaria	SRR6214980	SRX3323654	SRP121398	PRJNA415312	SRS2628163	SAMN07815279	https://sra-downloadb.be-md.ncbi.nlm.nih.gov/sos5/sra-pub-zq-14/SRR006/214/SRR6214980.sralite.1
Batillaria_attramentaria	SRR6214979	SRX3323655	SRP121398	PRJNA415312	SRS2628164	SAMN07815281	https://sra-downloadb.be-md.ncbi.nlm.nih.gov/sos5/sra-pub-zq-14/SRR006/214/SRR6214979.sralite.1
Batillaria_attramentaria	SRR6214974	SRX3323660	SRP121398	PRJNA415312	SRS2628169	SAMN07815283	https://sra-downloadb.be-md.ncbi.nlm.nih.gov/sos5/sra-pub-zq-14/SRR006/214/SRR6214974.sralite.1
Batillaria_attramentaria	SRR6214973	SRX3323661	SRP121398	PRJNA415312	SRS2628170	SAMN07815285	https://sra-downloadb.be-md.ncbi.nlm.nih.gov/sos5/sra-pub-zq-14/SRR006/214/SRR6214973.sralite.1
Batillaria_attramentaria	SRR6214972	SRX3323662	SRP121398	PRJNA415312	SRS2628171	SAMN07815287	https://sra-downloadb.be-md.ncbi.nlm.nih.gov/sos5/sra-pub-zq-14/SRR006/214/SRR6214972.sralite.1
Batillaria_attramentaria	SRR6214971	SRX3323663	SRP121398	PRJNA415312	SRS2628172	SAMN07815289	https://sra-downloadb.be-md.ncbi.nlm.nih.gov/sos5/sra-pub-zq-14/SRR006/214/SRR6214971.sralite.1
Batillaria_attramentaria	SRR6214978	SRX3323656	SRP121398	PRJNA415312	SRS2628165	SAMN07815291	https://sra-downloadb.be-md.ncbi.nlm.nih.gov/sos5/sra-pub-zq-14/SRR006/214/SRR6214978.sralite.1
Batillaria_attramentaria	SRR6214993	SRX3323641	SRP121398	PRJNA415312	SRS2628150	SAMN07815293	https://sra-downloadb.be-md.ncbi.nlm.nih.gov/sos5/sra-pub-zq-14/SRR006/214/SRR6214993.sralite.1
Batillaria_attramentaria	SRR6214992	SRX3323642	SRP121398	PRJNA415312	SRS2628151	SAMN07815295	https://sra-downloadb.be-md.ncbi.nlm.nih.gov/sos5/sra-pub-zq-14/SRR006/214/SRR6214992.sralite.1
Batillaria_attramentaria	SRR5757170	SRX2957283	SRP110513	PRJNA391930	SRS2314462	SAMN07278786	https://sra-downloadb.be-md.ncbi.nlm.nih.gov/sos5/sra-pub-zq-14/SRR005/757/SRR5757170.sralite.1
Batillaria_attramentaria	SRR5757171	SRX2957282	SRP110513	PRJNA391930	SRS2314461	SAMN07278788	https://sra-downloadb.be-md.ncbi.nlm.nih.gov/sos5/sra-pub-zq-14/SRR005/757/SRR5757171.sralite.1
Batillaria_attramentaria	SRR5757168	SRX2957285	SRP110513	PRJNA391930	SRS2314464	SAMN07278790	https://sra-downloadb.be-md.ncbi.nlm.nih.gov/sos5/sra-pub-zq-14/SRR005/757/SRR5757168.sralite.1
Batillaria_attramentaria	SRR5757169	SRX2957284	SRP110513	PRJNA391930	SRS2314463	SAMN07278792	https://sra-downloadb.be-md.ncbi.nlm.nih.gov/sos5/sra-pub-zq-14/SRR005/757/SRR5757169.sralite.1
Batillaria_attramentaria	SRR5757166	SRX2957287	SRP110513	PRJNA391930	SRS2314466	SAMN07278794	https://sra-downloadb.be-md.ncbi.nlm.nih.gov/sos5/sra-pub-zq-14/SRR005/757/SRR5757166.sralite.1
Batillaria_attramentaria	SRR5757167	SRX2957286	SRP110513	PRJNA391930	SRS2314465	SAMN07278796	https://sra-downloadb.be-md.ncbi.nlm.nih.gov/sos5/sra-pub-zq-14/SRR005/757/SRR5757167.sralite.1
Batillaria_attramentaria	SRR5757164	SRX2957289	SRP110513	PRJNA391930	SRS2314468	SAMN07278798	https://sra-downloadb.be-md.ncbi.nlm.nih.gov/sos5/sra-pub-zq-14/SRR005/757/SRR5757164.sralite.1
Batillaria_attramentaria	SRR5757165	SRX2957288	SRP110513	PRJNA391930	SRS2314467	SAMN07278800	https://sra-downloadb.be-md.ncbi.nlm.nih.gov/sos5/sra-pub-zq-14/SRR005/757/SRR5757165.sralite.1
Batillaria_attramentaria	SRR5757172	SRX2957281	SRP110513	PRJNA391930	SRS2314460	SAMN07278802	https://sra-downloadb.be-md.ncbi.nlm.nih.gov/sos5/sra-pub-zq-14/SRR005/757/SRR5757172.sralite.1
Batillaria_attramentaria	SRR5757173	SRX2957280	SRP110513	PRJNA391930	SRS2314459	SAMN07278804	https://sra-downloadb.be-md.ncbi.nlm.nih.gov/sos5/sra-pub-zq-14/SRR005/757/SRR5757173.sralite.1
Batillaria_attramentaria	SRR5757174	SRX2957279	SRP110513	PRJNA391930	SRS2314458	SAMN07278806	https://sra-downloadb.be-md.ncbi.nlm.nih.gov/sos5/sra-pub-zq-14/SRR005/757/SRR5757174.sralite.1
Batillaria_attramentaria	SRR5757175	SRX2957278	SRP110513	PRJNA391930	SRS2314457	SAMN07278808	https://sra-downloadb.be-md.ncbi.nlm.nih.gov/sos5/sra-pub-zq-14/SRR005/757/SRR5757175.sralite.1
Batillaria_attramentaria	SRR6214991	SRX3323643	SRP121398	PRJNA415312	SRS2628152	SAMN07815297	https://sra-downloadb.be-md.ncbi.nlm.nih.gov/sos5/sra-pub-zq-14/SRR006/214/SRR6214991.sralite.1
Batillaria_attramentaria	SRR6214990	SRX3323644	SRP121398	PRJNA415312	SRS2628153	SAMN07815299	https://sra-downloadb.be-md.ncbi.nlm.nih.gov/sos5/sra-pub-zq-14/SRR006/214/SRR6214990.sralite.1
Batillaria_attramentaria	SRR6214989	SRX3323645	SRP121398	PRJNA415312	SRS2628154	SAMN07815301	https://sra-downloadb.be-md.ncbi.nlm.nih.gov/sos5/sra-pub-zq-14/SRR006/214/SRR6214989.sralite.1
Batillaria_attramentaria	SRR6214975	SRX3323659	SRP121398	PRJNA415312	SRS2628168	SAMN07815303	https://sra-downloadb.be-md.ncbi.nlm.nih.gov/sos5/sra-pub-zq-14/SRR006/214/SRR6214975.sralite.1
Batillaria_attramentaria	SRR6214976	SRX3323658	SRP121398	PRJNA415312	SRS2628167	SAMN07815305	https://sra-downloadb.be-md.ncbi.nlm.nih.gov/sos5/sra-pub-zq-14/SRR006/214/SRR6214976.sralite.1
Batillaria_attramentaria	SRR6214977	SRX3323657	SRP121398	PRJNA415312	SRS2628166	SAMN07815307	https://sra-downloadb.be-md.ncbi.nlm.nih.gov/sos5/sra-pub-zq-14/SRR006/214/SRR6214977.sralite.1
Batillaria_attramentaria	SRR6214970	SRX3323664	SRP121398	PRJNA415312	SRS2628173	SAMN07815309	https://sra-downloadb.be-md.ncbi.nlm.nih.gov/sos5/sra-pub-zq-14/SRR006/214/SRR6214970.sralite.1
Batillaria_attramentaria	SRR6214984	SRX3323650	SRP121398	PRJNA415312	SRS2628159	SAMN07815311	https://sra-downloadb.be-md.ncbi.nlm.nih.gov/sos5/sra-pub-zq-14/SRR006/214/SRR6214984.sralite.1
Batillaria_attramentaria	SRR6214985	SRX3323649	SRP121398	PRJNA415312	SRS2628158	SAMN07815313	https://sra-downloadb.be-md.ncbi.nlm.nih.gov/sos5/sra-pub-zq-14/SRR006/214/SRR6214985.sralite.1
Batillaria_attramentaria	SRR6214986	SRX3323648	SRP121398	PRJNA415312	SRS2628157	SAMN07815315	https://sra-downloadb.be-md.ncbi.nlm.nih.gov/sos5/sra-pub-zq-14/SRR006/214/SRR6214986.sralite.1
Batillaria_attramentaria	SRR6214987	SRX3323647	SRP121398	PRJNA415312	SRS2628156	SAMN07815317	https://sra-downloadb.be-md.ncbi.nlm.nih.gov/sos5/sra-pub-zq-14/SRR006/214/SRR6214987.sralite.1
Batillaria_attramentaria	SRR6214988	SRX3323646	SRP121398	PRJNA415312	SRS2628155	SAMN07815319	https://sra-downloadb.be-md.ncbi.nlm.nih.gov/sos5/sra-pub-zq-14/SRR006/214/SRR6214988.sralite.1
Belonocnema_treatae	SRR10953998	SRX7620507	SRP244090	PRJNA602724	SRS6052843	SAMN13905845	https://sra-pub-run-odp.s3.amazonaws.com/sra/SRR10953998/SRR10953998
Belonocnema_treatae	SRR10954002	SRX7620503	SRP244090	PRJNA602724	SRS6052840	SAMN13905843	https://sra-pub-run-odp.s3.amazonaws.com/sra/SRR10954002/SRR10954002
Belonocnema_treatae	SRR10954001	SRX7620504	SRP244090	PRJNA602724	SRS6052841	SAMN13905844	https://sra-pub-run-odp.s3.amazonaws.com/sra/SRR10954001/SRR10954001
Belonocnema_treatae	SRR10953991	SRX7620514	SRP244090	PRJNA602724	SRS6052850	SAMN13905852	https://sra-pub-run-odp.s3.amazonaws.com/sra/SRR10953991/SRR10953991
Belonocnema_treatae	SRR10954000	SRX7620505	SRP244090	PRJNA602724	SRS6052844	SAMN13905853	https://sra-pub-run-odp.s3.amazonaws.com/sra/SRR10954000/SRR10954000
Belonocnema_treatae	SRR10953999	SRX7620506	SRP244090	PRJNA602724	SRS6052842	SAMN13905854	https://sra-downloadb.be-md.ncbi.nlm.nih.gov/sos5/sra-pub-zq-16/SRR010/953/SRR10953999.sralite.1
Belonocnema_treatae	SRR10953997	SRX7620508	SRP244090	PRJNA602724	SRS6052846	SAMN13905846	https://sra-pub-run-odp.s3.amazonaws.com/sra/SRR10953997/SRR10953997
Belonocnema_treatae	SRR10953996	SRX7620509	SRP244090	PRJNA602724	SRS6052845	SAMN13905847	https://sra-pub-run-odp.s3.amazonaws.com/sra/SRR10953996/SRR10953996
Belonocnema_treatae	SRR10953995	SRX7620510	SRP244090	PRJNA602724	SRS6052847	SAMN13905848	https://sra-pub-run-odp.s3.amazonaws.com/sra/SRR10953995/SRR10953995
Belonocnema_treatae	SRR10953994	SRX7620511	SRP244090	PRJNA602724	SRS6052851	SAMN13905849	https://sra-pub-run-odp.s3.amazonaws.com/sra/SRR10953994/SRR10953994
Belonocnema_treatae	SRR10953993	SRX7620512	SRP244090	PRJNA602724	SRS6052849	SAMN13905850	https://sra-pub-run-odp.s3.amazonaws.com/sra/SRR10953993/SRR10953993
Belonocnema_treatae	SRR10953992	SRX7620513	SRP244090	PRJNA602724	SRS6052848	SAMN13905851	https://sra-pub-run-odp.s3.amazonaws.com/sra/SRR10953992/SRR10953992
Belonocnema_treatae	SRR10961350	SRX7627001	SRP244090	PRJNA602724	SRS6058631	SAMN13916553	https://sra-pub-run-odp.s3.amazonaws.com/sra/SRR10961350/SRR10961350
Belonocnema_treatae	SRR10961349	SRX7627002	SRP244090	PRJNA602724	SRS6058632	SAMN13916554	https://sra-pub-run-odp.s3.amazonaws.com/sra/SRR10961349/SRR10961349
Bemisia_tabaci	SRR15365153	SRX11667600	SRP331429	PRJNA752712	SRS9700177	SAMN20606040	https://sra-downloadb.be-md.ncbi.nlm.nih.gov/sos3/sra-pub-zq-22/SRR015/15365/SRR15365153/SRR15365153.lite.1
Bemisia_tabaci	SRR15365152	SRX11667601	SRP331429	PRJNA752712	SRS9700178	SAMN20606041	https://sra-downloadb.be-md.ncbi.nlm.nih.gov/sos3/sra-pub-zq-24/SRR015/15365/SRR15365152/SRR15365152.lite.1
Bemisia_tabaci	SRR15365151	SRX11667602	SRP331429	PRJNA752712	SRS9700179	SAMN20606042	https://sra-downloadb.be-md.ncbi.nlm.nih.gov/sos3/sra-pub-zq-24/SRR015/15365/SRR15365151/SRR15365151.lite.1
Bemisia_tabaci	SRR15365150	SRX11667603	SRP331429	PRJNA752712	SRS9700180	SAMN20606043	https://sra-downloadb.be-md.ncbi.nlm.nih.gov/sos3/sra-pub-zq-24/SRR015/15365/SRR15365150/SRR15365150.lite.1
Bemisia_tabaci	SRR15365149	SRX11667604	SRP331429	PRJNA752712	SRS9700181	SAMN20606044	https://sra-downloadb.be-md.ncbi.nlm.nih.gov/sos3/sra-pub-zq-24/SRR015/15365/SRR15365149/SRR15365149.lite.1
Bemisia_tabaci	SRR15365148	SRX11667605	SRP331429	PRJNA752712	SRS9700182	SAMN20606045	https://sra-downloadb.be-md.ncbi.nlm.nih.gov/sos3/sra-pub-zq-24/SRR015/15365/SRR15365148/SRR15365148.lite.1
Bemisia_tabaci	SRR15512875	SRX11811661	SRP333121	PRJNA755609	SRS9826180	SAMN20837968	https://sra-downloadb.be-md.ncbi.nlm.nih.gov/sos1/sra-pub-zq-38/SRR015/15512/SRR15512875/SRR15512875.lite.1
Bemisia_tabaci	SRR15512869	SRX11811667	SRP333121	PRJNA755609	SRS9826185	SAMN20837974	https://sra-downloadb.be-md.ncbi.nlm.nih.gov/sos1/sra-pub-zq-38/SRR015/15512/SRR15512869/SRR15512869.lite.1
Bemisia_tabaci	SRR15512868	SRX11811668	SRP333121	PRJNA755609	SRS9826187	SAMN20837975	https://sra-downloadb.be-md.ncbi.nlm.nih.gov/sos1/sra-pub-zq-38/SRR015/15512/SRR15512868/SRR15512868.lite.1
Bemisia_tabaci	SRR15512867	SRX11811669	SRP333121	PRJNA755609	SRS9826188	SAMN20837976	https://sra-downloadb.be-md.ncbi.nlm.nih.gov/sos1/sra-pub-zq-38/SRR015/15512/SRR15512867/SRR15512867.lite.1
Bemisia_tabaci	SRR15667004	SRX11963870	SRP334666	PRJNA758724	SRS9973004	SAMN21033103	https://sra-downloadb.be-md.ncbi.nlm.nih.gov/sos4/sra-pub-zq-1/SRR015/15667/SRR15667004/SRR15667004.lite.1
Bemisia_tabaci	SRR15674524	SRX11970933	SRP334823	PRJNA758803	SRS9980107	SAMN21036538	https://sra-downloadb.be-md.ncbi.nlm.nih.gov/sos2/sra-pub-zq-18/SRR015/15674/SRR15674524/SRR15674524.lite.1
Bemisia_tabaci	SRR15682806	SRX11979104	SRP335124	PRJNA759071	SRS9987370	SAMN21155484	https://sra-downloadb.be-md.ncbi.nlm.nih.gov/sos1/sra-pub-zq-38/SRR015/15682/SRR15682806/SRR15682806.lite.1
Bemisia_tabaci	SRR15682805	SRX11979105	SRP335124	PRJNA759071	SRS9987371	SAMN21155485	https://sra-downloadb.be-md.ncbi.nlm.nih.gov/sos3/sra-pub-zq-22/SRR015/15682/SRR15682805/SRR15682805.lite.1
Bemisia_tabaci	SRR15682804	SRX11979106	SRP335124	PRJNA759071	SRS9987372	SAMN21155486	https://sra-downloadb.be-md.ncbi.nlm.nih.gov/sos1/sra-pub-zq-38/SRR015/15682/SRR15682804/SRR15682804.lite.1
Bemisia_tabaci	SRR15682803	SRX11979107	SRP335124	PRJNA759071	SRS9987373	SAMN21155487	https://sra-downloadb.be-md.ncbi.nlm.nih.gov/sos1/sra-pub-zq-38/SRR015/15682/SRR15682803/SRR15682803.lite.1
Bemisia_tabaci	SRR15682802	SRX11979108	SRP335124	PRJNA759071	SRS9987374	SAMN21155488	https://sra-downloadb.be-md.ncbi.nlm.nih.gov/sos1/sra-pub-zq-38/SRR015/15682/SRR15682802/SRR15682802.lite.1
Bemisia_tabaci	SRR15682801	SRX11979109	SRP335124	PRJNA759071	SRS9987375	SAMN21155489	https://sra-downloadb.be-md.ncbi.nlm.nih.gov/sos3/sra-pub-zq-22/SRR015/15682/SRR15682801/SRR15682801.lite.1
Bemisia_tabaci	SRR16114558	SRX12400117	SRP339255	PRJNA722189	SRS10369627	SAMN21895111	https://sra-downloadb.be-md.ncbi.nlm.nih.gov/sos1/sra-pub-zq-38/SRR016/16114/SRR16114558/SRR16114558.lite.1
Bemisia_tabaci	SRR16114557	SRX12400118	SRP339255	PRJNA722189	SRS10369628	SAMN21895112	https://sra-downloadb.be-md.ncbi.nlm.nih.gov/sos1/sra-pub-zq-38/SRR016/16114/SRR16114557/SRR16114557.lite.1
Bemisia_tabaci	SRR16114555	SRX12400120	SRP339255	PRJNA722189	SRS10369629	SAMN21895122	https://sra-downloadb.be-md.ncbi.nlm.nih.gov/sos3/sra-pub-zq-24/SRR016/16114/SRR16114555/SRR16114555.lite.1
Bemisia_tabaci	SRR16114556	SRX12400119	SRP339255	PRJNA722189	SRS10369630	SAMN21895121	https://sra-downloadb.be-md.ncbi.nlm.nih.gov/sos1/sra-pub-zq-38/SRR016/16114/SRR16114556/SRR16114556.lite.1
Bemisia_tabaci	SRR16114554	SRX12400121	SRP339255	PRJNA722189	SRS10369631	SAMN21895123	https://sra-downloadb.be-md.ncbi.nlm.nih.gov/sos1/sra-pub-zq-38/SRR016/16114/SRR16114554/SRR16114554.lite.1
Bemisia_tabaci	SRR16114553	SRX12400122	SRP339255	PRJNA722189	SRS10369632	SAMN21895124	https://sra-downloadb.be-md.ncbi.nlm.nih.gov/sos1/sra-pub-zq-38/SRR016/16114/SRR16114553/SRR16114553.lite.1
Bemisia_tabaci	SRR16114552	SRX12400123	SRP339255	PRJNA722189	SRS10369633	SAMN21895125	https://sra-downloadb.be-md.ncbi.nlm.nih.gov/sos2/sra-pub-zq-18/SRR016/16114/SRR16114552/SRR16114552.lite.1
Bemisia_tabaci	SRR16114551	SRX12400124	SRP339255	PRJNA722189	SRS10369634	SAMN21895126	https://sra-downloadb.be-md.ncbi.nlm.nih.gov/sos1/sra-pub-zq-38/SRR016/16114/SRR16114551/SRR16114551.lite.1
Bemisia_tabaci	SRR16114549	SRX12400126	SRP339255	PRJNA722189	SRS10369635	SAMN21895113	https://sra-downloadb.be-md.ncbi.nlm.nih.gov/sos1/sra-pub-zq-38/SRR016/16114/SRR16114549/SRR16114549.lite.1
Bemisia_tabaci	SRR16114548	SRX12400127	SRP339255	PRJNA722189	SRS10369636	SAMN21895114	https://sra-downloadb.be-md.ncbi.nlm.nih.gov/sos1/sra-pub-zq-38/SRR016/16114/SRR16114548/SRR16114548.lite.1
Bemisia_tabaci	SRR16114550	SRX12400125	SRP339255	PRJNA722189	SRS10369637	SAMN21895127	https://sra-downloadb.be-md.ncbi.nlm.nih.gov/sos1/sra-pub-zq-38/SRR016/16114/SRR16114550/SRR16114550.lite.1
Bemisia_tabaci	SRR16114547	SRX12400128	SRP339255	PRJNA722189	SRS10369638	SAMN21895115	https://sra-downloadb.be-md.ncbi.nlm.nih.gov/sos2/sra-pub-zq-18/SRR016/16114/SRR16114547/SRR16114547.lite.1
Bemisia_tabaci	SRR16114546	SRX12400129	SRP339255	PRJNA722189	SRS10369639	SAMN21895116	https://sra-downloadb.be-md.ncbi.nlm.nih.gov/sos1/sra-pub-zq-38/SRR016/16114/SRR16114546/SRR16114546.lite.1
Bemisia_tabaci	SRR16114543	SRX12400132	SRP339255	PRJNA722189	SRS10369640	SAMN21895119	https://sra-downloadb.be-md.ncbi.nlm.nih.gov/sos1/sra-pub-zq-38/SRR016/16114/SRR16114543/SRR16114543.lite.1
Bemisia_tabaci	SRR16114545	SRX12400130	SRP339255	PRJNA722189	SRS10369641	SAMN21895117	https://sra-downloadb.be-md.ncbi.nlm.nih.gov/sos1/sra-pub-zq-38/SRR016/16114/SRR16114545/SRR16114545.lite.1
Bemisia_tabaci	SRR16114544	SRX12400131	SRP339255	PRJNA722189	SRS10369642	SAMN21895118	https://sra-downloadb.be-md.ncbi.nlm.nih.gov/sos1/sra-pub-zq-38/SRR016/16114/SRR16114544/SRR16114544.lite.1
Bemisia_tabaci	SRR16114542	SRX12400133	SRP339255	PRJNA722189	SRS10369643	SAMN21895120	https://sra-downloadb.be-md.ncbi.nlm.nih.gov/sos1/sra-pub-zq-38/SRR016/16114/SRR16114542/SRR16114542.lite.1
Bemisia_tabaci	SRR17642937	SRX13811186	SRP355399	PRJNA797870	SRS11691874	SAMN25039232	https://sra-downloadb.be-md.ncbi.nlm.nih.gov/sos3/sra-pub-zq-24/SRR017/17642/SRR17642937/SRR17642937.lite.1
Bemisia_tabaci	SRR17642936	SRX13811187	SRP355399	PRJNA797870	SRS11691875	SAMN25039242	https://sra-downloadb.be-md.ncbi.nlm.nih.gov/sos4/sra-pub-zq-1/SRR017/17642/SRR17642936/SRR17642936.lite.1
Bemisia_tabaci	SRR17642935	SRX13811188	SRP355399	PRJNA797870	SRS11691876	SAMN25039244	https://sra-downloadb.be-md.ncbi.nlm.nih.gov/sos3/sra-pub-zq-22/SRR017/17642/SRR17642935/SRR17642935.lite.1
Bemisia_tabaci	SRR17642934	SRX13811189	SRP355399	PRJNA797870	SRS11691877	SAMN25039246	https://sra-downloadb.be-md.ncbi.nlm.nih.gov/sos2/sra-pub-zq-20/SRR017/17642/SRR17642934/SRR17642934.lite.1
Bemisia_tabaci	SRR17642933	SRX13811190	SRP355399	PRJNA797870	SRS11691878	SAMN25039248	https://sra-downloadb.be-md.ncbi.nlm.nih.gov/sos1/sra-pub-zq-38/SRR017/17642/SRR17642933/SRR17642933.lite.1
Bemisia_tabaci	SRR17642932	SRX13811191	SRP355399	PRJNA797870	SRS11691879	SAMN25039250	https://sra-downloadb.be-md.ncbi.nlm.nih.gov/sos3/sra-pub-zq-22/SRR017/17642/SRR17642932/SRR17642932.lite.1
Bemisia_tabaci	SRR17642931	SRX13811192	SRP355399	PRJNA797870	SRS11691880	SAMN25039234	https://sra-downloadb.be-md.ncbi.nlm.nih.gov/sos2/sra-pub-zq-20/SRR017/17642/SRR17642931/SRR17642931.lite.1
Bemisia_tabaci	SRR17642930	SRX13811193	SRP355399	PRJNA797870	SRS11691881	SAMN25039252	https://sra-downloadb.be-md.ncbi.nlm.nih.gov/sos2/sra-pub-zq-20/SRR017/17642/SRR17642930/SRR17642930.lite.1
Bemisia_tabaci	SRR17642929	SRX13811194	SRP355399	PRJNA797870	SRS11691882	SAMN25039254	https://sra-downloadb.be-md.ncbi.nlm.nih.gov/sos3/sra-pub-zq-22/SRR017/17642/SRR17642929/SRR17642929.lite.1
Bemisia_tabaci	SRR17642928	SRX13811195	SRP355399	PRJNA797870	SRS11691883	SAMN25039236	https://sra-downloadb.be-md.ncbi.nlm.nih.gov/sos3/sra-pub-zq-24/SRR017/17642/SRR17642928/SRR17642928.lite.1
Bemisia_tabaci	SRR17642927	SRX13811196	SRP355399	PRJNA797870	SRS11691884	SAMN25039238	https://sra-downloadb.be-md.ncbi.nlm.nih.gov/sos2/sra-pub-zq-20/SRR017/17642/SRR17642927/SRR17642927.lite.1
Bemisia_tabaci	SRR17642926	SRX13811197	SRP355399	PRJNA797870	SRS11691885	SAMN25039240	https://sra-downloadb.be-md.ncbi.nlm.nih.gov/sos2/sra-pub-zq-20/SRR017/17642/SRR17642926/SRR17642926.lite.1
Bemisia_tabaci	SRR20771022	SRX16790905	SRP389589	PRJNA865034	SRS14416707	SAMN30089808	https://sra-downloadb.be-md.ncbi.nlm.nih.gov/sos3/sra-pub-zq-24/SRR020/20771/SRR20771022/SRR20771022.lite.1
Bemisia_tabaci	SRR20771021	SRX16790906	SRP389589	PRJNA865034	SRS14416708	SAMN30089809	https://sra-downloadb.be-md.ncbi.nlm.nih.gov/sos3/sra-pub-zq-24/SRR020/20771/SRR20771021/SRR20771021.lite.1
Bemisia_tabaci	SRR20771020	SRX16790907	SRP389589	PRJNA865034	SRS14416709	SAMN30089810	https://sra-downloadb.be-md.ncbi.nlm.nih.gov/sos2/sra-pub-zq-18/SRR020/20771/SRR20771020/SRR20771020.lite.1
Benincasa_hispida	SRR8464309	SRX5270906	SRP180414	PRJNA514971	SRS4271612	SAMN10739872	https://sra-downloadb.be-md.ncbi.nlm.nih.gov/sos5/sra-pub-zq-16/SRR008/464/SRR8464309.sralite.1
Benincasa_hispida	SRR8464310	SRX5270905	SRP180414	PRJNA514971	SRS4271611	SAMN10739873	https://sra-pub-run-odp.s3.amazonaws.com/sra/SRR8464310/SRR8464310
Benincasa_hispida	SRR8464311	SRX5270904	SRP180414	PRJNA514971	SRS4271610	SAMN10739874	https://sra-downloadb.be-md.ncbi.nlm.nih.gov/sos5/sra-pub-zq-14/SRR008/464/SRR8464311.sralite.1
Benincasa_hispida	SRR8758660	SRX5549218	SRP189006	PRJNA526796	SRS4514798	SAMN11175079	https://sra-pub-run-odp.s3.amazonaws.com/sra/SRR8758660/SRR8758660
Benincasa_hispida	SRR8758661	SRX5549217	SRP189006	PRJNA526796	SRS4514797	SAMN11175080	https://sra-downloadb.be-md.ncbi.nlm.nih.gov/sos5/sra-pub-zq-16/SRR008/758/SRR8758661.sralite.1
Benincasa_hispida	SRR8758654	SRX5549224	SRP189006	PRJNA526796	SRS4514804	SAMN11175081	https://sra-downloadb.be-md.ncbi.nlm.nih.gov/sos5/sra-pub-zq-14/SRR008/758/SRR8758654.sralite.1
Benincasa_hispida	SRR8464317	SRX5270898	SRP180414	PRJNA514971	SRS4271604	SAMN10739890	https://sra-pub-run-odp.s3.amazonaws.com/sra/SRR8464317/SRR8464317
Benincasa_hispida	SRR8464318	SRX5270897	SRP180414	PRJNA514971	SRS4271603	SAMN10739891	https://sra-downloadb.be-md.ncbi.nlm.nih.gov/sos5/sra-pub-zq-16/SRR008/464/SRR8464318.sralite.1
Benincasa_hispida	SRR8464328	SRX5270887	SRP180414	PRJNA514971	SRS4271593	SAMN10739892	https://sra-downloadb.be-md.ncbi.nlm.nih.gov/sos5/sra-pub-zq-16/SRR008/464/SRR8464328.sralite.1
Benincasa_hispida	SRR8464315	SRX5270900	SRP180414	PRJNA514971	SRS4271606	SAMN10739878	https://sra-pub-run-odp.s3.amazonaws.com/sra/SRR8464315/SRR8464315
Benincasa_hispida	SRR8464316	SRX5270899	SRP180414	PRJNA514971	SRS4271605	SAMN10739879	https://sra-pub-run-odp.s3.amazonaws.com/sra/SRR8464316/SRR8464316
Benincasa_hispida	SRR8464307	SRX5270908	SRP180414	PRJNA514971	SRS4271614	SAMN10739880	https://sra-downloadb.be-md.ncbi.nlm.nih.gov/sos5/sra-pub-zq-14/SRR008/464/SRR8464307.sralite.1
Benincasa_hispida	SRR8464325	SRX5270890	SRP180414	PRJNA514971	SRS4271596	SAMN10739884	https://sra-pub-run-odp.s3.amazonaws.com/sra/SRR8464325/SRR8464325
Benincasa_hispida	SRR8464326	SRX5270889	SRP180414	PRJNA514971	SRS4271595	SAMN10739885	https://sra-pub-run-odp.s3.amazonaws.com/sra/SRR8464326/SRR8464326
Benincasa_hispida	SRR8464319	SRX5270896	SRP180414	PRJNA514971	SRS4271602	SAMN10739886	https://sra-pub-run-odp.s3.amazonaws.com/sra/SRR8464319/SRR8464319
Benincasa_hispida	SRR8758658	SRX5549220	SRP189006	PRJNA526796	SRS4514800	SAMN11175073	https://sra-downloadb.be-md.ncbi.nlm.nih.gov/sos5/sra-pub-zq-14/SRR008/758/SRR8758658.sralite.1
Benincasa_hispida	SRR8758653	SRX5549225	SRP189006	PRJNA526796	SRS4514805	SAMN11175074	https://sra-downloadb.be-md.ncbi.nlm.nih.gov/sos5/sra-pub-zq-14/SRR008/758/SRR8758653.sralite.1
Benincasa_hispida	SRR8758656	SRX5549222	SRP189006	PRJNA526796	SRS4514802	SAMN11175075	https://sra-pub-run-odp.s3.amazonaws.com/sra/SRR8758656/SRR8758656
Benincasa_hispida	SRR10238151	SRX6957386	SRP224600	PRJNA576156	SRS5484273	SAMN12930523	https://sra-pub-run-odp.s3.amazonaws.com/sra/SRR10238151/SRR10238151
Benincasa_hispida	SRR10238166	SRX6957371	SRP224600	PRJNA576156	SRS5484258	SAMN12930524	https://sra-downloadb.be-md.ncbi.nlm.nih.gov/sos5/sra-pub-zq-14/SRR010/238/SRR10238166.sralite.1
Benincasa_hispida	SRR10238165	SRX6957372	SRP224600	PRJNA576156	SRS5484259	SAMN12930525	https://sra-pub-run-odp.s3.amazonaws.com/sra/SRR10238165/SRR10238165
Benincasa_hispida	SRR10238164	SRX6957373	SRP224600	PRJNA576156	SRS5484260	SAMN12930526	https://sra-pub-run-odp.s3.amazonaws.com/sra/SRR10238164/SRR10238164
Benincasa_hispida	SRR10238163	SRX6957374	SRP224600	PRJNA576156	SRS5484261	SAMN12930527	https://sra-pub-run-odp.s3.amazonaws.com/sra/SRR10238163/SRR10238163
Benincasa_hispida	SRR10238162	SRX6957375	SRP224600	PRJNA576156	SRS5484262	SAMN12930528	https://sra-pub-run-odp.s3.amazonaws.com/sra/SRR10238162/SRR10238162
Benincasa_hispida	SRR10238161	SRX6957376	SRP224600	PRJNA576156	SRS5484263	SAMN12930529	https://sra-downloadb.be-md.ncbi.nlm.nih.gov/sos5/sra-pub-zq-14/SRR010/238/SRR10238161.sralite.1
Benincasa_hispida	SRR10238160	SRX6957377	SRP224600	PRJNA576156	SRS5484264	SAMN12930530	https://sra-downloadb.be-md.ncbi.nlm.nih.gov/sos5/sra-pub-zq-14/SRR010/238/SRR10238160.sralite.1
Benincasa_hispida	SRR10238159	SRX6957378	SRP224600	PRJNA576156	SRS5484265	SAMN12930531	https://sra-downloadb.be-md.ncbi.nlm.nih.gov/sos5/sra-pub-zq-14/SRR010/238/SRR10238159.sralite.1
Benincasa_hispida	SRR10238168	SRX6957369	SRP224600	PRJNA576156	SRS5484256	SAMN12930514	https://sra-downloadb.be-md.ncbi.nlm.nih.gov/sos5/sra-pub-zq-14/SRR010/238/SRR10238168.sralite.1
Benincasa_hispida	SRR10238167	SRX6957370	SRP224600	PRJNA576156	SRS5484257	SAMN12930515	https://sra-downloadb.be-md.ncbi.nlm.nih.gov/sos5/sra-pub-zq-14/SRR010/238/SRR10238167.sralite.1
Benincasa_hispida	SRR10238158	SRX6957379	SRP224600	PRJNA576156	SRS5484266	SAMN12930516	https://sra-downloadb.be-md.ncbi.nlm.nih.gov/sos5/sra-pub-zq-14/SRR010/238/SRR10238158.sralite.1
Benincasa_hispida	SRR10238157	SRX6957380	SRP224600	PRJNA576156	SRS5484267	SAMN12930517	https://sra-downloadb.be-md.ncbi.nlm.nih.gov/sos5/sra-pub-zq-14/SRR010/238/SRR10238157.sralite.1
Benincasa_hispida	SRR10238156	SRX6957381	SRP224600	PRJNA576156	SRS5484268	SAMN12930518	https://sra-pub-run-odp.s3.amazonaws.com/sra/SRR10238156/SRR10238156
Benincasa_hispida	SRR10238155	SRX6957382	SRP224600	PRJNA576156	SRS5484269	SAMN12930519	https://sra-pub-run-odp.s3.amazonaws.com/sra/SRR10238155/SRR10238155
Benincasa_hispida	SRR10238154	SRX6957383	SRP224600	PRJNA576156	SRS5484270	SAMN12930520	https://sra-pub-run-odp.s3.amazonaws.com/sra/SRR10238154/SRR10238154
Benincasa_hispida	SRR10238153	SRX6957384	SRP224600	PRJNA576156	SRS5484271	SAMN12930521	https://sra-downloadb.be-md.ncbi.nlm.nih.gov/sos5/sra-pub-zq-14/SRR010/238/SRR10238153.sralite.1
Benincasa_hispida	SRR10238152	SRX6957385	SRP224600	PRJNA576156	SRS5484272	SAMN12930522	https://sra-pub-run-odp.s3.amazonaws.com/sra/SRR10238152/SRR10238152
Benincasa_hispida	SRR837378	SRX273352	SRP022031	PRJNA200348	SRS417789	SAMN02061985	https://sra-downloadb.be-md.ncbi.nlm.nih.gov/sos5/sra-pub-zq-11/SRR000/837/SRR837378.sralite.1
Benincasa_hispida	SRR8464312	SRX5270903	SRP180414	PRJNA514971	SRS4271609	SAMN10739875	https://sra-downloadb.be-md.ncbi.nlm.nih.gov/sos5/sra-pub-zq-16/SRR008/464/SRR8464312.sralite.1
Benincasa_hispida	SRR8464313	SRX5270902	SRP180414	PRJNA514971	SRS4271608	SAMN10739876	https://sra-pub-run-odp.s3.amazonaws.com/sra/SRR8464313/SRR8464313
Benincasa_hispida	SRR8464314	SRX5270901	SRP180414	PRJNA514971	SRS4271607	SAMN10739877	https://sra-pub-run-odp.s3.amazonaws.com/sra/SRR8464314/SRR8464314
Benincasa_hispida	SRR8758655	SRX5549223	SRP189006	PRJNA526796	SRS4514803	SAMN11175082	https://sra-downloadb.be-md.ncbi.nlm.nih.gov/sos5/sra-pub-zq-16/SRR008/758/SRR8758655.sralite.1
Benincasa_hispida	SRR8758652	SRX5549226	SRP189006	PRJNA526796	SRS4514806	SAMN11175083	https://sra-downloadb.be-md.ncbi.nlm.nih.gov/sos5/sra-pub-zq-16/SRR008/758/SRR8758652.sralite.1
Benincasa_hispida	SRR8758659	SRX5549219	SRP189006	PRJNA526796	SRS4514799	SAMN11175084	https://sra-pub-run-odp.s3.amazonaws.com/sra/SRR8758659/SRR8758659
Benincasa_hispida	SRR8464327	SRX5270888	SRP180414	PRJNA514971	SRS4271594	SAMN10739893	https://sra-downloadb.be-md.ncbi.nlm.nih.gov/sos5/sra-pub-zq-16/SRR008/464/SRR8464327.sralite.1
Benincasa_hispida	SRR8464330	SRX5270885	SRP180414	PRJNA514971	SRS4271591	SAMN10739894	https://sra-pub-run-odp.s3.amazonaws.com/sra/SRR8464330/SRR8464330
Benincasa_hispida	SRR8464329	SRX5270886	SRP180414	PRJNA514971	SRS4271592	SAMN10739895	https://sra-downloadb.be-md.ncbi.nlm.nih.gov/sos5/sra-pub-zq-16/SRR008/464/SRR8464329.sralite.1
Benincasa_hispida	SRR8464308	SRX5270907	SRP180414	PRJNA514971	SRS4271613	SAMN10739881	https://sra-pub-run-odp.s3.amazonaws.com/sra/SRR8464308/SRR8464308
Benincasa_hispida	SRR8464323	SRX5270892	SRP180414	PRJNA514971	SRS4271598	SAMN10739882	https://sra-downloadb.be-md.ncbi.nlm.nih.gov/sos5/sra-pub-zq-16/SRR008/464/SRR8464323.sralite.1
Benincasa_hispida	SRR8464324	SRX5270891	SRP180414	PRJNA514971	SRS4271597	SAMN10739883	https://sra-pub-run-odp.s3.amazonaws.com/sra/SRR8464324/SRR8464324
Benincasa_hispida	SRR8464320	SRX5270895	SRP180414	PRJNA514971	SRS4271601	SAMN10739887	https://sra-pub-run-odp.s3.amazonaws.com/sra/SRR8464320/SRR8464320
Beta_vulgaris	SRR11836729	SRX8387172	SRP262530	PRJNA634158	SRS6687726	SAMN14970436	https://sra-pub-run-odp.s3.amazonaws.com/sra/SRR11836729/SRR11836729
Beta_vulgaris	SRR11836730	SRX8387171	SRP262530	PRJNA634158	SRS6687726	SAMN14970436	https://sra-pub-sars-cov2.s3.amazonaws.com/run/SRR11836730/SRR11836730
Beta_vulgaris	SRR11836731	SRX8387170	SRP262530	PRJNA634158	SRS6687726	SAMN14970436	https://sra-downloadb.be-md.ncbi.nlm.nih.gov/sos5/sra-pub-zq-14/SRR011/11836/SRR11836731/SRR11836731.lite.1
Beta_vulgaris	SRR11836732	SRX8387169	SRP262530	PRJNA634158	SRS6687726	SAMN14970436	https://sra-pub-run-odp.s3.amazonaws.com/sra/SRR11836732/SRR11836732
Beta_vulgaris	SRR11836733	SRX8387168	SRP262530	PRJNA634158	SRS6687726	SAMN14970436	https://sra-pub-run-odp.s3.amazonaws.com/sra/SRR11836733/SRR11836733
Beta_vulgaris	SRR11836734	SRX8387167	SRP262530	PRJNA634158	SRS6687726	SAMN14970436	https://sra-pub-run-odp.s3.amazonaws.com/sra/SRR11836734/SRR11836734
Beta_vulgaris	SRR11836735	SRX8387166	SRP262530	PRJNA634158	SRS6687726	SAMN14970436	https://sra-downloadb.be-md.ncbi.nlm.nih.gov/sos5/sra-pub-zq-14/SRR011/11836/SRR11836735/SRR11836735.lite.1
Beta_vulgaris	SRR11836736	SRX8387165	SRP262530	PRJNA634158	SRS6687726	SAMN14970436	https://sra-pub-sars-cov2.s3.amazonaws.com/run/SRR11836736/SRR11836736
Beta_vulgaris	SRR11836737	SRX8387164	SRP262530	PRJNA634158	SRS6687726	SAMN14970436	https://sra-pub-run-odp.s3.amazonaws.com/sra/SRR11836737/SRR11836737
Beta_vulgaris	SRR11836738	SRX8387163	SRP262530	PRJNA634158	SRS6687726	SAMN14970436	https://sra-pub-run-odp.s3.amazonaws.com/sra/SRR11836738/SRR11836738
Beta_vulgaris	SRR11836739	SRX8387162	SRP262530	PRJNA634158	SRS6687726	SAMN14970436	https://sra-downloadb.be-md.ncbi.nlm.nih.gov/sos5/sra-pub-zq-14/SRR011/11836/SRR11836739/SRR11836739.lite.1
Beta_vulgaris	SRR11836740	SRX8387161	SRP262530	PRJNA634158	SRS6687726	SAMN14970436	https://sra-pub-run-odp.s3.amazonaws.com/sra/SRR11836740/SRR11836740
Beta_vulgaris	SRR11836741	SRX8387160	SRP262530	PRJNA634158	SRS6687726	SAMN14970436	https://sra-downloadb.be-md.ncbi.nlm.nih.gov/sos5/sra-pub-zq-14/SRR011/11836/SRR11836741/SRR11836741.lite.1
Beta_vulgaris	SRR11836742	SRX8387159	SRP262530	PRJNA634158	SRS6687726	SAMN14970436	https://sra-pub-run-odp.s3.amazonaws.com/sra/SRR11836742/SRR11836742
Beta_vulgaris	SRR11836743	SRX8387158	SRP262530	PRJNA634158	SRS6687726	SAMN14970436	https://sra-downloadb.be-md.ncbi.nlm.nih.gov/sos5/sra-pub-zq-14/SRR011/11836/SRR11836743/SRR11836743.lite.1
Beta_vulgaris	SRR11836744	SRX8387157	SRP262530	PRJNA634158	SRS6687726	SAMN14970436	https://sra-pub-run-odp.s3.amazonaws.com/sra/SRR11836744/SRR11836744
Beta_vulgaris	SRR11836745	SRX8387156	SRP262530	PRJNA634158	SRS6687726	SAMN14970436	https://sra-pub-run-odp.s3.amazonaws.com/sra/SRR11836745/SRR11836745
Beta_vulgaris	SRR11836746	SRX8387155	SRP262530	PRJNA634158	SRS6687726	SAMN14970436	https://sra-pub-run-odp.s3.amazonaws.com/sra/SRR11836746/SRR11836746
Beta_vulgaris	SRR11836747	SRX8387154	SRP262530	PRJNA634158	SRS6687726	SAMN14970436	https://sra-pub-run-odp.s3.amazonaws.com/sra/SRR11836747/SRR11836747
Beta_vulgaris	SRR11836748	SRX8387153	SRP262530	PRJNA634158	SRS6687726	SAMN14970436	https://sra-pub-run-odp.s3.amazonaws.com/sra/SRR11836748/SRR11836748
Beta_vulgaris	SRR11836749	SRX8387152	SRP262530	PRJNA634158	SRS6687726	SAMN14970436	https://sra-pub-run-odp.s3.amazonaws.com/sra/SRR11836749/SRR11836749
Beta_vulgaris	SRR11836750	SRX8387151	SRP262530	PRJNA634158	SRS6687726	SAMN14970436	https://sra-pub-run-odp.s3.amazonaws.com/sra/SRR11836750/SRR11836750
Beta_vulgaris	SRR11821851	SRX8372464	SRP262530	PRJNA634158	SRS6687726	SAMN14970436	https://sra-pub-run-odp.s3.amazonaws.com/sra/SRR11821851/SRR11821851
Beta_vulgaris	SRR11836751	SRX8387150	SRP262530	PRJNA634158	SRS6687726	SAMN14970436	https://sra-pub-run-odp.s3.amazonaws.com/sra/SRR11836751/SRR11836751
Beta_vulgaris	SRR11836752	SRX8387149	SRP262530	PRJNA634158	SRS6687726	SAMN14970436	https://sra-downloadb.be-md.ncbi.nlm.nih.gov/sos5/sra-pub-zq-14/SRR011/11836/SRR11836752/SRR11836752.lite.1
Beta_vulgaris	SRR11836753	SRX8387148	SRP262530	PRJNA634158	SRS6687726	SAMN14970436	https://sra-downloadb.be-md.ncbi.nlm.nih.gov/sos5/sra-pub-zq-14/SRR011/11836/SRR11836753/SRR11836753.lite.1
Beta_vulgaris	SRR11836754	SRX8387147	SRP262530	PRJNA634158	SRS6687726	SAMN14970436	https://sra-pub-run-odp.s3.amazonaws.com/sra/SRR11836754/SRR11836754
Beta_vulgaris	SRR11243750	SRX7855443	SRP251693	PRJNA610534	SRS6264740	SAMN14305395	https://sra-downloadb.be-md.ncbi.nlm.nih.gov/sos5/sra-pub-zq-16/SRR011/243/SRR11243750.sralite.1
Beta_vulgaris	SRR11243751	SRX7855442	SRP251693	PRJNA610534	SRS6264740	SAMN14305395	https://sra-pub-run-odp.s3.amazonaws.com/sra/SRR11243751/SRR11243751
Beta_vulgaris	SRR11243752	SRX7855441	SRP251693	PRJNA610534	SRS6264740	SAMN14305395	https://sra-pub-run-odp.s3.amazonaws.com/sra/SRR11243752/SRR11243752
Beta_vulgaris	SRR11243753	SRX7855440	SRP251693	PRJNA610534	SRS6264740	SAMN14305395	https://sra-pub-run-odp.s3.amazonaws.com/sra/SRR11243753/SRR11243753
Beta_vulgaris	SRR11243754	SRX7855439	SRP251693	PRJNA610534	SRS6264740	SAMN14305395	https://sra-pub-run-odp.s3.amazonaws.com/sra/SRR11243754/SRR11243754
Beta_vulgaris	SRR11243755	SRX7855438	SRP251693	PRJNA610534	SRS6264740	SAMN14305395	https://sra-pub-run-odp.s3.amazonaws.com/sra/SRR11243755/SRR11243755
Beta_vulgaris	SRR11243756	SRX7855437	SRP251693	PRJNA610534	SRS6264740	SAMN14305395	https://sra-pub-run-odp.s3.amazonaws.com/sra/SRR11243756/SRR11243756
Beta_vulgaris	SRR11243757	SRX7855436	SRP251693	PRJNA610534	SRS6264740	SAMN14305395	https://sra-pub-run-odp.s3.amazonaws.com/sra/SRR11243757/SRR11243757
Beta_vulgaris	SRR11243758	SRX7855435	SRP251693	PRJNA610534	SRS6264740	SAMN14305395	https://sra-pub-run-odp.s3.amazonaws.com/sra/SRR11243758/SRR11243758
Beta_vulgaris	SRR11243759	SRX7855434	SRP251693	PRJNA610534	SRS6264740	SAMN14305395	https://sra-pub-run-odp.s3.amazonaws.com/sra/SRR11243759/SRR11243759
Beta_vulgaris	SRR11243760	SRX7855433	SRP251693	PRJNA610534	SRS6264740	SAMN14305395	https://sra-pub-run-odp.s3.amazonaws.com/sra/SRR11243760/SRR11243760
Beta_vulgaris	SRR11243761	SRX7855432	SRP251693	PRJNA610534	SRS6264740	SAMN14305395	https://sra-pub-run-odp.s3.amazonaws.com/sra/SRR11243761/SRR11243761
Beta_vulgaris	SRR11243762	SRX7855431	SRP251693	PRJNA610534	SRS6264740	SAMN14305395	https://sra-pub-run-odp.s3.amazonaws.com/sra/SRR11243762/SRR11243762
Beta_vulgaris	SRR11243763	SRX7855430	SRP251693	PRJNA610534	SRS6264740	SAMN14305395	https://sra-pub-run-odp.s3.amazonaws.com/sra/SRR11243763/SRR11243763
Beta_vulgaris	SRR11243764	SRX7855429	SRP251693	PRJNA610534	SRS6264740	SAMN14305395	https://sra-pub-run-odp.s3.amazonaws.com/sra/SRR11243764/SRR11243764
Beta_vulgaris	SRR11243765	SRX7855428	SRP251693	PRJNA610534	SRS6264740	SAMN14305395	https://sra-pub-run-odp.s3.amazonaws.com/sra/SRR11243765/SRR11243765
Beta_vulgaris	SRR11243766	SRX7855427	SRP251693	PRJNA610534	SRS6264740	SAMN14305395	https://sra-downloadb.be-md.ncbi.nlm.nih.gov/sos5/sra-pub-zq-16/SRR011/243/SRR11243766.sralite.1
Beta_vulgaris	SRR11243767	SRX7855426	SRP251693	PRJNA610534	SRS6264740	SAMN14305395	https://sra-pub-run-odp.s3.amazonaws.com/sra/SRR11243767/SRR11243767
Beta_vulgaris	SRR11243768	SRX7855425	SRP251693	PRJNA610534	SRS6264740	SAMN14305395	https://sra-pub-run-odp.s3.amazonaws.com/sra/SRR11243768/SRR11243768
Beta_vulgaris	SRR11243769	SRX7855424	SRP251693	PRJNA610534	SRS6264740	SAMN14305395	https://sra-downloadb.be-md.ncbi.nlm.nih.gov/sos5/sra-pub-zq-16/SRR011/243/SRR11243769.sralite.1
Beta_vulgaris	SRR11243770	SRX7855423	SRP251693	PRJNA610534	SRS6264740	SAMN14305395	https://sra-pub-run-odp.s3.amazonaws.com/sra/SRR11243770/SRR11243770
Beta_vulgaris	SRR11243771	SRX7855422	SRP251693	PRJNA610534	SRS6264740	SAMN14305395	https://sra-pub-run-odp.s3.amazonaws.com/sra/SRR11243771/SRR11243771
Beta_vulgaris	SRR11243772	SRX7855421	SRP251693	PRJNA610534	SRS6264740	SAMN14305395	https://sra-pub-run-odp.s3.amazonaws.com/sra/SRR11243772/SRR11243772
Betta_splendens	DRR207891	DRX198241	DRP006115	PRJDB9261	DRS139262	SAMD00202630	https://sra-pub-run-odp.s3.amazonaws.com/sra/DRR207891/DRR207891
Betta_splendens	DRR207892	DRX198242	DRP006115	PRJDB9261	DRS139263	SAMD00202631	https://sra-pub-run-odp.s3.amazonaws.com/sra/DRR207892/DRR207892
Betta_splendens	DRR207893	DRX198243	DRP006115	PRJDB9261	DRS139264	SAMD00202632	https://sra-pub-run-odp.s3.amazonaws.com/sra/DRR207893/DRR207893
Betta_splendens	DRR207894	DRX198244	DRP006115	PRJDB9261	DRS139265	SAMD00202633	https://sra-pub-run-odp.s3.amazonaws.com/sra/DRR207894/DRR207894
Betta_splendens	DRR207895	DRX198245	DRP006115	PRJDB9261	DRS139266	SAMD00202634	https://sra-pub-run-odp.s3.amazonaws.com/sra/DRR207895/DRR207895
Betta_splendens	DRR207896	DRX198246	DRP006115	PRJDB9261	DRS139267	SAMD00202635	https://sra-pub-run-odp.s3.amazonaws.com/sra/DRR207896/DRR207896
Betta_splendens	DRR207897	DRX198247	DRP006115	PRJDB9261	DRS139268	SAMD00202636	https://sra-pub-run-odp.s3.amazonaws.com/sra/DRR207897/DRR207897
Betta_splendens	DRR207898	DRX198248	DRP006115	PRJDB9261	DRS139269	SAMD00202637	https://sra-pub-run-odp.s3.amazonaws.com/sra/DRR207898/DRR207898
Betta_splendens	DRR207899	DRX198249	DRP006115	PRJDB9261	DRS139270	SAMD00202638	https://sra-pub-run-odp.s3.amazonaws.com/sra/DRR207899/DRR207899
Betta_splendens	DRR207900	DRX198250	DRP006115	PRJDB9261	DRS139271	SAMD00202639	https://sra-pub-run-odp.s3.amazonaws.com/sra/DRR207900/DRR207900
Betta_splendens	DRR207901	DRX198251	DRP006115	PRJDB9261	DRS139272	SAMD00202640	https://sra-pub-run-odp.s3.amazonaws.com/sra/DRR207901/DRR207901
Betta_splendens	DRR207902	DRX198252	DRP006115	PRJDB9261	DRS139273	SAMD00202641	https://sra-pub-run-odp.s3.amazonaws.com/sra/DRR207902/DRR207902
Betta_splendens	DRR207903	DRX198253	DRP006115	PRJDB9261	DRS139274	SAMD00202642	https://sra-pub-run-odp.s3.amazonaws.com/sra/DRR207903/DRR207903
Betta_splendens	DRR207904	DRX198254	DRP006115	PRJDB9261	DRS139275	SAMD00202643	https://sra-pub-run-odp.s3.amazonaws.com/sra/DRR207904/DRR207904
Betta_splendens	DRR207905	DRX198255	DRP006115	PRJDB9261	DRS139276	SAMD00202644	https://sra-pub-run-odp.s3.amazonaws.com/sra/DRR207905/DRR207905
Betta_splendens	DRR207906	DRX198256	DRP006115	PRJDB9261	DRS139277	SAMD00202645	https://sra-pub-run-odp.s3.amazonaws.com/sra/DRR207906/DRR207906
Betta_splendens	DRR207907	DRX198257	DRP006115	PRJDB9261	DRS139278	SAMD00202646	https://sra-pub-run-odp.s3.amazonaws.com/sra/DRR207907/DRR207907
Betta_splendens	DRR207908	DRX198258	DRP006115	PRJDB9261	DRS139279	SAMD00202647	https://sra-pub-run-odp.s3.amazonaws.com/sra/DRR207908/DRR207908
Betta_splendens	DRR207909	DRX198259	DRP006115	PRJDB9261	DRS139280	SAMD00202648	https://sra-pub-run-odp.s3.amazonaws.com/sra/DRR207909/DRR207909
Betta_splendens	DRR207910	DRX198260	DRP006115	PRJDB9261	DRS139281	SAMD00202649	https://sra-pub-run-odp.s3.amazonaws.com/sra/DRR207910/DRR207910
Betta_splendens	DRR207911	DRX198261	DRP006115	PRJDB9261	DRS139282	SAMD00202650	https://sra-pub-run-odp.s3.amazonaws.com/sra/DRR207911/DRR207911
Betta_splendens	DRR207912	DRX198262	DRP006115	PRJDB9261	DRS139283	SAMD00202651	https://sra-pub-run-odp.s3.amazonaws.com/sra/DRR207912/DRR207912
Betta_splendens	DRR207913	DRX198263	DRP006115	PRJDB9261	DRS139284	SAMD00202652	https://sra-pub-run-odp.s3.amazonaws.com/sra/DRR207913/DRR207913
Betta_splendens	DRR207914	DRX198264	DRP006115	PRJDB9261	DRS139285	SAMD00202653	https://sra-pub-run-odp.s3.amazonaws.com/sra/DRR207914/DRR207914
Betta_splendens	DRR207915	DRX198265	DRP006115	PRJDB9261	DRS139286	SAMD00202654	https://sra-pub-run-odp.s3.amazonaws.com/sra/DRR207915/DRR207915
Betta_splendens	DRR320254	DRX309601	DRP006437	PRJDB7254	DRS205442	SAMD00407030	https://sra-pub-run-odp.s3.amazonaws.com/sra/DRR320254/DRR320254
Betta_splendens	DRR320255	DRX309602	DRP006437	PRJDB7254	DRS205443	SAMD00407031	https://sra-pub-run-odp.s3.amazonaws.com/sra/DRR320255/DRR320255
Betta_splendens	DRR320256	DRX309603	DRP006437	PRJDB7254	DRS205444	SAMD00407032	https://sra-pub-run-odp.s3.amazonaws.com/sra/DRR320256/DRR320256
Betta_splendens	DRR148760	DRX139511	DRP006437	PRJDB7254	DRS150065	SAMD00135367	https://sra-pub-run-odp.s3.amazonaws.com/sra/DRR148760/DRR148760
Betta_splendens	DRR148761	DRX139512	DRP006437	PRJDB7254	DRS150066	SAMD00135368	https://sra-pub-run-odp.s3.amazonaws.com/sra/DRR148761/DRR148761
Betta_splendens	DRR148762	DRX139513	DRP006437	PRJDB7254	DRS150067	SAMD00135369	https://sra-pub-run-odp.s3.amazonaws.com/sra/DRR148762/DRR148762
Betta_splendens	DRR148763	DRX139514	DRP006437	PRJDB7254	DRS150068	SAMD00135370	https://sra-pub-run-odp.s3.amazonaws.com/sra/DRR148763/DRR148763
Betta_splendens	DRR148764	DRX139515	DRP006437	PRJDB7254	DRS150069	SAMD00135371	https://sra-pub-run-odp.s3.amazonaws.com/sra/DRR148764/DRR148764
Betta_splendens	DRR148765	DRX139516	DRP006437	PRJDB7254	DRS150070	SAMD00135372	https://sra-pub-run-odp.s3.amazonaws.com/sra/DRR148765/DRR148765
Betta_splendens	DRR148766	DRX139517	DRP006437	PRJDB7254	DRS150071	SAMD00135373	https://sra-pub-run-odp.s3.amazonaws.com/sra/DRR148766/DRR148766
Betta_splendens	DRR148777	DRX139528	DRP006437	PRJDB7254	DRS149830	SAMD00135669	https://sra-pub-run-odp.s3.amazonaws.com/sra/DRR148777/DRR148777
Betta_splendens	DRR148778	DRX139529	DRP006437	PRJDB7254	DRS149831	SAMD00135670	https://sra-pub-run-odp.s3.amazonaws.com/sra/DRR148778/DRR148778
Betta_splendens	SRR5295636	SRX2598248	SRP100810	PRJNA377160	SRS2005964	SAMN06458355	https://sra-downloadb.be-md.ncbi.nlm.nih.gov/sos5/sra-pub-zq-14/SRR005/295/SRR5295636.sralite.1
Betta_splendens	SRR5295635	SRX2598247	SRP100810	PRJNA377160	SRS2005963	SAMN06458354	https://sra-downloadb.be-md.ncbi.nlm.nih.gov/sos5/sra-pub-zq-14/SRR005/295/SRR5295635.sralite.1
Betta_splendens	SRR6251375	SRX3358310	SRP123549	PRJNA416843	SRS2657315	SAMN07955939	https://sra-downloadb.be-md.ncbi.nlm.nih.gov/sos5/sra-pub-zq-14/SRR006/251/SRR6251375.sralite.1
Betta_splendens	SRR7746962	SRX4603010	SRP158676	PRJNA486171	SRS3708599	SAMN09840162	https://sra-downloadb.be-md.ncbi.nlm.nih.gov/sos5/sra-pub-zq-11/SRR007/746/SRR7746962.sralite.1
Betta_splendens	SRR7746961	SRX4603011	SRP158676	PRJNA486171	SRS3708600	SAMN09840163	https://sra-downloadb.be-md.ncbi.nlm.nih.gov/sos5/sra-pub-zq-11/SRR007/746/SRR7746961.sralite.1
Betta_splendens	SRR7746964	SRX4603008	SRP158676	PRJNA486171	SRS3708596	SAMN09840160	https://sra-downloadb.be-md.ncbi.nlm.nih.gov/sos5/sra-pub-zq-11/SRR007/746/SRR7746964.sralite.1
Betta_splendens	SRR7746958	SRX4603014	SRP158676	PRJNA486171	SRS3708603	SAMN09840166	https://sra-downloadb.be-md.ncbi.nlm.nih.gov/sos5/sra-pub-zq-11/SRR007/746/SRR7746958.sralite.1
Betta_splendens	SRR7746960	SRX4603012	SRP158676	PRJNA486171	SRS3708601	SAMN09840164	https://sra-downloadb.be-md.ncbi.nlm.nih.gov/sos5/sra-pub-zq-11/SRR007/746/SRR7746960.sralite.1
Betta_splendens	SRR7746967	SRX4603005	SRP158676	PRJNA486171	SRS3708594	SAMN09840167	https://sra-downloadb.be-md.ncbi.nlm.nih.gov/sos5/sra-pub-zq-11/SRR007/746/SRR7746967.sralite.1
Betta_splendens	SRR7746966	SRX4603006	SRP158676	PRJNA486171	SRS3708597	SAMN09840168	https://sra-downloadb.be-md.ncbi.nlm.nih.gov/sos5/sra-pub-zq-11/SRR007/746/SRR7746966.sralite.1
Betta_splendens	SRR7746959	SRX4603013	SRP158676	PRJNA486171	SRS3708602	SAMN09840165	https://sra-downloadb.be-md.ncbi.nlm.nih.gov/sos5/sra-pub-zq-11/SRR007/746/SRR7746959.sralite.1
Betta_splendens	SRR7746963	SRX4603009	SRP158676	PRJNA486171	SRS3708598	SAMN09840161	https://sra-downloadb.be-md.ncbi.nlm.nih.gov/sos5/sra-pub-zq-11/SRR007/746/SRR7746963.sralite.1
Betta_splendens	SRR7746965	SRX4603007	SRP158676	PRJNA486171	SRS3708595	SAMN09840159	https://sra-downloadb.be-md.ncbi.nlm.nih.gov/sos5/sra-pub-zq-11/SRR007/746/SRR7746965.sralite.1
Blattella_germanica	SRR5458593	SRX2746608	SRP104279	PRJNA382128	SRS2132974	SAMN06766280	https://sra-downloadb.be-md.ncbi.nlm.nih.gov/sos5/sra-pub-zq-14/SRR005/458/SRR5458593.sralite.1
Blattella_germanica	SRR5458592	SRX2746607	SRP104279	PRJNA382128	SRS2132973	SAMN06766281	https://sra-downloadb.be-md.ncbi.nlm.nih.gov/sos5/sra-pub-zq-14/SRR005/458/SRR5458592.sralite.1
Blattella_germanica	SRR5458591	SRX2746606	SRP104279	PRJNA382128	SRS2132971	SAMN06766282	https://sra-downloadb.be-md.ncbi.nlm.nih.gov/sos5/sra-pub-zq-14/SRR005/458/SRR5458591.sralite.1
Blattella_germanica	SRR5656357	SRX2892907	SRP108777	PRJNA389591	SRS2260667	SAMN07203223	https://sra-downloadb.be-md.ncbi.nlm.nih.gov/sos5/sra-pub-zq-14/SRR005/656/SRR5656357.sralite.1
Blattella_germanica	SRR5656358	SRX2892908	SRP108777	PRJNA389591	SRS2260668	SAMN07203222	https://sra-downloadb.be-md.ncbi.nlm.nih.gov/sos5/sra-pub-zq-14/SRR005/656/SRR5656358.sralite.1
Blattella_germanica	SRR5656359	SRX2892909	SRP108777	PRJNA389591	SRS2260669	SAMN07203221	https://sra-downloadb.be-md.ncbi.nlm.nih.gov/sos5/sra-pub-zq-14/SRR005/656/SRR5656359.sralite.1
Blattella_germanica	SRR5656360	SRX2892910	SRP108777	PRJNA389591	SRS2260670	SAMN07203220	https://sra-downloadb.be-md.ncbi.nlm.nih.gov/sos5/sra-pub-zq-14/SRR005/656/SRR5656360.sralite.1
Blattella_germanica	SRR5656361	SRX2892911	SRP108777	PRJNA389591	SRS2260671	SAMN07203219	https://sra-downloadb.be-md.ncbi.nlm.nih.gov/sos5/sra-pub-zq-14/SRR005/656/SRR5656361.sralite.1
Blattella_germanica	SRR5656362	SRX2892912	SRP108777	PRJNA389591	SRS2260672	SAMN07203218	https://sra-downloadb.be-md.ncbi.nlm.nih.gov/sos5/sra-pub-zq-14/SRR005/656/SRR5656362.sralite.1
Blattella_germanica	SRR5656363	SRX2892913	SRP108777	PRJNA389591	SRS2260673	SAMN07203209	https://sra-downloadb.be-md.ncbi.nlm.nih.gov/sos5/sra-pub-zq-14/SRR005/656/SRR5656363.sralite.1
Blattella_germanica	SRR5656364	SRX2892914	SRP108777	PRJNA389591	SRS2260674	SAMN07203208	https://sra-downloadb.be-md.ncbi.nlm.nih.gov/sos5/sra-pub-zq-14/SRR005/656/SRR5656364.sralite.1
Blattella_germanica	SRR5656365	SRX2892915	SRP108777	PRJNA389591	SRS2260675	SAMN07203217	https://sra-downloadb.be-md.ncbi.nlm.nih.gov/sos5/sra-pub-zq-14/SRR005/656/SRR5656365.sralite.1
Blattella_germanica	SRR5656366	SRX2892916	SRP108777	PRJNA389591	SRS2260676	SAMN07203216	https://sra-downloadb.be-md.ncbi.nlm.nih.gov/sos5/sra-pub-zq-14/SRR005/656/SRR5656366.sralite.1
Blattella_germanica	SRR5656367	SRX2892917	SRP108777	PRJNA389591	SRS2260677	SAMN07203215	https://sra-downloadb.be-md.ncbi.nlm.nih.gov/sos5/sra-pub-zq-14/SRR005/656/SRR5656367.sralite.1
Blattella_germanica	SRR5656368	SRX2892918	SRP108777	PRJNA389591	SRS2260678	SAMN07203211	https://sra-downloadb.be-md.ncbi.nlm.nih.gov/sos5/sra-pub-zq-14/SRR005/656/SRR5656368.sralite.1
Blattella_germanica	SRR5656369	SRX2892919	SRP108777	PRJNA389591	SRS2260679	SAMN07203210	https://sra-downloadb.be-md.ncbi.nlm.nih.gov/sos5/sra-pub-zq-14/SRR005/656/SRR5656369.sralite.1
Blattella_germanica	SRR5656370	SRX2892920	SRP108777	PRJNA389591	SRS2260680	SAMN07203214	https://sra-downloadb.be-md.ncbi.nlm.nih.gov/sos5/sra-pub-zq-14/SRR005/656/SRR5656370.sralite.1
Blattella_germanica	SRR5656371	SRX2892921	SRP108777	PRJNA389591	SRS2260681	SAMN07203213	https://sra-downloadb.be-md.ncbi.nlm.nih.gov/sos5/sra-pub-zq-14/SRR005/656/SRR5656371.sralite.1
Blattella_germanica	SRR5656372	SRX2892922	SRP108777	PRJNA389591	SRS2260682	SAMN07203212	https://sra-downloadb.be-md.ncbi.nlm.nih.gov/sos5/sra-pub-zq-14/SRR005/656/SRR5656372.sralite.1
Blattella_germanica	SRR6784706	SRX3744244	SRP108777	PRJNA389591	SRS3000706	SAMN08611117	https://sra-downloadb.be-md.ncbi.nlm.nih.gov/sos5/sra-pub-zq-14/SRR006/784/SRR6784706.sralite.1
Blattella_germanica	SRR6784707	SRX3744245	SRP108777	PRJNA389591	SRS3000702	SAMN08611116	https://sra-downloadb.be-md.ncbi.nlm.nih.gov/sos5/sra-pub-zq-14/SRR006/784/SRR6784707.sralite.1
Blattella_germanica	SRR6784708	SRX3744246	SRP108777	PRJNA389591	SRS3000704	SAMN08611115	https://sra-downloadb.be-md.ncbi.nlm.nih.gov/sos5/sra-pub-zq-14/SRR006/784/SRR6784708.sralite.1
Blattella_germanica	SRR6784709	SRX3744247	SRP108777	PRJNA389591	SRS3000703	SAMN08611113	https://sra-downloadb.be-md.ncbi.nlm.nih.gov/sos5/sra-pub-zq-14/SRR006/784/SRR6784709.sralite.1
Blattella_germanica	SRR6784710	SRX3744248	SRP108777	PRJNA389591	SRS3000705	SAMN08611114	https://sra-downloadb.be-md.ncbi.nlm.nih.gov/sos5/sra-pub-zq-14/SRR006/784/SRR6784710.sralite.1
Blattella_germanica	SRR6784711	SRX3744249	SRP108777	PRJNA389591	SRS3000707	SAMN08611112	https://sra-downloadb.be-md.ncbi.nlm.nih.gov/sos5/sra-pub-zq-14/SRR006/784/SRR6784711.sralite.1
Blattella_germanica	SRR6041830	SRX3189902	SRP117750	PRJNA402055	SRS2517273	SAMN07615335	https://sra-downloadb.be-md.ncbi.nlm.nih.gov/sos5/sra-pub-zq-14/SRR006/041/SRR6041830.sralite.1
Blattella_germanica	SRR6041831	SRX3189901	SRP117750	PRJNA402055	SRS2517273	SAMN07615335	https://sra-downloadb.be-md.ncbi.nlm.nih.gov/sos5/sra-pub-zq-14/SRR006/041/SRR6041831.sralite.1
Blattella_germanica	SRR5458590	SRX2746605	SRP104279	PRJNA382128	SRS2132970	SAMN06766283	https://sra-downloadb.be-md.ncbi.nlm.nih.gov/sos5/sra-pub-zq-14/SRR005/458/SRR5458590.sralite.1
Blattella_germanica	SRR5458589	SRX2746604	SRP104279	PRJNA382128	SRS2132972	SAMN06766284	https://sra-downloadb.be-md.ncbi.nlm.nih.gov/sos5/sra-pub-zq-14/SRR005/458/SRR5458589.sralite.1
Blattella_germanica	SRR5458588	SRX2746603	SRP104279	PRJNA382128	SRS2132969	SAMN06766285	https://sra-downloadb.be-md.ncbi.nlm.nih.gov/sos5/sra-pub-zq-14/SRR005/458/SRR5458588.sralite.1
Bombus_bifarius	SRR11408797	SRX7987518	SRP253904	PRJNA614946	SRS6371101	SAMN14441612	https://sra-pub-run-odp.s3.amazonaws.com/sra/SRR11408797/SRR11408797
Bombus_bifarius	SRR11408796	SRX7987519	SRP253904	PRJNA614946	SRS6371102	SAMN14441613	https://sra-downloadb.be-md.ncbi.nlm.nih.gov/sos5/sra-pub-zq-16/SRR011/408/SRR11408796.sralite.1
Bombus_bifarius	SRR11408795	SRX7987520	SRP253904	PRJNA614946	SRS6371103	SAMN14441614	https://sra-pub-run-odp.s3.amazonaws.com/sra/SRR11408795/SRR11408795
Bombus_bifarius	SRR11408805	SRX7987510	SRP253904	PRJNA614946	SRS6371093	SAMN14441615	https://sra-pub-run-odp.s3.amazonaws.com/sra/SRR11408805/SRR11408805
Bombus_bifarius	SRR11408804	SRX7987511	SRP253904	PRJNA614946	SRS6371094	SAMN14441616	https://sra-downloadb.be-md.ncbi.nlm.nih.gov/sos5/sra-pub-zq-16/SRR011/408/SRR11408804.sralite.1
Bombus_bifarius	SRR11408803	SRX7987512	SRP253904	PRJNA614946	SRS6371095	SAMN14441617	https://sra-pub-run-odp.s3.amazonaws.com/sra/SRR11408803/SRR11408803
Bombus_terrestris	SRR5125102	SRX2439873	SRP095516	PRJNA358479	SRS1874460	SAMN06174346	https://sra-downloadb.be-md.ncbi.nlm.nih.gov/sos5/sra-pub-zq-14/SRR005/125/SRR5125102.sralite.1
Bombus_terrestris	SRR5125103	SRX2439874	SRP095516	PRJNA358479	SRS1874461	SAMN06174380	https://sra-downloadb.be-md.ncbi.nlm.nih.gov/sos5/sra-pub-zq-14/SRR005/125/SRR5125103.sralite.1
Bombus_terrestris	SRR5125104	SRX2439875	SRP095516	PRJNA358479	SRS1874462	SAMN06174379	https://sra-downloadb.be-md.ncbi.nlm.nih.gov/sos5/sra-pub-zq-14/SRR005/125/SRR5125104.sralite.1
Bombus_terrestris	SRR5125105	SRX2439876	SRP095516	PRJNA358479	SRS1874463	SAMN06174378	https://sra-downloadb.be-md.ncbi.nlm.nih.gov/sos5/sra-pub-zq-14/SRR005/125/SRR5125105.sralite.1
Bombus_terrestris	SRR5125106	SRX2439877	SRP095516	PRJNA358479	SRS1874464	SAMN06174376	https://sra-downloadb.be-md.ncbi.nlm.nih.gov/sos5/sra-pub-zq-14/SRR005/125/SRR5125106.sralite.1
Bombus_terrestris	SRR5125107	SRX2439878	SRP095516	PRJNA358479	SRS1874465	SAMN06174375	https://sra-downloadb.be-md.ncbi.nlm.nih.gov/sos5/sra-pub-zq-14/SRR005/125/SRR5125107.sralite.1
Bombus_terrestris	SRR5125108	SRX2439879	SRP095516	PRJNA358479	SRS1874466	SAMN06174374	https://sra-downloadb.be-md.ncbi.nlm.nih.gov/sos5/sra-pub-zq-14/SRR005/125/SRR5125108.sralite.1
Bombus_terrestris	SRR5125109	SRX2439880	SRP095516	PRJNA358479	SRS1874467	SAMN06174373	https://sra-downloadb.be-md.ncbi.nlm.nih.gov/sos5/sra-pub-zq-14/SRR005/125/SRR5125109.sralite.1
Bombus_terrestris	SRR5125110	SRX2439881	SRP095516	PRJNA358479	SRS1874468	SAMN06174372	https://sra-downloadb.be-md.ncbi.nlm.nih.gov/sos5/sra-pub-zq-14/SRR005/125/SRR5125110.sralite.1
Bombus_terrestris	SRR5125111	SRX2439882	SRP095516	PRJNA358479	SRS1874469	SAMN06174371	https://sra-downloadb.be-md.ncbi.nlm.nih.gov/sos5/sra-pub-zq-14/SRR005/125/SRR5125111.sralite.1
Bombus_terrestris	SRR5125112	SRX2439883	SRP095516	PRJNA358479	SRS1874470	SAMN06174369	https://sra-downloadb.be-md.ncbi.nlm.nih.gov/sos5/sra-pub-zq-14/SRR005/125/SRR5125112.sralite.1
Bombus_terrestris	SRR5125113	SRX2439884	SRP095516	PRJNA358479	SRS1874471	SAMN06174368	https://sra-downloadb.be-md.ncbi.nlm.nih.gov/sos5/sra-pub-zq-14/SRR005/125/SRR5125113.sralite.1
Bombus_terrestris	SRR5125114	SRX2439885	SRP095516	PRJNA358479	SRS1874472	SAMN06174367	https://sra-downloadb.be-md.ncbi.nlm.nih.gov/sos5/sra-pub-zq-14/SRR005/125/SRR5125114.sralite.1
Bombus_terrestris	SRR5125115	SRX2439886	SRP095516	PRJNA358479	SRS1874473	SAMN06174366	https://sra-downloadb.be-md.ncbi.nlm.nih.gov/sos5/sra-pub-zq-14/SRR005/125/SRR5125115.sralite.1
Bombus_terrestris	SRR5125116	SRX2439887	SRP095516	PRJNA358479	SRS1874474	SAMN06174365	https://sra-downloadb.be-md.ncbi.nlm.nih.gov/sos5/sra-pub-zq-14/SRR005/125/SRR5125116.sralite.1
Bombus_terrestris	SRR5125117	SRX2439888	SRP095516	PRJNA358479	SRS1874475	SAMN06174364	https://sra-downloadb.be-md.ncbi.nlm.nih.gov/sos5/sra-pub-zq-14/SRR005/125/SRR5125117.sralite.1
Bombus_terrestris	SRR5125118	SRX2439889	SRP095516	PRJNA358479	SRS1874476	SAMN06174363	https://sra-downloadb.be-md.ncbi.nlm.nih.gov/sos5/sra-pub-zq-14/SRR005/125/SRR5125118.sralite.1
Bombus_terrestris	SRR5125119	SRX2439890	SRP095516	PRJNA358479	SRS1874477	SAMN06174362	https://sra-downloadb.be-md.ncbi.nlm.nih.gov/sos5/sra-pub-zq-14/SRR005/125/SRR5125119.sralite.1
Bombus_terrestris	SRR5125120	SRX2439891	SRP095516	PRJNA358479	SRS1874478	SAMN06174361	https://sra-downloadb.be-md.ncbi.nlm.nih.gov/sos5/sra-pub-zq-14/SRR005/125/SRR5125120.sralite.1
Bombus_terrestris	SRR5125121	SRX2439892	SRP095516	PRJNA358479	SRS1874479	SAMN06174360	https://sra-downloadb.be-md.ncbi.nlm.nih.gov/sos5/sra-pub-zq-14/SRR005/125/SRR5125121.sralite.1
Bombus_terrestris	SRR5125122	SRX2439893	SRP095516	PRJNA358479	SRS1874480	SAMN06174359	https://sra-downloadb.be-md.ncbi.nlm.nih.gov/sos5/sra-pub-zq-14/SRR005/125/SRR5125122.sralite.1
Bombus_terrestris	SRR5125123	SRX2439894	SRP095516	PRJNA358479	SRS1874481	SAMN06174358	https://sra-downloadb.be-md.ncbi.nlm.nih.gov/sos5/sra-pub-zq-14/SRR005/125/SRR5125123.sralite.1
Bombus_terrestris	SRR5125124	SRX2439895	SRP095516	PRJNA358479	SRS1874482	SAMN06174357	https://sra-downloadb.be-md.ncbi.nlm.nih.gov/sos5/sra-pub-zq-14/SRR005/125/SRR5125124.sralite.1
Bombus_terrestris	SRR5125125	SRX2439896	SRP095516	PRJNA358479	SRS1874483	SAMN06174356	https://sra-downloadb.be-md.ncbi.nlm.nih.gov/sos5/sra-pub-zq-14/SRR005/125/SRR5125125.sralite.1
Bombus_terrestris	SRR5125126	SRX2439897	SRP095516	PRJNA358479	SRS1874484	SAMN06174355	https://sra-downloadb.be-md.ncbi.nlm.nih.gov/sos5/sra-pub-zq-14/SRR005/125/SRR5125126.sralite.1
Bombus_terrestris	SRR5125127	SRX2439898	SRP095516	PRJNA358479	SRS1874485	SAMN06174354	https://sra-downloadb.be-md.ncbi.nlm.nih.gov/sos5/sra-pub-zq-14/SRR005/125/SRR5125127.sralite.1
Bombus_terrestris	SRR5125128	SRX2439899	SRP095516	PRJNA358479	SRS1874486	SAMN06174353	https://sra-downloadb.be-md.ncbi.nlm.nih.gov/sos5/sra-pub-zq-14/SRR005/125/SRR5125128.sralite.1
Bombus_terrestris	SRR5125129	SRX2439900	SRP095516	PRJNA358479	SRS1874487	SAMN06174352	https://sra-downloadb.be-md.ncbi.nlm.nih.gov/sos5/sra-pub-zq-14/SRR005/125/SRR5125129.sralite.1
Bombus_terrestris	SRR5125130	SRX2439901	SRP095516	PRJNA358479	SRS1874488	SAMN06174351	https://sra-downloadb.be-md.ncbi.nlm.nih.gov/sos5/sra-pub-zq-14/SRR005/125/SRR5125130.sralite.1
Bombus_terrestris	SRR5125131	SRX2439902	SRP095516	PRJNA358479	SRS1874489	SAMN06174350	https://sra-downloadb.be-md.ncbi.nlm.nih.gov/sos5/sra-pub-zq-14/SRR005/125/SRR5125131.sralite.1
Bombus_terrestris	SRR5125132	SRX2439903	SRP095516	PRJNA358479	SRS1874490	SAMN06174349	https://sra-downloadb.be-md.ncbi.nlm.nih.gov/sos5/sra-pub-zq-14/SRR005/125/SRR5125132.sralite.1
Bombus_terrestris	SRR5125133	SRX2439904	SRP095516	PRJNA358479	SRS1874491	SAMN06174348	https://sra-downloadb.be-md.ncbi.nlm.nih.gov/sos5/sra-pub-zq-14/SRR005/125/SRR5125133.sralite.1
Bombus_terrestris	SRR5125134	SRX2439905	SRP095516	PRJNA358479	SRS1874492	SAMN06174347	https://sra-downloadb.be-md.ncbi.nlm.nih.gov/sos5/sra-pub-zq-14/SRR005/125/SRR5125134.sralite.1
Bombus_vancouverensis	SRR11408807	SRX7987508	SRP253904	PRJNA614946	SRS6371091	SAMN14441605	https://sra-pub-run-odp.s3.amazonaws.com/sra/SRR11408807/SRR11408807
Bombus_vancouverensis	SRR11408806	SRX7987509	SRP253904	PRJNA614946	SRS6371092	SAMN14441606	https://sra-downloadb.be-md.ncbi.nlm.nih.gov/sos5/sra-pub-zq-16/SRR011/408/SRR11408806.sralite.1
[truncated: 13,937 more rows]
